# Supplementary material for: Enhancing analogy-based software cost estimation using Grey Wolf Optimization algorithm
Source: PeerJ Comput Sci. 2025 Jun 18;11:e2794. doi: 10.7717/peerj-cs.2794 (PMC12190706; doi:10.7717/peerj-cs.2794)
Supplement: Supplemental Information 1 [file peerj-cs-11-2794-s001.csv]

25	150	75	60	1	1750	1750	102.4
193	98	70	36	1	1902	1902	105.2
70	27	0	12	0.8	535	428	11.1
40	60	20	12	1.15	660	759	21.1
10	69	1	9	0.9	478.89	431	28.8
13	19	0	23	0.75	377.33	283	10
34	14	0	5	0.8	256.25	205	8
17	17	15	5	1.1	262.73	289	4.9
45	64	14	16	0.95	715.79	680	12.9
40	60	20	15	1.15	690.43	794	19
41	27	29	5	1.1	465.45	512	10.8
33	17	8	5	0.75	298.67	224	2.9
28	41	16	11	0.85	490.59	417	7.5
43	40	20	35	0.85	802.35	682	12
7	12	13	8	0.95	220	209	4.1
28	38	24	9	1.05	487.62	512	15.8
42	57	12	5	1.1	550.91	606	18.3
27	20	24	6	1.1	363.64	400	8.9
48	66	13	50	1.15	1073.91	1235	38.1
69	112	21	39	1.2	1310	1572	61.2
25	28	4	22	1.05	476.19	500	3.6
61	68	0	11	1	694	694	11.8
15	15	6	3	1.05	189.52	199	0.5
12	15	0	15	0.95	273.68	260	6.1
