# Supplementary material for: Enhancing analogy-based software cost estimation using Grey Wolf Optimization algorithm
Source: PeerJ Comput Sci. 2025 Jun 18;11:e2794. doi: 10.7717/peerj-cs.2794 (PMC12190706; doi:10.7717/peerj-cs.2794)
Supplement: Supplemental Information 4 [file peerj-cs-11-2794-s004.csv]

1587	774	260	340	128	0	1502	0	0	4.7	5	4.7	5	4	0	4	7490
260	9	4	3	193	41	51	138	61	16	16.6	16	16.6	2	0	17	4150
152	25	33	28	42	35	163	0	0	4.4	4.1	4.4	4.1	1	0	9	668
252	151	28	8	39	0	69	153	4	12.8	14.3	15.5	17.3	1	0	4	3238
292	93	0	194	20	0	0	307	0	10.3	9.8	12.4	11.7	1	0	13	2994
83	63	0	24	0	0	0	87	0	16.1	15.3	19.3	18.5	1	0	4	1333
79	24	0	23	30	0	0	77	0	20.3	20.9	24.5	25.1	1	0	6	1607
97	0	108	7	0	5	120	0	0	11.9	9.7	11.9	9.7	2	0	7	1158
116	0	23	58	14	20	81	34	0	10.7	10.8	12.9	13	1	0	6	1243
52	39	7	0	0	0	0	46	0	64.8	73.3	78.1	88.3	1	0	7	3372
465	209	129	24	83	15	460	0	0	21.9	22.2	21.9	22.2	1	0	9	10200
67	32	5	16	7	0	25	35	0	25.4	28.4	30.6	34.2	1	0	7	1704
199	0	115	57	0	42	214	0	0	13.3	12.3	15.2	14.2	2	0	7	2640
176	13	54	54	40	7	168	0	0	19	19.9	19	19.9	1	0	26	3348
391	208	26	81	25	0	38	302	0	1.7	2	2.1	2.4	1	0	7	676
263	65	45	101	42	10	176	87	0	3.5	3.5	3.5	3.5	1	0	3	911
42	12	15	3	7	15	52	0	0	59.4	48	59.4	48	1	0	6.4	2496
190	98	20	16	63	5	160	42	0	6.2	5.8	6.2	5.8	1	0	10	1171
245	105	28	18	58	0	19	190	0	14.4	16.9	14.4	16.9	1	0	13	3532
77	28	0	42	0	0	0	70	0	5.7	6.2	6.8	7.5	1	0	1	436
355	278	0	73	0	0	0	351	0	2.6	2.6	3.1	3.1	1	0	4	909
3156	2075	525	97	0	0	28	12	2657	2.9	3.4	3.5	4.1	1	0	6	9094
46	0	28	0	25	0	28	25	0	7.5	6.5	7.5	6.5	1	0	6	344
56	14	12	15	7	5	53	0	0	5.3	5.6	5.3	5.6	4	0	3	296
106	65	4	12	14	0	35	53	7	33	36.9	39.8	44.4	1	0	13	3503
71	31	28	9	7	0	31	23	21	3.5	3.3	4.2	3.9	1	0	1	246
306	51	105	0	105	45	306	0	0	6.8	6.8	6.8	6.8	2	0	24	2082
244	68	78	22	62	14	244	0	0	0.8	0.8	0.8	0.8	4	0	7	191
98	21	46	3	44	0	114	0	0	30.3	26.1	36.6	31.4	1	0	15	2974
331	100	44	61	107	0	312	0	0	1	1.1	1.2	1.3	1	0	2	328
101	16	5	39	52	0	112	0	0	4	3.6	4	3.6	1	0	8	406
192	9	102	0	10	77	198	0	0	9.3	9	11.2	10.9	1	0	8	1785
60	39	4	0	14	10	39	22	6	7.9	7	7.9	7	2	0	8	471
180	74	18	33	57	0	153	29	0	3.9	3.8	3.9	3.8	2	0	5	700
118	43	71	7	0	0	38	83	0	4.9	4.8	5.9	5.8	1	0	2	579
73	43	10	4	15	0	6	66	0	16.6	16.8	20	20.3	1	0	3	1211
143	63	0	27	45	0	14	121	0	8	8.4	9.6	10.2	1	0	4	1139
2190	706	648	236	235	0	1825	0	0	6.6	8	7.6	9.1	2	0	19	14520
9	0	10	0	0	0	5	5	0	26.6	23.9	26.6	23.9	1	0	2	239
203	21	167	3	10	0	201	0	0	6.2	6.3	7.5	7.6	1	0	5	1262
162	64	36	9	28	20	157	0	0	10.8	11.2	10.8	11.2	1	0	8	1754
183	60	21	29	71	0	181	0	0	8.3	8.4	10	10.1	1	0	6	1514
59	36	21	0	0	0	6	51	0	11.3	11.7	13.6	14.1	1	0	8	667
412	198	14	99	91	10	412	0	0	14.2	14.2	14.2	14.2	1	0	20	5864
348	198	14	33	77	0	10	312	0	2.8	3	3.4	3.6	1	0	3	973
2529	554	513	66	703	220	2056	0	0	2.1	2.6	2.1	2.6	2	0	13	5333
250	28	92	57	0	30	164	43	0	7.1	8.6	7.1	8.6	2	0	8	1775
206	0	199	0	0	5	100	104	0	1	1	1.2	1.2	1	0	5	204
617	184	136	103	133	0	377	179	0	5.1	5.7	6.1	6.8	1	0	7	3148
173	0	78	10	17	72	177	0	0	50.4	49.2	60.7	59.3	1	0	12	8716
286	45	156	27	37	0	265	0	0	5.1	5.5	5.1	5.5	1	0	6	1464
52	13	17	6	10	5	20	16	15	26.1	26.6	31.5	32.1	1	0	2	1358
45	6	28	0	0	25	59	0	0	6.2	4.8	6.2	4.8	2	0	7	281
104	30	7	48	15	0	0	100	0	22.3	23.2	26.9	28	1	0	5	2321
465	234	44	104	118	0	431	15	54	8.7	8.1	10.5	9.8	1	0	13	4054
2145	862	63	491	518	300	2234	0	0	1.1	1.1	1.1	1.1	4	0	84	2400
283	20	125	39	91	17	292	0	0	20	19.3	20	19.3	1	0	13	5650
109	0	84	0	17	5	47	59	0	14	14.4	16.9	17.3	1	0	2	1525
160	0	21	72	25	40	74	68	16	3	3	3.6	3.6	1	0	2	477
65	0	64	0	0	0	54	10	0	7.7	7.9	9.3	9.5	1	0	2	503
366	160	27	96	72	0	260	84	11	23.1	23.9	27.9	28.7	1	0	10	8470
63	18	10	3	28	0	16	43	0	12.3	13.2	14.9	15.9	1	0	3	778
309	126	13	59	153	30	381	0	0	8.4	6.8	8.4	6.8	4	0	7.5	2597
610	137	174	117	147	0	575	0	0	1.6	1.7	1.6	1.7	1	0	3	950
562	165	125	93	119	0	502	0	0	10.2	11.4	10.2	11.4	3	0	13	5727
156	21	38	39	7	41	146	0	0	13.1	14	15.8	16.8	1	0	4	2040
75	30	5	19	21	0	40	35	0	49	49	59.1	59.1	1	0	8	3677
136	42	64	0	21	0	0	127	0	4.2	4.5	5.1	5.4	1	0	2	570
96	13	56	0	10	40	119	0	0	12.7	10.3	47.2	38.1	2	0	8	1223
78	24	24	9	21	0	78	0	0	12.5	12.5	13.9	13.9	1	0	4	976
51	42	0	14	0	0	20	36	0	7.6	6.9	9.1	8.3	1	0	12	387
1092	356	84	170	669	21	1300	0	0	4	3.4	4.9	4.1	1	0	13	4416
134	42	11	32	35	14	134	0	0	2.1	2.1	2.6	2.6	1	0	8	286
75	24	9	0	36	0	0	69	0	4.1	4.4	4.9	5.3	1	0	5	305
88	18	20	0	43	0	36	45	0	1.5	1.6	1.8	1.9	1	0	7	129
3088	1061	1009	772	241	5	544	2544	0	1.4	1.4	1.4	1.4	1	0	8	4266
82	25	46	0	14	15	100	0	0	5.4	4.4	5.4	4.4	1	0	3	440
110	30	66	0	7	0	18	85	0	12.4	13.2	12.4	13.2	1	0	2	1362
308	153	83	0	112	10	236	122	0	8.2	7.1	8.2	7.1	2	0	6	2533
143	75	32	3	62	0	172	0	0	1.6	1.3	1.6	1.3	1	0	10	225
826	292	326	155	32	0	396	139	270	13.4	13.7	13.4	13.7	1	0	13	11045
3460	484	1831	318	208	142	2756	227	0	9.5	11	9.5	11	4	0	24	32760
73	15	32	0	28	5	80	0	0	28.1	25.7	33.9	30.9	1	0	8	2054
64	4	56	0	7	0	11	56	0	3.9	3.8	3.9	3.8	1	0	7	252
497	122	28	113	273	10	454	92	0	4.8	4.3	4.8	4.3	2	0	8	2362
288	201	0	36	76	0	99	214	0	8.5	7.9	10.3	9.5	1	0	5	2459
494	134	62	140	91	67	494	0	0	17.6	17.6	17.6	17.6	1	0	21	8706
130	60	65	0	0	0	14	111	0	5.9	6.2	5.9	6.2	1	0	6	770
204	47	43	6	29	104	229	0	0	39.8	35.4	39.8	35.4	1	0	36	8111
17	12	5	0	0	0	17	0	0	44.8	44.8	44.8	44.8	1	0	11	762
60	10	25	0	31	5	71	0	0	2.3	1.9	2.7	2.3	1	0	1	136
73	0	20	36	10	0	56	10	0	4.9	5.4	5.9	6.5	1	0	1	358
169	32	14	25	28	70	169	0	0	2.8	2.8	3.4	3.4	1	0	6	481
1351	379	449	271	219	20	1173	29	136	2.4	2.4	2.8	2.9	1	0	8	3189
2087	862	444	303	437	0	2046	0	0	10.8	11	10.8	11	4	0	9	22500
253	72	0	107	29	44	252	0	0	46.3	46.3	49.8	49.8	1	0	13	11719
102	37	26	10	29	0	102	0	0	1.8	1.8	2.4	2.4	1	0	5	183
115	49	39	0	15	0	53	50	0	12.9	14.4	15.5	17.3	1	0	5	1482
288	18	186	21	15	60	300	0	0	4.3	4.2	4.3	4.2	2	0	11	1251
199	104	7	77	0	0	0	188	0	4.7	5	5.7	6	1	0	8	943
163	49	14	33	49	10	155	0	0	16.5	17.3	19.8	20.9	1	0	11	2684
97	21	41	0	49	15	16	100	10	7.5	5.8	7.5	5.8	2	0	9	729
439	82	222	19	85	10	105	313	0	8.3	8.7	8.3	8.7	1	0	7	3630
3113	2019	609	248	157	80	3113	0	0	10.9	10.9	13.5	13.5	1	0	24	34085
153	35	7	57	24	20	143	0	0	18.7	20	21.5	23	2	0	3	2856
670	346	97	122	79	0	146	498	0	8.6	8.9	10.4	10.8	1	0	6	5757
129	19	93	3	10	30	0	155	0	4.9	4.1	4.9	4.1	2	0	15	631
329	324	68	14	0	0	206	73	127	6.6	5.4	6.6	5.4	2	0	8	2184
5684	2221	454	820	1137	311	4943	0	0	3.7	4.3	3.7	4.3	1	0	37	21014
61	27	4	24	17	0	72	0	0	6.8	5.8	8.2	7	1	0	4	417
267	27	133	51	34	89	70	178	86	10	8	10	8	2	0	9	2683
218	78	16	56	77	0	227	0	0	25.4	24.4	30.6	29.4	1	0	4	5532
919	458	236	56	58	76	884	0	0	5.2	5.4	6.3	6.6	1	0	6	4815
66	27	12	6	14	0	28	31	0	3.7	4.2	4.5	5	1	0	2	246
54	36	0	16	0	0	0	52	0	12.7	13.2	15.3	15.9	1	0	1	686
245	88	105	27	79	0	299	0	0	1.9	1.6	3.6	2.9	1	0	13	470
54	24	28	0	0	0	0	52	0	7.3	7.6	8.8	9.2	1	0	2	395
151	40	54	15	21	0	111	19	0	7.2	8.3	8.2	9.5	2	0	3	1080
103	45	4	27	29	0	105	0	0	13.6	13.3	13.6	13.3	2	0	7	1396
300	95	82	27	76	0	138	142	0	9.8	10.5	9.8	10.5	1	0	10	2933
249	126	4	98	21	0	58	191	0	18.3	18.3	18.3	18.3	1	0	9	4551
224	156	21	0	29	10	6	210	0	13.4	13.9	16.1	16.7	1	0	4	2999
1984	255	1008	192	158	0	1613	0	0	1.3	1.6	1.3	1.6	2	0	11	2540
58	15	37	0	0	5	0	57	0	0.4	0.5	0.5	0.5	1	0	2	26
56	50	0	3	0	0	0	53	0	8	8.5	9.6	10.2	1	0	2	448
244	91	12	44	60	50	257	0	0	3.7	3.5	4.5	4.2	1	0	3	906
12	0	0	6	7	0	10	3	0	17.6	16.2	17.6	16.2	2	0	13	211
1416	402	432	0	252	65	376	775	0	1.2	1.5	1.2	1.5	2	0	12	1724
67	3	26	0	7	35	71	0	0	23.6	22.3	27.2	25.6	2	0	5	1584
95	36	0	32	24	0	0	92	0	1.6	1.6	1.9	1.9	1	0	7	148
2376	638	233	639	580	131	2221	0	0	10.7	11.5	12.9	13.8	1	0	24	25482
442	225	102	57	91	0	82	393	0	1.5	1.4	1.5	1.4	1	0	5	683
68	21	12	19	15	0	11	56	0	37.1	37.6	44.7	45.3	1	0	4	2521
268	76	96	45	41	10	248	20	0	10.9	10.9	10.9	10.9	2	0	9	2933
90	96	0	0	0	0	96	0	0	5.5	5.1	6.6	6.2	1	0	2	494
72	23	25	7	17	0	55	17	0	6.8	6.8	6.8	6.8	1	0	7	486
505	111	127	18	216	0	472	0	0	9.8	10.5	9.8	10.5	1	0	30	4955
450	112	145	59	105	0	356	58	7	13.6	14.6	13.6	14.6	1	0	7	6138
230	129	38	46	57	0	230	40	0	6.3	5.4	7.6	6.5	1	0	10	1451
242	97	78	4	43	0	0	222	0	1.3	1.4	1.5	1.7	1	0	2	311
106	21	76	6	0	0	7	96	0	23.1	23.7	27.8	28.6	1	0	2	2445
31	10	14	0	7	0	4	27	0	7.6	7.6	7.6	7.6	1	0	6	237
1186	422	306	109	168	230	1235	0	0	3.1	3	3.1	3	3	0	9	3711
256	69	198	0	0	5	272	0	0	11.5	10.8	11.5	10.8	2	0	19	2941
191	44	60	15	49	25	159	34	0	12.7	12.6	12.7	12.6	2	0	11	2430
213	102	63	6	28	0	186	13	0	11.9	12.7	14.3	15.3	1	0	10	2532
4562	1098	1278	498	1059	0	3933	0	0	5.8	6.7	5.8	6.7	1	0	15	26408
141	44	33	44	17	0	5	133	0	8.8	9	10.6	10.9	1	0	2	1244
187	23	65	17	91	5	201	0	0	3	2.8	3.6	3.4	1	0	6	562
128	45	0	68	0	15	128	0	0	25.8	25.8	56.1	56.1	1	0	10	3303
194	70	16	0	45	47	46	132	0	2.6	2.8	3.6	3.9	1	0	12	499
869	288	300	116	230	0	934	0	0	2.4	2.2	2.4	2.2	3	0	6	2078
125	51	9	33	22	0	20	84	11	18.6	20.2	22.4	24.4	1	0	3	2326
477	235	117	89	46	10	172	218	107	5.7	5.5	5.7	5.5	1	0	6	2741
717	716	13	10	24	0	51	712	0	4.9	4.6	6	5.6	1	0	5	3546
25	0	28	0	0	0	0	28	0	5.6	5	5.6	5	1	0	3	140
73	9	61	3	0	0	73	0	0	19.2	19.2	19.2	19.2	1	0	8	1404
100	61	0	0	0	42	28	75	0	9.3	9	11.2	10.9	1	0	12	929
273	103	183	15	17	0	318	0	0	1.9	1.7	1.9	1.7	3	0	5	528
587	108	119	94	203	0	524	0	0	6.4	7.2	6.4	7.2	3	0	15	3748
1437	920	154	41	203	0	1318	0	0	3.4	3.7	3.4	3.7	4	0	18	4900
97	3	101	3	0	7	108	6	0	19.1	16.3	19.1	16.3	2	0	12	1853
224	110	25	6	49	5	195	0	0	12.9	14.8	14.8	17	2	0	13	2890
321	168	46	9	77	15	315	0	0	3.4	3.4	3.4	3.4	4	0	11	1076
99	6	4	19	59	10	98	0	0	24.1	24.4	29.1	29.3	1	0	4	2387
416	179	40	54	109	7	318	65	6	3.8	4.1	4.6	4.9	1	0	6	1586
71	21	21	4	14	5	25	40	0	14	15.3	16.9	18.5	1	0	4	997
120	60	48	12	0	0	12	108	0	1.8	1.8	1.8	1.8	1	0	5	212
213	72	43	3	84	30	132	97	3	6	5.5	6	5.5	2	0	12	1278
1634	625	387	223	399	0	1634	0	0	4.3	4.3	4.3	4.3	2	0	12	7060
275	184	11	48	7	0	7	243	0	2.6	2.8	2.6	2.8	1	0	9	702
458	202	66	75	115	0	458	0	0	2	2	2	2	1	0	16	903
218	28	118	44	0	10	91	109	0	31	33.8	37.4	40.8	1	0	8	6765
498	107	132	7	77	122	445	0	0	16.5	18.5	16.5	18.5	3	0	19	8227
143	54	65	0	14	0	11	122	0	2.3	2.5	2.8	3	1	0	4	334
722	163	0	202	237	20	622	0	0	5.8	6.7	5.8	6.7	1	0	9	4164
236	27	192	12	37	0	268	0	0	29	25.5	29	25.5	2	0	15	6844
239	39	70	18	62	55	244	0	0	6.9	6.8	6.9	6.8	2	0	10	1661
1882	711	589	218	442	0	1960	0	0	3.2	3.1	3.2	3.1	2	0	10	6068
291	188	29	0	69	37	323	0	0	20.8	18.8	22.4	20.2	2	0	14	6063
328	124	71	61	66	0	322	0	0	2	2.1	2	2.1	1	0	13	665
264	126	7	50	84	0	267	0	0	2.1	2	2.1	2	1	0	6	544
270	54	42	53	91	30	270	0	0	3.3	3.3	3.3	3.3	1	0	6	893
32	0	7	12	0	10	29	0	0	11	12.1	11	12.1	1	0	2.5	352
1382	353	245	7	581	253	1439	0	0	2.4	2.3	2.4	2.3	4	0	8	3344
98	45	5	19	28	0	94	3	0	4.1	4.2	5	5	1	0	1	404
289	3	100	0	66	145	314	0	0	19.8	18.3	19.8	18.3	2	0	8	5732
1059	299	234	144	217	60	954	0	0	21.6	24	24.9	27.6	2	0	17	22920
724	331	12	189	164	0	530	142	24	13	13.5	15.7	16.3	1	0	9	9409
40	10	22	0	17	0	49	0	0	7.1	5.8	7.1	5.8	4	0	4	285
128	72	18	24	7	0	4	117	0	10.1	10.7	12.2	12.9	1	0	3	1293
1248	249	262	146	423	15	1095	0	0	12.2	13.8	12.2	13.8	4	0	12	15165
387	109	118	67	90	7	391	0	0	8.5	8.4	10.2	10.1	1	0	17	3287
73	0	65	0	0	5	19	44	7	10.5	10.9	12.6	13.1	1	0	3	764
151	22	0	68	47	0	32	105	0	14.5	16	17.5	19.3	1	0	3	2194
465	48	162	0	196	37	443	0	0	4.3	4.5	5.2	5.5	1	0	4	2014
63	29	0	9	24	0	62	0	0	13.1	13.3	15.8	16.1	1	0	4	827
226	88	70	19	28	0	92	106	7	11.1	12.2	11.1	12.2	1	0	10	2508
115	76	11	28	0	0	10	105	0	1.7	1.7	1.7	1.7	1	0	1.5	201
189	39	112	3	28	0	0	182	0	3	3.1	3	3.1	2	0	15	563
55	52	0	6	0	0	58	0	0	9.7	9.2	11.7	11.1	1	0	11	534
85	12	44	0	24	0	12	68	0	12.2	13	14.7	15.7	1	0	4	1039
2143	219	657	3	485	437	1801	0	0	20.2	24	24.3	29	1	0	7	43303
520	181	160	9	55	25	430	0	0	6	7.3	6	7.3	2	0	8	3133
113	25	34	16	27	0	38	64	0	15.9	17.7	18.3	20.3	2	0	3	1801
264	85	17	26	133	0	157	98	6	10	10.1	12	12.2	1	0	6	2639
349	162	24	18	112	30	342	4	0	6.8	6.8	6.8	6.8	2	0	4	2360
229	88	5	0	17	131	241	0	0	11	10.5	12.7	12	2	0	5	2520
172	88	40	4	30	7	169	0	0	10.4	10.6	10.4	10.6	4	0	5	1788
323	108	57	53	74	31	323	0	0	3.8	3.8	3.8	3.8	1	0	13	1238
89	15	28	17	7	30	24	73	0	5	4.6	5	4.6	2	0	4	442
878	113	404	161	133	17	828	0	0	3.8	4.1	4.3	4.5	1	0	5	3368
220	81	50	51	42	0	224	0	0	1.3	1.3	1.3	1.3	3	0	3	281
150	125	4	20	0	0	6	143	0	4.6	4.6	5.5	5.6	1	0	3	687
161	60	38	30	41	0	169	0	0	1.4	1.3	1.4	1.3	1	0	2	220
804	345	334	0	236	42	957	0	0	14.2	11.9	17.1	14.3	1	0	12	11388
272	63	20	61	71	30	245	0	0	35.7	39.7	41.1	45.6	2	0	14	9720
33	8	7	0	10	15	32	8	0	4.4	3.6	4.4	3.6	2	0	2	145
64	20	28	10	7	0	65	0	0	2.2	2.2	2.2	2.2	2	0	3	140
277	48	110	47	49	0	84	170	0	4.6	5	4.6	5	2	0	19	1265
322	78	100	67	54	0	179	106	14	16.3	17.5	19.6	21.1	1	0	13	5242
164	52	56	18	7	20	110	43	0	17	18.2	17	18.2	2	0	11	2791
145	48	10	72	14	0	144	0	0	5.1	5.2	6.2	6.2	1	0	3	742
73	36	24	12	0	0	0	72	0	8	8.1	9.6	9.8	1	0	5	584
245	42	179	24	42	15	302	0	0	3.6	3	3.6	3	2	0	7	893
406	209	36	125	20	0	102	288	0	13.9	14.5	16.7	17.4	1	0	7	5639
98	35	0	41	20	0	28	68	0	56.5	57.6	68	69.4	1	0	5	5533
83	44	10	3	25	0	15	63	4	4.9	5	6	6	1	0	3	410
182	30	59	39	29	0	0	157	0	5.5	6.4	6.6	7.7	1	0	5	1001
820	460	98	199	175	0	685	212	35	3.1	2.7	3.1	2.7	4	0	11	2552
545	116	226	131	72	0	79	466	0	16	16	16	16	1	0	11	8740
105	96	9	0	0	0	21	84	0	1.9	1.9	1.9	1.9	1	0	8	198
55	12	10	14	15	0	9	42	0	42.7	46	51.4	55.5	1	0	1	2347
62	27	4	0	31	7	69	0	0	13.2	11.8	15.9	14.3	1	0	8	817
109	0	105	0	0	0	0	105	0	2.3	2.4	2.8	2.9	1	0	1	249
436	27	334	15	0	60	436	0	0	17.8	17.8	17.8	17.8	2	0	15	7762
179	60	44	6	38	40	188	0	0	4.3	4.1	5.2	5	1	0	4	776
1710	932	521	233	214	0	1900	0	0	7.7	6.9	7.7	6.9	2	0	21	13130
128	49	15	25	31	0	120	0	0	12.8	13.7	14.8	15.8	2	0	2	1644
174	21	7	30	50	32	140	0	0	77.7	96.6	77.7	96.6	4	0	8	13528
70	28	4	15	21	0	39	29	0	8.8	9.1	10.6	10.9	1	0	5	617
379	159	29	57	119	15	379	0	0	6.3	6.3	6.3	6.3	1	0	7	2391
258	12	16	230	0	0	26	232	0	2.3	2.3	2.3	2.3	2	0	5	605
129	33	0	39	24	25	121	0	0	16	17.1	18.4	19.6	2	0	4	2064
856	349	194	74	84	155	856	0	0	3	3	3	3	2	0	12	2551
127	56	14	10	39	0	25	94	0	13.1	14	15.8	16.9	1	0	7	1668
381	119	107	9	28	65	137	191	0	4.8	5.5	4.8	5.5	2	0	19	1817
234	117	19	93	0	5	231	3	0	21.8	21.8	21.8	21.8	1	0	10	5103
215	58	62	46	51	0	82	135	0	13.2	13.1	15.9	15.7	1	0	8	2836
1406	541	70	290	335	90	1326	0	0	10.6	11.3	10.5	11.1	4	0	1	14938
85	21	67	3	0	15	22	59	25	12.3	9.9	12.3	9.9	2	0	13	1049
59	10	32	3	21	5	71	0	0	18	14.9	21.7	18	1	0	10	1061
358	139	0	89	70	40	338	0	0	38.9	41.2	46.8	49.6	1	0	9	13919
73	40	0	12	10	0	0	62	0	50.3	59.3	60.7	71.4	1	0	7	3675
597	189	96	78	239	7	609	0	0	4.3	4.2	4.3	4.2	1	0	6	2542
276	90	120	34	14	0	101	139	18	8.1	8.7	8.1	8.7	1	0	2	2244
728	181	165	15	84	167	330	27	255	11.1	13.1	13.3	15.8	1	0	4	8046
59	0	55	0	0	0	11	11	33	83.8	89.9	101	108.3	1	0	6	4945
98	36	32	9	17	0	45	42	7	13.4	14	16.1	16.8	1	0	11	1313
756	452	66	127	84	5	302	320	112	4.3	4.4	4.3	4.4	1	0	7	3214
155	120	34	0	0	0	47	107	0	3.1	3.1	3.8	3.8	1	0	10	483
544	125	104	107	133	0	107	362	0	4.2	4.9	5.1	5.9	1	0	4	2306
813	27	677	34	0	100	18	820	0	2	1.9	2	1.9	2	0	9	1634
75	23	0	30	27	14	94	0	0	9.6	7.7	9.6	7.7	1	0	6	720
112	85	4	16	14	0	119	0	0	9.6	9	9.6	9	4	0	13	1073
211	73	32	79	22	5	111	100	0	16.9	16.9	16.9	16.9	1	0	13	3566
895	222	271	222	63	0	778	0	0	0.9	1	0.9	1	1	0	7	780
74	18	7	37	7	5	74	0	0	54	54	54	54	1	0	14	3995
3331	1049	519	399	595	360	2922	0	0	14.7	16.8	14.7	16.8	4	0	42	49034
64	15	18	9	15	5	12	39	11	6.1	6.3	7.4	7.6	1	0	6	392
1402	328	804	187	49	63	1431	0	0	12.6	12.3	12.3	12	1	0	23	17607
337	128	21	86	77	25	337	0	0	1.8	1.8	1.9	1.9	1	0	8	591
73	0	0	67	0	10	39	38	0	11.1	10.5	13.4	12.7	1	0	6	812
64	12	28	17	7	0	47	17	0	8.8	8.8	10.6	10.6	1	0	12	564
1703	186	463	0	516	316	1481	0	0	5	5.8	5	5.8	3	0	8	8549
151	41	21	29	41	19	151	0	0	2.6	2.6	2.9	2.9	1	0	3	391
66	27	14	6	17	0	42	22	0	27.5	28.4	33.2	34.2	1	0	2	1817
70	24	0	3	42	5	74	0	0	7.7	7.3	9.4	8.9	2	0	3	540
754	301	130	204	90	0	213	512	0	9.9	10.3	11.9	12.4	1	0	8	7443
325	106	49	31	80	12	136	142	0	26.7	31.2	32.1	37.5	1	0	6	8663
168	84	7	45	40	22	198	0	0	27.5	23.3	27.5	23.3	2	0	12	4622
226	99	50	43	63	5	260	0	0	4	3.5	4	3.5	4	0	7	915
335	83	71	71	111	17	353	0	0	75.8	72	75.8	72	4	0	12	25401
76	21	51	3	0	0	63	12	0	7.5	7.6	9	9.1	1	0	5	569
221	31	133	0	45	5	53	161	0	6.8	7.1	8.2	8.5	1	0	4	1512
1010	213	224	111	212	75	758	77	0	5	6.1	5	6.1	2	0	11	5053
116	46	12	22	35	15	130	0	0	16.7	14.9	16.7	14.9	1	0	10	1939
39	25	0	3	14	0	11	31	0	2.9	2.7	2.9	2.7	2	0	1	114
170	75	12	23	39	0	108	41	0	9	10.3	9	10.3	4	0	8	1532
179	85	0	49	59	0	193	0	0	26.4	24.5	31.8	29.5	1	0	4	4723
166	126	0	38	0	0	0	164	0	17.9	18.1	21.6	21.8	1	0	13	2971
354	48	34	174	73	25	354	0	0	16.5	16.5	16.5	16.5	1	0	10	5841
615	546	0	74	7	0	627	0	0	1.5	1.5	1.5	1.5	2	0	8	941
126	46	7	18	49	15	135	0	0	8.2	7.7	8.2	7.7	2	0	8	1035
1390	379	377	133	182	170	1241	0	0	4	4.5	4	4.5	3	0	13	5597
129	30	59	10	39	0	94	44	0	23.2	21.7	27.9	26.1	1	0	8	2988
203	35	48	6	14	100	203	0	0	15.9	15.9	15.9	15.9	1	0	5	3219
758	116	312	132	30	58	648	0	0	6.1	7.1	6.1	7.1	1	0	15	4630
558	92	116	57	196	0	461	0	0	7.4	8.9	7.4	8.9	1	0	6	4112
25	14	0	4	7	0	22	0	3	23.2	23.2	23.2	23.2	1	0	6	580
850	94	348	205	45	74	320	446	0	12.9	14.3	15.5	17.2	1	0	5	10942
235	78	10	123	68	0	13	82	184	4	3.4	4.8	4	1	0	9	937
58	15	0	19	22	0	26	30	0	43.4	44.9	52.2	54.1	1	0	8	2515
316	14	118	14	155	0	139	151	11	8.2	8.6	8.2	8.6	2	0	8	2600
7633	1240	2455	135	1732	1572	1376	5193	565	3.3	3.5	3.3	3.5	2	0	19	25217
119	0	118	0	0	0	95	19	4	1.5	1.5	1.8	1.8	1	0	2	176
55	12	17	6	14	10	59	0	0	6.2	5.8	7.5	7	1	0	3	341
1644	240	858	177	91	115	1481	0	0	9.9	11	9.9	11	1	0	38	16357
1193	196	667	149	115	54	516	485	180	2.5	2.5	3	3.1	1	0	12	3006
605	155	231	91	105	0	582	0	0	2.8	2.9	3.4	3.5	1	0	8	1694
389	120	94	77	63	10	198	166	0	2.9	3.1	2.9	3.1	2	0	6	1134
132	56	0	27	38	7	128	0	0	9	9.3	10.8	11.2	1	0	8	1186
132	30	50	22	24	0	39	27	60	10.5	11	12.6	13.2	1	0	9	1383
286	94	36	44	38	55	267	0	0	6	6.5	6	6.5	1	0	6	1727
305	73	87	39	63	10	272	0	0	14.8	16.6	14.8	16.6	3	0	7	4504
268	73	105	0	70	0	248	0	0	17.9	19.4	20.6	22.2	2	0	8	4800
110	36	15	0	49	10	110	0	0	23.2	23.2	23.2	23.2	2	0	24	2553
3963	1184	616	952	1091	42	3885	0	0	4.3	4.4	4.3	4.4	2	0	11	16921
397	83	252	16	58	0	409	0	0	18.8	18.2	22.6	22	1	0	7	7459
254	90	39	3	117	0	119	100	30	15.3	15.6	15.3	15.6	2	0	11	3877
134	73	0	22	14	0	33	76	0	15.6	19.2	18.8	23.1	1	0	8	2088
266	101	70	26	56	5	258	0	0	17.7	18.2	21.3	21.9	1	0	8	4695
237	114	11	44	42	0	181	30	0	13.5	15.2	16.3	18.3	1	0	9	3201
1243	555	15	245	394	10	1219	0	0	9.2	9.4	11.1	11.4	1	0	9	11490
666	138	233	124	105	5	605	0	0	1.1	1.2	1.1	1.2	1	0	13	752
1810	349	423	377	457	10	1616	0	0	16.2	18.2	16.2	18.2	3	0	35	29399
88	56	7	15	7	0	9	76	0	26.1	27	31.5	32.6	1	0	6	2299
62	19	8	9	15	0	51	0	0	14.2	17.3	15.3	18.6	1	0	5	883
305	59	102	19	60	21	138	123	0	28.5	33.3	34.4	40.2	1	0	10	8702
349	107	93	97	52	0	286	63	0	10.6	10.6	10.6	10.6	1	0	8	3703
156	0	133	0	10	0	143	0	0	4.5	4.9	5.4	5.9	1	0	4	705
100	24	76	3	7	0	40	70	0	14.3	13	14.3	13	1	0	15	1434
222	20	5	93	73	0	47	144	0	11	12.8	13.3	15.5	1	0	4	2450
506	54	161	43	173	80	511	0	0	6.9	6.8	6.9	6.8	1	0	9	3500
123	28	0	47	15	25	115	0	0	15.4	16.5	17.7	18.9	2	0	3	1896
252	0	109	143	0	0	109	143	0	27.1	27.1	27.1	27.1	2	0	11	6821
258	186	40	19	10	0	0	255	0	5.4	5.5	6.5	6.6	1	0	4	1393
166	67	88	6	0	0	37	120	4	15.7	16.2	18.9	19.5	1	0	7	2604
181	45	39	38	42	5	169	0	0	20.1	21.5	22.6	24.2	2	0	10	3638
284	99	112	26	28	0	220	27	18	11.4	12.2	11.4	12.2	1	0	4	3234
52	0	60	0	0	0	0	55	5	4.8	4.2	5.8	5.1	1	0	3	252
102	72	0	18	0	7	0	97	0	10.1	10.6	12.1	12.8	1	0	3	1028
58	26	29	3	0	0	22	36	0	11.9	11.9	14.4	14.4	1	0	5	691
1196	626	108	56	413	5	1208	0	0	6.5	6.5	6.5	6.5	4	0	15	7824
38	30	0	8	0	0	32	0	6	6.5	6.5	6.5	6.5	1	0	4	247
84	33	0	21	27	0	61	20	0	32.6	33.8	39.3	40.7	1	0	10	2738
73	18	14	8	44	0	40	44	0	15.4	13.3	18.5	16.1	1	0	6	1121
449	352	12	12	52	0	0	428	0	35.7	37.5	43	45.2	1	0	8	16042
551	188	116	52	114	5	223	231	21	4.4	5.1	5.3	6.2	1	0	13	2435
194	48	47	28	27	35	185	0	0	7.4	7.8	7.4	7.8	2	0	8	1440
185	36	14	50	32	10	142	0	0	34.7	45.2	34.7	45.2	1	0	16	6416
134	43	0	77	36	0	156	0	0	9.1	7.8	10.9	9.4	1	0	5	1213
1241	575	45	319	301	0	1240	0	0	8.2	8.2	8.2	8.2	1	0	15	10222
99	81	0	3	15	0	6	93	0	2.4	2.4	2.4	2.4	1	0	3	241
1285	685	67	133	620	7	1512	0	0	0.9	0.8	0.9	0.8	1	0	16.5	1200
466	164	212	12	66	7	461	0	0	3.7	3.7	4.4	4.5	1	0	10	1708
77	30	0	20	22	0	7	65	0	27.4	29.3	33	35.3	1	0	4	2108
81	11	22	0	20	21	64	10	0	5.6	6.1	6.8	7.4	1	0	1	454
694	61	164	168	145	60	598	0	0	5.9	6.8	5.9	6.8	4	0	8	4086
62	18	7	6	10	17	7	51	0	32.7	34.9	39.4	42.1	1	0	5	2027
56	0	42	0	0	15	57	0	0	5.2	5.1	5.2	5.1	1	0	3	293
753	289	13	0	363	7	672	0	0	5.7	6.4	5.7	6.4	1	0	12	4301
421	177	22	217	0	5	421	0	0	39.9	39.9	39.9	39.9	1	0	15.5	16788
59	30	11	3	21	0	65	0	0	9.6	8.7	11.6	10.5	1	0	3	566
409	42	201	39	67	60	409	0	0	6.5	6.5	6.5	6.5	2	0	11	2672
115	21	90	4	0	0	94	21	0	16.3	16.3	16.3	16.3	2	0	12	1869
93	58	20	4	10	0	22	70	0	8.6	8.7	10.4	10.5	1	0	3	803
71	30	15	12	7	5	0	69	0	56.6	58.2	68.2	70.2	1	0	7	4019
971	345	42	249	150	10	796	0	0	5	6.1	6	7.4	1	0	14	4867
74	15	7	42	0	10	74	0	0	42.3	42.3	42.3	42.3	1	0	17	3132
81	18	4	25	21	10	25	30	23	1.1	1.1	1.3	1.4	1	0	1	89
106	6	33	19	0	55	113	0	0	10.6	10	12.8	12	1	0	7	1126
1168	516	240	176	314	10	1256	0	0	1.3	1.2	1.3	1.2	3	0	8	1538
1093	392	119	235	166	47	959	0	0	6.6	7.6	6.6	7.6	1	0	11	7263
67	10	18	31	0	0	0	59	0	57.5	65.3	69.3	78.7	1	0	2	3853
1256	270	121	450	90	50	981	0	0	23	29.4	41	52.5	1	0	28	28855
72	67	5	0	0	0	6	66	0	17.3	17.3	20.9	20.9	1	0	15	1248
777	287	159	38	147	45	676	0	0	19.4	22.2	22.2	25.6	2	0	13	15039
131	30	33	18	35	12	128	0	0	37.8	38.6	45.5	46.6	1	0	13	4947
134	78	0	0	63	0	141	0	0	15.1	14.3	18.2	17.3	1	0	8	2019
826	255	295	72	157	0	779	0	0	6.5	6.9	6.5	6.9	1	0	42	5400
3180	916	538	295	969	0	2718	0	0	10.4	12.2	10.4	12.2	4	0	36	33028
324	175	108	29	17	5	334	0	0	15.7	15.2	15.7	15.2	1	0	13	5078
220	132	45	30	7	0	49	165	0	3.2	3.3	3.2	3.3	1	0	3	701
258	34	89	6	63	49	241	0	0	2.9	3.1	2.9	3.1	1	0	12	736
139	25	19	6	29	60	139	0	0	7	7	7	7	2	0	7	976
274	70	123	57	28	30	308	0	0	4.3	3.8	4.3	3.8	2	0	4	1167
231	0	86	0	50	130	266	0	0	16.3	14.1	16.3	14.1	4	0	12	3762
126	58	15	6	21	40	22	118	0	4.9	4.4	4.9	4.4	2	0	5	619
93	0	70	0	15	10	0	95	0	11.8	11.6	14.3	14	1	0	8	1101
1825	594	569	192	259	60	1674	0	0	0.7	0.7	0.7	0.7	1	0	15	1210
500	229	31	130	60	0	170	227	53	11.8	13.1	14.2	15.7	1	0	8	5876
373	129	96	21	105	50	389	12	0	6.4	6	6.4	6	2	0	10	2395
330	179	26	64	110	0	379	0	0	3.2	2.8	3.2	2.8	1	0	10	1050
57	27	28	0	0	0	0	55	0	30.5	31.7	36.8	38.1	1	0	4	1741
127	61	0	20	44	0	13	98	14	12.4	12.6	15	15.2	1	0	4	1579
1362	579	291	171	378	0	1419	0	0	2.3	2.3	2.3	2.3	3	0	11	3193
1463	780	119	223	371	0	1493	0	0	24.6	24.1	24.6	24.1	4	0	23	36046
148	12	49	36	28	15	140	0	0	23.2	24.6	28	29.6	1	0	3	3437
474	71	24	343	21	15	41	433	0	3.9	3.9	3.9	3.9	1	0	6	1829
77	24	18	21	14	0	18	59	0	5.3	5.3	6.4	6.4	1	0	10	408
213	105	67	41	0	0	52	161	0	3.8	3.8	3.8	3.8	1	0	2.5	801
175	22	53	0	100	0	59	116	0	3.4	3.4	3.4	3.4	2	0	7	597
360	122	98	54	62	0	336	0	0	2.1	2.3	2.1	2.3	1	0	18	763
331	84	0	12	0	284	156	96	128	3.7	3.3	3.7	3.3	2	0	5	1238
285	48	187	15	35	25	310	0	0	4.4	4	4.4	4	2	0	7	1249
187	72	32	10	44	5	4	159	0	73.5	84.4	84.5	97	2	0	3	13752
502	120	32	89	83	120	444	0	0	18.5	20.9	18.5	20.9	1	0	14	9296
303	0	266	0	0	25	0	291	0	1.1	1.1	1.3	1.4	1	0	1	329
174	105	83	0	0	5	98	35	60	17.7	16	17.7	16	2	0	17	3088
44	14	0	16	17	5	49	3	0	8.6	7.3	8.6	7.3	4	0	2	380
387	88	221	37	34	0	18	362	0	6	6.1	7.3	7.4	1	0	7	2333
406	18	374	27	0	0	21	398	0	5.2	5	5.2	5	2	0	19	2109
496	198	109	67	90	60	524	0	0	20.3	19.2	23.4	22.1	2	0	14	10080
116	34	38	4	30	0	33	73	0	4.8	5.2	4.8	5.2	1	0	2	553
53	17	17	0	24	5	63	0	0	6.7	5.6	6.7	5.6	2	0	16	354
209	42	145	10	43	0	225	15	0	0.9	0.8	0.9	0.8	1	0	2.5	190
903	336	134	158	148	100	387	303	186	6.1	6.3	7.3	7.5	1	0	11	5482
469	71	170	15	67	96	419	0	0	6.8	7.6	8.2	9.2	1	0	11	3191
1894	187	1241	143	156	10	966	696	75	2.1	2.3	2.1	2.3	2	0	12	3986
215	108	0	94	7	0	76	133	0	2.6	2.7	2.6	2.7	1	0	7	560
82	38	9	20	14	0	29	52	0	1	1	1.2	1.2	1	0	2	80
1694	391	469	385	210	85	1540	0	0	4.6	5.1	4.6	5.1	1	0	16	7816
81	24	22	20	10	0	64	4	8	24.7	26.3	29.8	31.7	1	0	5	2002
297	150	7	132	0	0	13	264	12	5.2	5.4	5.2	5.4	1	0	6	1557
280	161	91	0	10	0	262	0	0	5.1	5.4	5.1	5.4	4	0	7	1417
56	19	5	16	10	0	29	21	0	22.3	24.9	26.8	30	1	0	5	1246
492	114	97	157	49	75	248	244	0	8.5	8.5	8.5	8.5	1	0	11	4158
426	127	122	54	87	20	31	352	27	1.5	1.6	1.8	1.9	1	0	2	646
499	262	42	60	90	0	155	299	0	4.6	5.1	4.6	5.1	1	0	10	2310
60	9	32	12	7	0	60	0	0	16.5	16.5	18.4	18.4	1	0	5	992
362	152	68	41	72	15	348	0	0	19.6	20.4	23.6	24.5	1	0	6	7091
363	169	23	115	42	0	82	267	0	9.5	9.8	11.4	11.8	1	0	5	3431
53	24	0	24	0	0	0	48	0	19	21	22.9	25.3	1	0	3	1007
17518	9404	1221	0	2955	0	13580	0	0	3.1	4	3.1	4	1	0	14	54620
199	82	92	13	10	0	20	100	77	4.4	4.4	5.3	5.3	1	0	2	871
2171	534	319	323	87	0	209	984	70	9.1	15.6	9.1	15.6	1	0	8	19699
220	90	19	64	39	0	12	200	0	8.8	9.1	10.6	11	1	0	4	1930
1355	535	428	58	224	10	1255	0	0	5.5	6	5.5	6	1	0	26	7505
374	170	4	88	126	10	398	0	0	0.8	0.8	1	0.9	1	0	2	300
62	51	0	0	10	5	66	0	0	5.6	5.3	6.8	6.4	1	0	3	349
311	11	217	3	36	57	324	0	0	6.6	6.3	7.9	7.6	1	0	6	2038
132	32	15	13	31	45	136	0	0	4.6	4.4	5.5	5.3	1	0	6	601
135	60	17	0	70	0	0	147	0	4.9	4.5	4.9	4.5	2	0	15	667
79	16	34	0	28	10	81	7	0	45.4	40.7	54.7	49.1	1	0	5	3585
155	75	28	10	29	0	14	128	0	12.4	13.5	14.9	16.3	1	0	4	1916
965	433	234	148	245	0	1060	0	0	3.8	3.4	4.1	3.7	1	0	30	3655
296	27	166	48	21	50	312	0	0	18.4	17.4	18.4	17.4	2	0	10	5432
56	3	19	10	24	0	56	0	0	3	3	3	3	2	0	3	170
206	88	23	31	35	0	73	104	0	8.8	10.3	10.7	12.4	1	0	8	1823
651	104	385	16	49	27	581	0	0	5.5	6.2	6.7	7.5	1	0	4	3612
2323	804	332	0	947	240	636	1552	135	1.7	1.7	1.7	1.7	2	0	6	3981
146	46	0	50	41	0	44	93	0	13.6	14.5	16.4	17.4	1	0	6	1984
284	49	83	75	51	5	80	183	0	12.8	13.9	15.5	16.7	1	0	5	3646
249	47	26	80	84	0	237	0	0	15.3	16	15.3	16	2	0	9	3800
32	4	7	0	0	30	41	0	0	15.6	12.1	15.6	12.1	1	0	3	498
1908	401	1216	155	107	10	1889	0	0	14.2	14.3	14.2	14.3	3	0	48	27000
253	56	149	0	24	24	76	177	0	6.7	6.7	6.7	6.7	1	0	7	1694
184	53	21	43	38	15	170	0	0	16	17.4	18.4	20	2	0	4	2952
76	60	12	0	0	0	0	72	0	4.9	5.2	5.9	6.3	1	0	1	374
276	108	5	75	56	0	177	53	14	1.1	1.2	1.1	1.2	1	0	4	300
3471	1327	257	534	995	42	3155	0	0	2.2	2.4	2.2	2.4	4	0	17	7575
380	67	103	77	98	20	365	0	0	8.7	9.1	10.5	11	1	0	9	3322
155	18	0	69	14	47	148	0	0	33.5	35.1	33.5	35.1	1	0	8	5196
327	64	142	21	0	100	327	0	0	7.8	7.8	7.8	7.8	2	0	16	2566
193	82	80	50	14	0	41	182	3	8.7	7.5	10.5	9	1	0	5	1686
1108	279	20	314	273	30	916	0	0	22.6	27.4	24.3	29.4	1	0	6	25054
363	168	10	92	77	5	0	352	0	0.3	0.3	0.4	0.4	1	0	10	117
249	144	104	6	14	0	268	0	0	2	1.9	2	1.9	1	0	3	500
769	265	195	235	52	0	178	557	12	16.3	16.8	16.3	16.8	1	0	8	12551
137	54	42	30	7	0	97	36	0	2.9	3	2.9	3	1	0	3	399
579	215	81	109	112	0	517	0	0	1.4	1.5	1.4	1.5	1	0	7	784
133	39	0	41	24	20	124	0	0	15.9	17	18.3	19.6	2	0	6	2112
78	7	34	6	21	0	22	46	0	7.7	8.8	8.8	10.1	2	0	3	600
101	12	31	3	50	0	65	28	3	4.5	4.7	4.5	4.7	1	0	1.5	450
1222	503	333	173	150	5	1164	0	0	4.7	5	4.7	5	1	0	20	5800
1093	486	277	126	147	5	788	253	0	2.3	2.5	2.3	2.5	2	0	7	2565
222	41	57	0	99	25	222	0	0	10.7	10.6	10.7	10.6	2	0	4	2385
2067	1056	658	45	303	5	1510	557	0	5	5	5	5	2	0	21	10398
175	65	31	22	38	0	141	15	0	19.6	22	23.6	26.5	1	0	10	3434
230	180	12	41	14	0	247	0	0	1.7	1.6	6	5.6	1	0	3	400
104	32	5	40	28	10	115	0	0	3.3	2.9	4.9	4.5	4	0	2	338
177	24	79	6	42	60	211	0	0	16	13.4	16	13.4	2	0	17	2835
62	33	0	12	10	0	22	33	0	9.6	10.8	11.5	13	1	0	2	594
487	146	238	53	24	12	45	428	0	2.1	2.2	2.1	2.2	1	0	6	1017
177	40	12	27	38	60	177	0	0	4.5	4.5	5.4	5.4	1	0	8	789
105	34	66	10	37	15	162	0	0	7.4	4.8	7.4	4.8	1	0	3	774
140	43	68	3	57	0	171	0	0	4.6	3.7	4.6	3.7	4	0	1.5	640
230	81	49	37	58	0	225	0	0	2.2	2.2	2.2	2.2	1	0	4	500
236	102	84	52	0	0	238	0	0	2.5	2.5	2.8	2.8	1	0	10	601
846	322	56	112	234	5	729	0	0	19.1	22.2	19.1	22.2	1	0	13	16179
139	18	21	30	70	0	139	0	0	17.6	17.6	17.6	17.6	2	0	6	2446
51	12	27	0	0	7	7	39	0	6.6	7.3	6.6	7.3	1	0	3	338
195	57	32	12	140	0	241	0	0	9.2	7.4	11	8.9	1	0	9	1786
51	32	0	16	7	0	0	55	0	17.6	16.3	21.2	19.7	1	0	3	899
1106	410	267	108	152	25	962	0	0	15	17.2	17.2	19.8	2	0	20	16560
99	13	32	3	42	5	95	0	0	5.3	5.5	6.4	6.7	1	0	4	526
56	24	0	9	14	0	47	0	0	7.9	9.4	7.9	9.4	2	0	6	440
213	123	91	28	0	0	36	206	0	10.3	9	10.3	9	1	0	7	2185
