# Supplementary material for: Enhancing analogy-based software cost estimation using Grey Wolf Optimization algorithm
Source: PeerJ Comput Sci. 2025 Jun 18;11:e2794. doi: 10.7717/peerj-cs.2794 (PMC12190706; doi:10.7717/peerj-cs.2794)
Supplement: Supplemental Information 5 [file peerj-cs-11-2794-s005.csv]

4	1	1	2	1	3	3	3	3	2	3	3	3	3	3	1	3	3	2	25.9	808	15.3	117.6
4	1	1	2	1	3	3	3	3	2	3	3	3	3	3	1	3	3	2	24.6	767	15	117.6
4	1	1	2	1	3	3	3	3	2	3	3	3	3	3	1	3	3	2	7.7	240	10.1	31.2
4	1	1	2	1	3	3	3	3	2	3	3	3	3	3	1	3	3	2	8.2	256	10.4	36
4	1	1	2	1	3	3	3	3	2	3	3	3	3	3	1	3	3	2	9.7	302	11	25.2
4	1	1	2	1	3	3	3	3	2	3	3	3	3	3	1	3	3	2	2.2	69	6.6	8.4
4	1	1	2	1	3	3	3	3	2	3	3	3	3	3	1	3	3	2	3.5	109	7.8	10.8
4	1	1	2	1	3	3	3	3	2	3	3	3	3	3	1	3	3	2	66.6	2077	21	352.8
4	1	1	2	1	3	3	5	5	2	1	1	3	1	3	1	1	3	3	7.5	226	13.6	72
4	3	3	2	1	3	3	3	3	2	1	4	3	4	3	1	3	3	3	20	566	14.4	72
4	3	3	2	1	3	3	3	3	2	1	1	3	4	3	1	3	3	3	6	188	9.9	24
4	3	3	2	1	3	3	3	3	2	1	4	3	4	3	1	3	3	3	100	2832	25.2	360
4	3	3	2	1	3	3	3	3	2	1	3	3	4	3	2	3	3	3	11.3	456	12.8	36
4	3	3	2	1	3	3	3	3	1	1	1	3	1	2	6	3	3	3	100	5434	30.1	215
4	3	3	2	1	3	3	3	3	2	1	1	3	4	3	1	3	3	3	20	626	15.1	48
4	3	3	2	1	3	3	3	3	2	1	3	3	3	3	6	3	3	3	100	4342	28	360
4	3	3	2	1	3	3	3	5	2	1	4	3	4	3	1	3	3	3	150	4868	32.5	324
4	3	3	2	1	3	3	3	3	2	1	1	3	1	3	1	3	3	3	31.5	986	17.6	60
4	3	3	2	1	3	3	3	3	2	1	1	3	4	3	1	3	3	3	15	470	13.6	48
4	3	3	2	1	3	3	3	5	2	1	3	3	1	3	1	3	3	3	32.5	1276	20.8	60
4	1	1	2	1	3	3	3	3	2	3	3	3	3	3	1	3	3	2	19.7	614	13.9	60
4	1	1	2	1	3	3	3	3	2	3	3	3	3	3	1	3	3	2	66.6	2077	21	300
4	1	1	2	1	3	3	3	3	2	3	3	3	3	3	1	3	3	2	29.5	920	16	120
4	3	1	3	3	3	3	1	3	3	3	1	3	1	3	3	3	3	3	15	575	15.2	90
4	3	1	3	1	3	3	3	3	3	3	1	3	1	3	3	3	3	3	38	1553	21.3	210
4	3	3	3	3	3	3	3	3	3	3	1	3	1	3	3	3	3	3	10	427	12.4	48
4	1	3	4	1	3	3	4	4	2	4	3	3	1	2	1	3	3	2	15.4	765	14.5	70
4	1	3	4	1	3	3	4	4	2	4	3	3	1	2	1	3	3	2	48.5	2409	21.4	239
4	1	3	4	1	3	3	4	4	2	4	3	3	1	2	1	3	3	2	16.3	810	14.8	82
4	1	3	4	1	3	3	4	4	2	4	3	3	1	2	1	3	3	2	12.8	636	13.6	62
4	1	3	4	1	3	3	4	4	2	4	3	3	1	2	1	3	3	2	32.6	1619	18.7	170
4	1	3	4	1	3	3	4	4	2	4	3	3	1	2	1	3	3	2	35.5	1763	19.3	192
4	1	1	2	1	3	3	3	3	2	3	3	3	3	3	1	3	3	2	5.5	172	9.1	18
4	1	1	2	1	3	3	3	3	2	3	3	3	3	3	1	3	3	2	10.4	324	11.2	50
4	1	1	2	1	3	3	3	3	2	3	3	3	3	3	1	3	3	2	14	437	12.4	60
4	3	1	3	1	3	3	3	3	3	3	3	3	3	3	3	3	3	3	6.5	290	12	42
4	3	3	3	1	3	3	3	3	3	3	3	3	3	3	3	3	3	3	13	683	14.8	60
4	1	3	3	1	3	3	3	3	3	3	1	3	3	3	1	1	3	3	90	3343	26.7	444
4	3	3	3	1	3	3	3	3	3	3	3	3	3	3	3	3	3	3	8	420	12.5	42
4	3	3	3	1	3	3	1	3	3	3	3	3	3	3	3	3	3	3	16	887	16.4	114
4	1	3	1	1	3	3	4	1	2	1	1	3	3	2	1	3	3	2	177.9	7998	31.5	1248
4	1	1	2	1	3	3	3	3	2	3	1	3	3	3	3	3	3	3	302	8543	38.4	2400
4	1	3	1	2	3	3	3	3	1	1	3	3	1	3	3	1	3	3	282.1	9820	37.3	1368
4	1	1	1	2	3	3	3	3	3	1	3	3	1	3	3	3	3	3	284.7	8518	38.1	973
4	3	1	1	3	3	3	3	3	2	3	1	3	1	3	1	3	3	3	79	2327	26.9	400
4	2	2	3	3	3	3	3	3	2	1	4	3	1	3	1	3	3	3	423	18447	41.9	2400
4	1	3	3	3	3	3	3	3	2	1	4	3	4	2	1	3	3	3	190	5092	30.3	420
4	1	3	3	1	3	3	3	1	3	1	3	3	1	3	1	3	3	3	47.5	2007	22.3	252
4	2	4	3	5	3	3	1	1	2	3	3	3	1	3	3	1	3	3	21	1058	21.3	107
4	2	3	1	1	3	3	4	3	3	1	1	3	1	3	1	3	3	3	78	4815	30.5	571.4
4	2	3	1	1	3	3	4	3	3	1	1	3	1	3	1	3	3	3	11.4	704	15.5	98.8
4	2	3	1	1	3	3	4	3	3	1	1	3	1	3	1	3	3	3	19.3	1191	18.6	155
4	2	1	3	4	3	3	1	1	2	1	3	3	3	1	1	3	3	3	101	4840	32.4	750
4	2	1	3	1	3	3	1	1	2	3	3	3	1	3	3	3	3	3	219	11761	42.8	2120
4	2	1	3	1	3	3	1	1	2	3	3	3	1	3	3	3	3	3	50	2685	25.4	370
4	1	4	1	1	3	3	4	4	3	4	4	3	4	3	1	1	3	2	227	6293	33.8	1181
4	1	3	1	4	3	3	3	3	2	1	4	3	3	2	3	3	3	2	70	2950	20.2	278
4	1	1	2	1	3	3	3	3	2	3	3	3	3	3	1	3	3	2	0.9	28	4.9	8.4
4	2	4	2	5	3	3	5	4	2	1	1	3	4	6	1	3	3	3	980	50961	96.4	4560
4	3	3	2	1	3	3	3	3	2	4	4	3	3	1	1	3	3	3	350	8547	35.7	720
4	1	1	3	5	3	3	1	1	2	1	3	3	3	1	1	1	3	3	70	2404	27.5	458
4	1	1	3	5	3	3	1	1	2	1	3	3	3	1	1	1	3	3	271	9308	43.4	2460
4	3	3	3	3	3	3	3	3	2	1	1	3	1	3	1	3	3	3	90	2743	25	162
4	3	3	3	3	3	3	3	3	2	1	1	3	1	3	1	3	3	3	40	1219	18.9	150
4	3	1	3	1	3	3	1	3	2	1	1	3	1	3	1	3	3	3	137	4210	32.2	636
4	3	1	3	1	3	3	1	3	1	1	1	3	1	3	1	3	3	3	150	5848	36.2	882
4	3	4	3	1	3	3	1	3	2	1	1	3	1	3	1	3	3	3	339	8477	45.9	444
4	3	2	1	2	3	3	3	3	1	1	1	3	1	3	1	3	3	3	240	10313	37.1	192
4	2	1	3	1	3	3	3	4	2	1	1	3	1	1	1	3	3	2	144	6129	28.8	576
4	2	3	2	3	3	3	3	4	2	1	1	3	1	1	1	3	3	2	151	6136	26.2	432
4	2	3	2	1	3	3	3	4	2	1	1	3	1	1	1	3	3	2	34	1555	16.2	72
4	2	3	3	1	3	3	3	4	2	1	1	3	1	1	1	3	3	2	98	4907	24.4	300
4	2	3	3	1	3	3	3	4	2	1	1	3	1	1	1	3	3	2	85	4256	23.2	300
4	2	3	2	3	3	3	3	4	2	1	1	3	1	1	1	3	3	2	20	813	12.8	240
4	2	3	2	3	3	3	3	4	2	1	1	3	1	1	1	3	3	2	111	4511	23.5	600
4	2	1	4	1	3	3	3	4	2	1	1	3	1	1	1	3	3	2	162	7553	32.4	756
4	2	1	1	4	3	3	3	4	2	1	1	3	1	1	1	3	3	2	352	17597	42.9	1200
4	2	1	3	4	3	3	3	4	2	1	1	3	1	1	1	3	3	2	165	7867	31.5	97
4	1	1	3	4	3	3	1	1	2	1	3	3	3	1	1	3	3	3	60	2004	24.9	409
4	1	1	3	4	3	3	1	1	2	1	3	3	3	1	1	3	3	3	100	3340	29.6	703
4	3	1	4	4	3	3	5	5	1	3	3	3	3	2	2	3	3	3	32	2984	33.6	1350
4	1	1	1	1	3	3	4	5	1	1	1	3	1	1	1	3	3	3	53	2227	28.8	480
4	1	1	2	4	3	3	4	5	2	4	4	3	4	6	6	1	3	3	41	1594	23	599
4	1	1	2	4	3	3	4	5	2	4	4	3	4	6	6	1	3	3	24	933	19.2	430
4	1	4	1	4	3	3	5	5	3	1	1	3	1	1	1	3	3	3	165	6266	47.3	4178.2
4	1	4	1	4	3	3	5	5	3	1	1	3	1	1	1	3	3	3	65	2468	34.5	1772.5
4	1	4	1	4	3	3	5	5	3	1	1	3	1	1	1	3	3	3	70	2658	35.4	1645.9
4	1	4	1	5	3	3	5	5	3	1	1	3	1	1	1	3	3	3	50	2102	34.2	1924.5
4	2	4	2	4	3	3	4	5	2	1	3	3	2	6	2	1	3	3	7.25	406	15.6	648
4	1	4	1	4	3	3	5	5	3	1	1	3	1	1	1	3	3	3	233	8848	53.1	8211
4	3	1	3	4	3	3	4	4	1	3	3	3	3	2	2	3	3	3	16.3	1253	21.5	480
4	3	1	3	4	3	3	4	4	1	3	3	3	3	2	2	3	3	3	6.2	477	15.4	12
4	3	1	3	4	3	3	4	4	1	3	3	3	3	2	2	3	3	3	3	231	12	38
