# Supplementary material for: Enhancing analogy-based software cost estimation using Grey Wolf Optimization algorithm
Source: PeerJ Comput Sci. 2025 Jun 18;11:e2794. doi: 10.7717/peerj-cs.2794 (PMC12190706; doi:10.7717/peerj-cs.2794)
Supplement: Supplemental Information 6 [file peerj-cs-11-2794-s006.csv]

10001	D	A	1998	0	0	0	New Development	MR	4GL	Oracle	NESMA	237	M1	254		1850	1850	1850	7.8	7.8	7.3	21.1	39.5	7.9	6	0	Oct-98	Planning;Specification;Build;Test;Implement;	100	400		1000	200	150	0	Sales;	No	Stand alone	No							Data Modelling;Prototyping;
10011	B	A	1996	1	0	1	New Development	Multi	4GL	Access	IFPUG 4+	443	M2	443		856	856	796	1.9	1.9	1.8		170.4		2.6	0	20-Jun-96	Planning;Specification;Build;Test;							796	Don't Know;	No	Multi-tier / Client server	Yes				C/S;		Waterfall (includes Linear Processing);
10012	B	A	2002	2	0	2	Enhancement		3GL	COBOL	IFPUG 4+	76	S	74	0.98	1100	1100	1100	14.5	14.5	14.9						Mar-02								1100
10014	B	A	2004				Enhancement				IFPUG 4+	3	XXS	3	1.09	28	28	28	9.3	9.3	9.3					0									28			Client server	Yes				C/S;
10015	B	A	2000	2	0	3	Enhancement	MF	3GL	COBOL	IFPUG 4+	382	M2	478	1.25		23913	22000		62.6	46		127.3		3		Apr-00	Specification;Build;Test;Implement;									No	Client server	Yes
10026	B	A	2000	3	0	4	New Development	MF	3GL	Java	IFPUG 4+	620	M2	620		18160	18160	18160	29.3	29.3	29.3		88.6		7	0	30-Jun-00	Planning;Specification;Build;Test;							18160	Don't Know;	No		Don't Know						Waterfall (includes Linear Processing);
10029	B		2004	4	0	14	New Development	MF	3GL	COBOL	COSMIC	297	M1			8186	8186	7449	27.6	27.6	25.1						1-Jun-04		0	0	433	1932	4324	760	0
10032	D	A	2000	4	0	14	New Development	Multi	4GL	Visual Basic	IFPUG 4+	113	M1	113		596	596	596	5.3	5.3	5.3		43.5		2.6	0	25-Dec-00	Planning;Specification;Build;Test;							596	Don't Know;	No	Multi-tier / Client server	Yes				C/S;		Waterfall (includes Linear Processing);
10033	B	B	2012	5		6	Enhancement				IFPUG 4+	162	M1	162		92380	92380	92380	570.2	570.2	570.2		8.1	0	20		5-Sep-12	Planning;Specification;Design;Build;Test;Implement;Proj Management;	1188	14709	10759	24497	17620	8564	15043
10036	B		1999	6	0	7	New Development	PC			COSMIC	183	M1				568	460		3.1	2.5		65.4		2.8	0.3	1999
10039	B	C	1998	7	0	0	Enhancement		4GL	ADS/Online	IFPUG 4+		M1	179		271	327	271			1.5				4		Jun-98	Specification;Build;Test;							271			Stand alone	No
10047	B	A	2002	2	0	1	Enhancement	MF	3GL	C	IFPUG 4+	730	M2	832	1.14	20975	20975	20975	28.7	28.7	25.2						Oct-02								20975
10052	B	A	2002	8	0	8	Enhancement			ColdFusion	IFPUG 4+	179	M1	183	1.02	789	789	789	4.4	4.4	4.3						Nov-02								789
10054	C	B	1998	9	0	3	Enhancement	MR	4GL	Oracle	IFPUG 4+	198	M1	198		2753	2753	2560	13.9	13.9	12.9		39.6		5	0		Planning;Specification;Build;Test;Implement;	320	480		800	960		0	Engineering;	No	Stand alone								Data Modelling;Regression Testing;Testing-Oriented Design;
10056	B	A	2002	7		9	Enhancement		3GL	C	IFPUG 4+	114	M1	135	1.18	7290	7290	7290	63.9	63.9	54						Apr-02								7290
10059	B		2006	0	0	10	New Development		3GL	C#	COSMIC	568	M2			7936	7936	5873	14	14	10.3		37.9		15	1	1-Jun-06	Design;Build;Test;			1087	3995	791		0										Multifunctional Teams;	Data Modelling;Process Modelling;
10062	B	B	2007	3			Enhancement	MF	3GL	PL/I	FiSMA	401	M2			4321	4321	4321	10.8	10.8	10.8				15.2	0.17	30-Jun-07								4321			Stand alone							Waterfall (includes Linear Processing);
10063	B	A	1999	9	0	10	New Development	Multi	4GL	Visual Basic	IFPUG 4+	849	M2	849		2499	2499	1874	2.9	2.9	2.2		160.2		5.3	0	24-Mar-99	Planning;Specification;Build;							1874	Don't Know;	No	Multi-tier / Client server	Yes				C/S;		Waterfall (includes Linear Processing);
10065	B	B	2013	5		6	Enhancement				IFPUG 4+	34	S	34		3444	3444	3444	101.3	101.3	101.3		2.8	0	12		9-Jan-13	Planning;Specification;Design;Build;Test;Implement;Proj Management;	56	27	618	1328	993	133	289
10066	B		2006	4	0	14	Enhancement	PC	3GL	Visual Basic	COSMIC	108	M1			1402	1402	1276	13	13	11.8		21.2		5.1		1-Feb-06			0	0	1254	0	22	0
10067	B		2003	10			Enhancement		3GL	COBOL	LOC					60838	60838	60838							9	0	30-May-03	Full Life Cycle;		13873	6370	29656		10206	733
10069	B	B	2013	7	0	11	Enhancement		3GL	Shell	IFPUG 4+	949	M2	949		366	366	366	0.4	0.4	0.4		306.1		3.1		9-Sep-13		0	0	0	0	0	0	366										Waterfall (incl Linear Processing & SSADM);	Business Area Modelling;Data Modelling;Object Oriented;Prototyping;
10074	B	A	1997				Enhancement				IFPUG 4+	460	M2	460	1	2253	2253	1667	4.9	4.9	3.6		115	23	4	0	Oct-97	Planning;Build;Test;	427			882	358		0		Don't Know
10075	A	B	1994	10	0	12	New Development	PC	4GL	SQL	IFPUG 4+	1502	L	1587		6020	7490	7490	4	5	4.7	8	375.5	53.6	4		Jun-94								6020	10 (excluding 4);	No	Stand alone							Joint Application Development (JAD);Multifunctional Teams;Rapid Application Development (RAD);Timeboxing;	Data Modelling;Prototyping;	Yes
10076	B	B	2003	3			New Development	MF	3GL	PL/I	FiSMA	66	S			507	507	507	7.7	7.7	7.7				17		31-Oct-03								507										Waterfall (includes Linear Processing);	Reviews;Test planning;Risk analysis;Functional sizing;Effort estimates;Risk analysis;Functional sizing;Effort estimates;
10080	B	A	2004				Enhancement		4GL	PowerBuilder	IFPUG 4+	46	S	56	1.21	1009	1009	1009	21.9	21.9	18		25.6		1.8	0									1009			Client server	Yes				C/S;
10085	A	B	2010	6			Enhancement	MR	4GL	ABAP	IFPUG 4+	416	M2	424	1.01	9205	9205	9205	22.1	22.1	21.7	0	59.4	2.1	7		25-Jan-10		327	362	1000	4700	2038	778	0			Client server	Yes						Incremental;
10090	B	C	2004	10	0	5	Enhancement	Multi	4GL		IFPUG 4+		L	2533		2525	2525	2525			1				8.4	0	9-Jun-04								2525			Client server	Yes				Client Server;
10095	B	B	2002	3			New Development	Multi	ApG	COOL:Gen	FiSMA	400	M2			150	150	150	0.4	0.4	0.4				5	1	31-Dec-02	Planning;Specification;Design;Build;Test;Implement;		10	20	30	40	50	0
10096	B	B	2005	3			Enhancement	Multi	4GL		FiSMA	22	XS			134	134	134	6.1	6.1	6.1				3		20-May-05								134
10104	B	A	2004				Enhancement		4GL	Oracle	IFPUG 4+	7	XXS	8	1.1	396	396	396	56.6	56.6	49.5		3.7		1.9	0									396			Client server	Yes				C/S;
10116	B	B	1999		0	3	Enhancement	MR			IFPUG 4+	779	M2	779			33387	25040		42.9	32.1							Planning;Build;Test;Implement;									No	Client server	Yes
10132	B	B	2010	9	0	13	Enhancement	MR	3GL	Java	IFPUG 4+	260	M1	260			3480	3202		13.4	12.3	0	81.3		3.2		15-Sep-10	Specification;Design;Build;Test;Implement;								Outbound 16;	No	Client server	Yes			Client server;
10135	B	C	1998	7	0	0	Enhancement		4GL	Visual Basic	IFPUG 4+		M1	204		7781	9375	7781			38.1				3		Oct-98	Specification;Build;Test;							7781			Client server	Yes
10136	B	B	2004		0	15	New Development	Multi	4GL		IFPUG 4+	83	S	83		855	855	855	10.3	10.3	10.3	24.1	18.4		4.5		prior to Feb-2004								855			Multi-tier / Client server	Yes				Client Server;
10139	B	A	1999		0	0	Enhancement	MF	3GL	COBOL	IFPUG 4+	80	S	90	1.12	3199	3199	2879	40	40	32		5.8	1.7	13.7	0	16-May-99			153		1961	510	255	0		No	Multi-tier	No
10143	A	A	1998	11	0	16	New Development	MF	3GL	COBOL	IFPUG 4+	243	M1	250	1.03	2924	3249	2924	12	13.4	11.7	8.2	30.4	3.8	8		Jul-98	Specification;Build;Test;Implement;					1682		1242	3;		Client server	Yes			LAN Based;	Presentation & Logic on server;			Data Modelling;Process Modelling;
10145	B	B	2011	9	1	17	Enhancement	MR	4GL	MATLAB	IFPUG 4+	99	S	99			870	800		8.8	8.1	0	11		9		5-Feb-11	Specification;Design;Build;Test;Implement;								Product, Process & Design;	Yes	Stand alone	No			Stand alone;
10149	B	B	2012	7	1	18	Enhancement	Multi	3GL	PL/SQL	IFPUG 4+	244	M1	244		468	468	468	1.9	1.9	1.9		55.5		4.4		7-May-12								468			Multi-tier							Waterfall (incl Linear Processing & SSADM);	Business Area Modelling;Data Modelling;Object Oriented;Prototyping;
10151	B	A	1994	4	0	0	New Development	MF	4GL	EASYTRIEVE	IFPUG 4+	174	M1	174	1	2288	2288	1876	13.1	13.1	10.8		24.9	12.4	7	0	May-94		90	720		1043		23	0	4;	No		Don't Know							Data Modelling;
10154	B	A	1999	3	0	14	New Development	MF	3GL	COBOL	IFPUG 4+	152	M1	152		2569	2569	2389	16.9	16.9	15.7		38		4	0	31-Jul-99	Planning;Specification;Build;Test;							2389	Don't Know;	No		Don't Know						Waterfall (includes Linear Processing);
10159	B	A	2000	4	0	14	Enhancement	MF	3GL	PL/I	IFPUG 4+	4	XXS	4		145	145	109	36.3	36.3	27.3		40		0.1	0	9-Nov-00	Planning;Specification;Build;							109	Don't Know;	No		Don't Know						Waterfall (includes Linear Processing);
10163	A	A	1994	9	0	0	New Development	MF	ApG	TELON	Mark II	55	S	48	0.865	503	648	648	9.1	11.8	13.5	18.2	9.2	2.3	6		Feb-94								503	78	No	Stand alone	No							Data Modelling;Event Modelling;Process Modelling;Code inspections; walkthroughs; reviews;
10164	B	A	2004			19	Enhancement		3GL	COBOL	IFPUG 4+	68	S	82	1.2	12702	12702	12702	186.8	186.8	154.9														12702
10171	B	B	2005	3			Enhancement	MF	3GL	PL/I	FiSMA	140	M1			1000	1000	1000	7.1	7.1	7.1				7		21-Jan-05								1000										Waterfall (includes Linear Processing);	SRM model;System testing;
10172	B	B	2005	9			Enhancement	Multi	3GL	C++	FiSMA	135	M1			499	499	499	3.7	3.7	3.7				9	0.27	14-Nov-05								499											Object Oriented;Pair Testing;Effort estimates;Reviews;Risk analysis;SAP R/3;System testing;Test planning;Development model;
10173	B	B	2004		0	15	Enhancement	Multi	3GL	Java	IFPUG 4+	25	XS	25		118	118	118	4.7	4.7	4.7	0	25		1		prior to Feb-2004								118			Multi-tier with web public interface					Web;	Web
10174	B	A	2000				New Development		4GL	Spreadsheet	IFPUG 4+	582	M2	582	1	2632	2632	2632	4.5	4.5	4.5		97	13.9	6	0	Jan-00								2632		Don't Know
10176	B	C	2004	10	0	5	Enhancement	Multi	4GL		IFPUG 4+		XS	14		81	81	81			5.8				1.9	0	18-Jun-04								81			Client server	Yes				Client Server;
10178	A		2005	5	0	20	New Development	Multi	3GL	Java	COSMIC	826	M2			2503	2503	2503	3	3	3		18.8	4.7	44	0	5-Feb-05	Planning;Specification;Design;Build;Test;Implement;	125	250	375	1300	260	193	0			Client server	Yes	Run a computer-human interface;Data entry & validation;Web/HTML browser;	Database server;HTML/web server;Mail server;Security/authentication;			Web
10180	B	A	2001	3	0	14	New Development	PC	4GL	Visual Basic	IFPUG 4+	309	M2	309		2516	2516	2340	8.1	8.1	7.6		103		3	0	30-Jun-01	Planning;Specification;Build;Test;							2340	Don't Know;	No						Web;	Web	Waterfall (includes Linear Processing);
10181	B	B	1998	7	0	0	Enhancement	PC	ApG	COOL:Gen	NESMA	338	M2	338		1009	1009	646	3	3	1.9		135.2		2.5	0	Jan-98	Build;Test;	0	0				0	646	Tele7s;	No	Client server	Yes			Unix;	Client: presentation, processing;
10184	B	B	2012	5		0	Enhancement				IFPUG 4+	13	XS	13		2565	2565	2565	197.3	197.3	197.3		0.9	0	15		4-Jun-12	Planning;Specification;Design;Build;Test;Implement;Proj Management;	58	7	369	1106	604	92	329
10189	A	A	1996	3			Enhancement	MF	3GL	COBOL	IFPUG old	250	M1	260	1.04		4150	4150		16.6	16		14.7		17	0	Oct-96	Planning;Specification;Build;Test;Implement;									No	Stand alone	No						Joint Application Development (JAD);Multifunctional Teams;	Regression Testing;	Yes
10196	B	A	2003				New Development		3GL	Java	IFPUG 4+	69	S	66	0.95	2915	2915	2915	42.2	42.2	44.2		7.7		9										2915			Client server	Yes
10200	A	A	2009	6	0	21	Enhancement	Multi	3GL	Java	IFPUG 4+	90	S	90	1	1112	1112	1112	12.4	12.4	12.4		22.5	5.6	4	0	10-Mar-09	Planning;Specification;Design;Build;Test;Implement;Proj Management;							1112			Client server	Yes	Web/HTML browser;	Database server;				Waterfall (includes Linear Processing);
10203	D	A	1999		0	0	Enhancement	MF	3GL	COBOL	IFPUG 4+	80	S	90	1.12	3199	3199	2879	40	40	32		5.8	1.7	13.7	0	16-May-99			153		1961	510	255	0		No	Multi-tier	No
10205	D	A	2007	6			Enhancement	PC	4GL	ABAP	IFPUG 4+	71	S	69	0.97	2035	2035	2035	28.7	28.7	29.5		11.8	0.8	6		20-Sep-07		0	279	117	1202	160	276	1			Client server	Yes						Waterfall (includes Linear Processing);
10214	B	B	2000	3			New Development		3GL	Visual Basic	FiSMA	261	M1			2175	2175	2175	8.3	8.3	8.3				6	1	14-Dec-00								2175											Prototyping;Reviews;Development model;
10218	A	A	1995	12	0	3	New Development	MF	3GL	PL/I	IFPUG 4+	163	M1	152	0.93	668	668	668	4.1	4.1	4.4	18.4	18.1	6	9	3	Sep-95								668	Inventory;	No	Stand alone	No
10220	A	A	2007	6			Enhancement	PC	3GL	Visual Basic	IFPUG 4+	40	S	36	0.9	514	514	514	12.9	12.9	14.3	25	10	3.3	4		6-Sep-07		25	24	40	224	34	166	1			Client server	Yes						Waterfall (includes Linear Processing);
10223	B	B	2004				Enhancement	MF	3GL	COBOL	IFPUG 4+	16	XS	16	1	536	536	536	33.5	33.5	33.5		4.3		3.7		10-Jun-04	From Feasibility to Implementation;							536
10225	B	B	1999	3			New Development	MF	3GL	PL/I	FiSMA	442	M2			3772	3772	3772	8.5	8.5	8.5				6	0	17-Mar-99								3772											Pair Testing;Reviews;Test planning;
10228	B	C	2006		0	14	New Development	Multi	4GL	.Net	IFPUG 4+		S	78		263	263	263			3.4				2.7		2006								263									Web	Waterfall (includes Linear Processing);
10232	B	A	2002	10	0	14	Enhancement		4GL	Visual C++	IFPUG 4+	171	M1	203	1.19	420	420	420	2.5	2.5	2.1						Sep-02								420			Stand alone
10233	A	A	2001	7	2	22	Enhancement	MR	4GL	Visual Basic	IFPUG 4+	226	M1	252	1.12	3901	3901	3238	17.3	17.3	12.8		56.5	5.7	4		Jan-01	Specification;Build;Test;		1338		978	922		0	Tele7s;		Client server	Yes			Proprietary Midrange;	Client: presentation; Server: processing;			Business Area Modelling;Data Modelling;Event Modelling;Process Modelling;
10234	B	C	2006		0	14	Enhancement	Multi	3GL	Java	IFPUG 4+		M1	186		292	292	292			1.6				3.2		2006								292									Web	Waterfall (includes Linear Processing);
10247	B	B	2009	9	0	13	Enhancement		3GL	Java	IFPUG 4+	215	M1	215			2704	2704		12.6	12.6	18.6	22.6		9.5		16-Dec-09	Specification;Design;Build;Test;Implement;								Sales;	No	Client server	Yes			Client server;
10248	A	A	2012	7	0	23	Enhancement	PC	3GL	Java	IFPUG 4+	302	M2	293	0.97	5829	5829	4372	19.3	19.3	14.9	0	60.4	6	5	0	14-Dec-12	Planning;Specification;Design;Build;Implement;	365	711	702	2414		180	0			Stand alone	No		Database server;Mail server;Security/authentication;			Web	Waterfall (includes Linear Processing);	Object Oriented;Pair Testing;Rational Rose;Test-driven development (TDD);Unified Modelling Language (UML);
10249	A	B	2006	11	0	24	Enhancement	MF	ApG	COOL:Gen	IFPUG 4+	16	XS	19	1.2	657	657	598	41.1	41.1	31.5	0	1.5		10.8		May-06			144	140	98	173	44	-1			Stand alone
10251	B	B	1999	11	0	11	New Development	PC	4GL	DELPHI	IFPUG 4+	40	S	40		120	120	120	3	3	3		57.1	28.6	0.7		23-Dec-99								120										Rapid Application Development (RAD);
10252	B	B	2014	7	0	25	Enhancement	Multi			IFPUG 4+	63	S	63		119	119	119	1.9	1.9	1.9		7.6		8.3		18-Jul-14								119			Multi-tier							Waterfall (incl Linear Processing & SSADM);	Business Area Modelling;Data Modelling;Object Oriented;Prototyping;
10257	A	A	1999	7	0	0	Enhancement		3GL	C	IFPUG 4+	307	M2	292	0.95	2994	3607	2994	9.8	11.7	10.3		23.6	2.1	13		Jun-99	Specification;Build;Test;							2994	Tele7s;
10261	B	B	2004		0	15	New Development	Multi	3GL	Java	IFPUG 4+	166	M1	166		946	946	946	5.7	5.7	5.7	54.2	55.3		3		prior to Feb-2004								946			Multi-tier with web public interface					Web;	Web
10265	A	A	1999	7	0	3	Enhancement		4GL	Oracle	IFPUG 4+	87	S	83	0.95	1606	1606	1333	18.5	18.5	16.1		21.8	5.4	4		Jun-99	Specification;Build;Test;		273		854	206		0	Tele7s;
10273	B	B	2009	9	0	26	Enhancement	MF	3GL	Java	IFPUG 4+	271	M1	271			2536	2536		9.4	9.4	0	54.2		5		2-Jun-09	Specification;Design;Build;Test;Implement;								After Sales & Services;	No	Stand alone	No			75
10276	B	B	1999	9			New Development	PC	3GL	C++	FiSMA	459	M2			3876	3876	3876	8.4	8.4	8.4				32	24	14-Jan-99								3876											Prototyping;
10279	B		2013	4	0	27	Enhancement	PC	3GL	C#	COSMIC	26	XS			52	52	40	2	2	1.5		2.2	2.2	12		31-Dec-13	Design;Build;Test;							40			Stand alone							Agile Development;			Yes	1
10283	B	B	2008	10	0	14	Enhancement	MF	3GL	PL/I	IFPUG 4+	224	M1	224		12548	12548	7780	56	56	34.7		18.7	2.3	12		14-Oct-08		1294	1388		4858		240	0			Stand alone	No						Waterfall (includes Linear Processing);
10289	B	B	1998	2			New Development	MR	3GL	Visual Basic	FiSMA	694	M2			6337	6337	6337	9.1	9.1	9.1				10	0	22-Oct-98								6337
10302	B	B	2002	3			Enhancement	MF	4GL		FiSMA	1053	L			757	757	757	0.7	0.7	0.7				2	0	9-Jan-02								757										Waterfall (includes Linear Processing);	Test planning;Functional sizing;Walkthroughs;Effort estimates;Reviews;
10306	B	A	2004		2	28	Enhancement		3GL	C	IFPUG 4+	745	M2	969	1.3	15112	15112	15112	20.3	20.3	15.6														15112
10307	B	A	2000	2	0	3	Enhancement	MF	3GL	COBOL	IFPUG 4+	221	M1	277	1.25		21739	20000		98.4	72.2		55.3		4		Aug-00	Specification;Build;Test;Implement;									No	Client server	Yes
10318	A	A	1999	7	0	0	Enhancement		3GL	COBOL	IFPUG 4+	77	S	79	1.02	1936	1936	1607	25.1	25.1	20.3		12.8	2.1	6		Jun-99	Specification;Build;Test;		669		494	444		0	Tele7s;
10323	A	A	2002	3	0	14	Enhancement		3GL	COBOL	IFPUG 4+	647	M2	673	1.04	8459	8459	6006	13.1	13.1	8.9	9.3	71.9	3.4	9		28-Feb-02	High Level Design;Low Level Design;Build;Test;Implement;			1312	4694			0			Stand alone	No
10324	B	B	2000	3			Enhancement	PC	3GL	C++	FiSMA	44	S			362	362	362	8.2	8.2	8.2				6	1	17-Nov-00								362
10332	B	B	2009	9	0	29	Enhancement	Multi	3GL	Java	IFPUG 4+	34	S	34			374	344		11	10.1	0	8.5		4		24-Sep-09	Specification;Design;Build;Test;Implement;								Inbound 16;		Client server	Yes			Client server;
10337	A	B	2000	3			New Development	MF	3GL	COBOL	IFPUG 4+	120	M1	97			1158	1158		9.7	11.9		17.1		7		Jun-00	Planning;Specification;Build;Test;Implement;								3;	No	Stand alone	No
10339	B	C	2006		0	14	Enhancement	Multi	3GL	Java	IFPUG 4+		XXS	7		71	71	71			10.1				1.3		2006								71									Web	Waterfall (includes Linear Processing);
10341	B	B	2002	3			New Development	PC	3GL	Java	FiSMA	1282	L			8429	8429	8429	6.6	6.6	6.6				18		1-Mar-02								8429										Spiral;	Test planning;Reviews;Effort estimates;NetProfit;Risk analysis;Conceptual analysis;System testing;
10349	B	B	1999	11	0	30	New Development	PC	4GL	DELPHI	IFPUG 4+	1286	L	1286		19344	19344	19344	15	15	15		63.7	10.6	20.2		9-Apr-99								19344										Rapid Application Development (RAD);
10351	B	B	2006	3			New Development	MF	3GL	PL/I	FiSMA	270	M1			4484	4484	1659	16.6	16.6	6.1				16		31-Mar-06	Design;Test;Implement;							1659										Waterfall (includes Linear Processing);	Reviews;System testing;
10352	B	A	2004				Enhancement				IFPUG 4+	275	M1	338	1.23	1888	1888	1888	6.9	6.9	5.6		50		5.5	0									1888									Web
10353	B	A	2002	3	0	14	Enhancement	MF	3GL	COBOL	IFPUG 4+	68	S	68		2710	2710	2520	39.9	39.9	37.1		22.7		3	0	30-Sep-02	Planning;Specification;Build;Test;							2520	Don't Know;	No		Don't Know						Waterfall (includes Linear Processing);
10354	B	B	2000	7	0	0	Enhancement	PC	ApG	COOL:Gen	NESMA	127	M1	127		586	916	586	4.6	7.2	4.6	0	42.3		3		Jul-00	Build;Test;							586		No	Stand alone	No
10355	B	A	2004				Enhancement		3GL	Unix Shell	IFPUG 4+	50	S	53	1.05	253	253	253	5.1	5.1	4.8		9.3		5.4	0									253									Web
10358	B	B	2004	4	0	31	New Development	PC	4GL	Visual Basic	IFPUG 4+	191	M1	191		571	737	737	3	3.9	3.9	0	95.5	19.1	2		7-Oct-04		0	0	73	256	236	6	0									Web
10359	B	B	2012	5		6	Enhancement				IFPUG 4+	19	XS	19		4061	4061	3614	213.7	213.7	190.2		1.3	0	15		11-Jul-12	Planning;Design;Build;Test;Implement;Proj Management;	326	0	210	1358	998	315	407
10361	B	B	2012	5		6	Enhancement				IFPUG 4+	21	XS	21		813	813	683	38.7	38.7	32.5		3.5	0.2	6		14-Dec-12	Planning;Specification;Design;Build;Implement;Proj Management;	14	69	139	294	0	75	92
10365	B	A	2004				Enhancement		4GL	Oracle	IFPUG 4+	12	XS	13	1.11	343	343	343	28.6	28.6	26.4		4.8		2.5	0									343			Client server	Yes				C/S;
10370	B	A	2001	9	0	14	New Development	Multi	4GL	SQL	IFPUG 4+	702	M2	702		4805	4805	4805	6.8	6.8	6.8		57.1		12.3	0	30-Mar-01	Planning;Specification;Build;Test;							4805	Don't Know;	No	Multi-tier / Client server	Yes				C/S;		Waterfall (includes Linear Processing);
10372	C	A	1996		0	0	New Development	MF	3GL	COBOL	IFPUG 4+	2780	L	2780	1		801	801		0.3	0.3		278		10		Jun-96											Stand alone
10374	A	A	1994	9	0	12	New Development	PC	4GL	Visual Basic	Mark II	292	M1	303	1.04		3570	3570		12.2	11.8	24	24.3	8.1	12		Sep-94									78	No		No						Joint Application Development (JAD);Rapid Application Development (RAD);	Data Modelling;Process Modelling;Prototyping;	Yes
10376	B	A	1993	9	0	3	New Development	MF	4GL	IDEAL	IFPUG old	4167	XL	3625	0.87	4787	11934	11934	1.1	2.9	3.3	3.1	245.1	24.5	17		Oct-93		601	715		1731	677	1063	0	Distribution & Transport;	No	Stand alone								Data Modelling;
10378	B	A	2001	3	0	32	New Development	MF	4GL	ASP	IFPUG 4+	287	M1	287		2108	2108	1960	7.3	7.3	6.8		36.3		7.9	0	30-Sep-01	Planning;Specification;Build;Test;							1960	Don't Know;	No		Don't Know						Waterfall (includes Linear Processing);
10380	D	A	2007	6			Enhancement	PC	4GL	ABAP	IFPUG 4+	163	M1	155	0.95	5402	5402	5402	33.1	33.1	34.9	61.3	13.6	1.2	12		9-Sep-07		238	242	715	3105	97	1102	-97			Client server	Yes						Waterfall (includes Linear Processing);
10384	B	B	2003	3			Enhancement	MF	3GL	COBOL	FiSMA	111	M1			1222	1297	1297	11	11.7	11.7				7	0	5-Jun-03	Planning;Specification;Design;Build;Test;Implement;		100	330	666	120	6	0											Prototyping;
10388	A	A	2009	0	0	1	Enhancement	Multi	4GL	ASP.Net	IFPUG 4+	139	M1	139	1	5062	5062	5062	36.4	36.4	36.4	7.2	12.6	1.3	11	0	30-Mar-09	Planning;Specification;Design;Build;Test;Implement;Proj Management;							5062			Client server	Yes							Event Modelling;Prototyping;Object Oriented Analysis;Object Oriented Design;
10390	B	A	1995	4			New Development	MF	3GL	COBOL	IFPUG 4+	154	M1	154	1	2408	2408	2408	15.6	15.6	15.6		25.7	2.9	6	0	Jun-95		300	405		1440	225	38	0	4;	No	Stand alone
10393	B	A	2002	0			Enhancement	MF	3GL	RPG	IFPUG 4+	212	M1	212		756	756	756	3.6	3.6	3.6		57.3		3.7	0	21-Aug-02	Planning;Specification;Build;Test;Implement;							756	Don't Know;	No		Don't Know						Waterfall (includes Linear Processing);
10397	B	B	2005	7	1	33	Enhancement	MF	3GL		IFPUG 4+	3	XXS	3		65	65	65	21.7	21.7	21.7						first Quarter 2005								65										Waterfall (includes Linear Processing);
10398	A	A	2000	7		34	Enhancement		3GL	C	IFPUG 4+	115	M1	116	1.01	1243	1498	1243	10.8	13	10.7		19.2	4.8	6		Jun-00	Specification;Build;Test;							1243	Tele7s;	Yes									Data Modelling;Process Modelling;Prototyping;
10404	B	B	2010	9	0	35	Enhancement	MR	3GL	Java	IFPUG 4+	72	S	72			952	876		13.2	12.2	125	18.5		3.9		22-Jun-10	Specification;Design;Build;Test;Implement;								Inbound 16;	No	Client server	Yes			Client server;
10409	A	A	1999	7	0	3	Enhancement		4GL	Oracle	IFPUG 4+	46	S	52	1.12	4063	4063	3372	88.3	88.3	64.8		6.6	0.6	7		Jun-99	Specification;Build;Test;		791		1218	1363		0	Tele7s;
10422	B	B	2005	3			Enhancement	MF	ApG	COOL:Gen	FiSMA	41	S			875	875	875	21.3	21.3	21.3				5.2	0.2	20-Jun-05	Planning;Specification;Design;Build;Test;Implement;		225	100	287	263	0	0										Waterfall (includes Linear Processing);
10424	B	A	2004				Enhancement		3GL	Java	IFPUG 4+	203	M1	240	1.18	1822	1822	1822	9	9	7.6														1822									Web
10426	A	A	2008	0	0	18	New Development	PC	3GL	C#	IFPUG 4+	90	S	101	1.12	2006	2006	2006	22.3	22.3	19.9	0	18	2.3	5	0	28-May-08		332	363	103	633	387	188	0			Multi-tier with web public interface	Yes	Run a computer-human interface;Business logic or rule processing;Data entry & validation;Data retrieval & presentation;Web/HTML browser;Web public interface;	Database server;FTP server;HTML/web server;Mail server;Messaging server;Object/component server;Security/authentication;			Web	Iterative;	Object Oriented Design;
10427	B	A	2001	0	0	14	New Development	MR	4GL	SQL	IFPUG 4+	859	M2	859		11372	11372	11372	13.2	13.2	13.2		71.6		12	0	31-May-01	Planning;Specification;Build;Test;							11372	Don't Know;	No						Web;	Web	Waterfall (includes Linear Processing);
10430	B		2004	4	0	14	Enhancement	MF	3GL	Java	COSMIC	44	S			1416	1416	1289	32.2	32.2	29.3						14-Dec-04			298	130	404	330	127	0									Web
10431	A	B	2001	7	2	36	New Development	MR	3GL	Java	IFPUG 4+	1306	L	1306		88555	88555	73501	67.8	67.8	56.3		68.7		19		Mar-01	Specification;Build;Test;		32657		24542	16302		0	Tele7s;		Client server	Yes			Proprietary Midrange;	Client: presentation; Server: processing;		Joint Application Development (JAD);Multifunctional Teams;Rapid Application Development (RAD);	Business Area Modelling;Data Modelling;Event Modelling;Process Modelling;Prototyping;Object Oriented Analysis;Object Oriented Design;Regression Testing;	Yes
10434	B	A	2001	4	0	14	Enhancement	MF	3GL	PL/I	IFPUG 4+	14	XS	14		180	180	167	12.9	12.9	11.9		4.7		3	0	30-Sep-01	Planning;Specification;Build;Test;							167	Don't Know;	No		Don't Know						Waterfall (includes Linear Processing);
10438	B		2006	12	0	8	New Development	PC	3GL	C#	LOC					12269	12269	12269							11.6			Planning;Specification;Design;Build;Test;Implement;	240	1238	1610	5083	2230	1868	0	Energy (Oil & Petrol/Electricity/Gas/Water/13);		Client server	Yes				Browser-server Architecture;		Waterfall (includes Linear Processing);
10442	B	C	2004	10	0	5	Enhancement	Multi	4GL		IFPUG 4+		M1	189		1253	1253	1253			6.6				5.2	0	17-Mar-04								1253			Client server	Yes				Client Server;
10449	B	B	2012	5		6	Enhancement				IFPUG 4+	18	XS	18		2651	2651	2412	147.3	147.3	134		3	0.1	6		20-Apr-12	Specification;Design;Build;Test;Implement;Proj Management;	0	259	329	946	709	76	93
10450	B	C	2006		0	14	New Development	Multi	3GL	Java	IFPUG 4+		M1	158		2368	2368	2368			15				6.2		2006								2368									Web	Waterfall (includes Linear Processing);
10454	B	C	2006		0	14	New Development	Multi	3GL	Java	IFPUG 4+		M1	188		1354	1354	1354			7.2				4.2		2006								1354									Web	Waterfall (includes Linear Processing);
10459	A	A	1990	7			New Development	MR	3GL	C	IFPUG old	460	M2	465	1.01	10200	10200	10200	22.2	22.2	21.9		51.1	17	9		Oct-90								10200	Inventory;	No	Stand alone
10460	B	A	2002	2	0	37	Enhancement	MF	3GL	COBOL	IFPUG 4+	230	M1	230		930	930	930	4	4	4		63.9		3.6	0	28-Feb-02	Planning;Specification;Build;Test;Implement;							930	Don't Know;	No		Don't Know						Waterfall (includes Linear Processing);
10465	B	B	2011	5		6	Enhancement				IFPUG 4+	12	XS	12		2920	2920	2599	243.3	243.3	216.6		1.2	0	10		14-Oct-11	Planning;Design;Build;Test;Implement;Proj Management;	44	0	413	585	360	680	517
10466	B	A	1999				Enhancement				IFPUG 4+	687	M2	687	1	1788	1788	1788	2.6	2.6	2.6		114.5	28.6	6	0	Mar-99	Planning;Specification;Build;Test;	123	148		1129	352		36		Don't Know
10470	B	B	2012	5		6	Enhancement				IFPUG 4+	116	M1	116		13316	13316	13316	114.8	114.8	114.8		10.5	0.2	11		14-Feb-12	Planning;Specification;Design;Build;Test;Implement;Proj Management;	180	313	1406	2826	7197	63	1331
10481	B	B	2004	0	0	38	Enhancement	MF	3GL	PL/I	IFPUG 4+	304	M2	304		5377	5377	5377	17.7	17.7	17.7	36.2	30.4	3.8	10	1	27-Jan-04								5377			Stand alone	No
10483	B	B	2009	9	0	39	Enhancement	MF	3GL	PL/I	IFPUG 4+	20	XS	20			278	256		13.9	12.8	0	5		4		16-Nov-09	Specification;Design;Build;Test;Implement;								Sale;		Stand alone	No			75
10486	A	A	2007	11	0	10	Enhancement	Multi	3GL	JavaScript	IFPUG 4+	132	M1	132	1	1485	1485	1485	11.3	11.3	11.3	15.2	11	3.7	12		12-Oct-07	Planning;Specification;Design;Build;Test;Implement;							1485			Client server	Yes	Web/HTML browser;	Database server;FTP server;HTML/web server;Mail server;Security/authentication;			Web
10488	B	B	2000	7	0	0	Enhancement	MF	3GL	COBOL	NESMA	811	M2	811		1076	1681	1076	1.3	2.1	1.3	2.5	405.5		2		Nov-00	Build;Test;							1076	78	No	Stand alone	No
10492	B	B	2003				Enhancement	MF	3GL	COBOL	IFPUG 4+	5	XXS	5		554	554	554	110.8	110.8	110.8		1.7		3		25-May-03	From Feasibility to Implementation;							554
10494	B	B	2013	5		6	Enhancement				IFPUG 4+	42	S	42		5305	5305	4828	126.3	126.3	115		2.6	0.1	16		21-Jan-13	Specification;Design;Build;Test;Implement;Proj Management;	0	582	305	701	2833	77	330
10496	B	B	2012	5		6	Enhancement				IFPUG 4+	47	S	47		2450	2450	2450	52.1	52.1	52.1		2	0.1	24		31-Dec-12	Planning;Specification;Design;Build;Test;Implement;Proj Management;	151	114	682	529	638	209	127
10500	B	A	1994	4	0	0	New Development	MF	3GL	COBOL	IFPUG 4+	42	S	29	0.7		932	932		22.2	32.1	47.6					1994									4;	No	Stand alone
10501	B	B	2009	9	0	40	Enhancement	MR	3GL	Java	IFPUG 4+	578	M2	578			13064	12019		22.6	20.8	0	49.4		11.7		22-Jun-09	Specification;Design;Build;Test;Implement;								9;	No	Client server	Yes			Client server;
10502	B	A	2000				New Development		3GL	Visual Basic	IFPUG 4+	28	XS	28	1	686	686	686	24.5	24.5	24.5	142.9	7	1.8	4	0	Mar-00	Planning;Specification;Build;Test;	209	22		315	48		92		Don't Know
10503	B	B	2006				New Development	Multi	3GL	Java	IFPUG 4+	149	M1	149	1	1492	1492	1238	10	10	8.3		93.1		1.6			Specification;Design;Build;Test;							1238
10505	B	A	2001	4	0	14	Enhancement	MF	3GL	PL/I	IFPUG 4+	24	XS	24		2347	2347	1760	97.8	97.8	73.3		8.9		2.7	0	23-Feb-01	Planning;Specification;Build;							1760	Don't Know;	No		Don't Know						Waterfall (includes Linear Processing);
10510	B	A	1994	3	0	0	New Development	MF	3GL	COBOL	IFPUG 4+	1738	L	1790	1.03		15142	15142		8.7	8.5		96.6		18	0	Dec-94	Planning;Specification;Build;Test;Implement;								Actuarial System - calculate employer rates;	No	Stand alone	No						Joint Application Development (JAD);	Business Area Modelling;Data Modelling;Process Modelling;	Yes
10512	B	B	2010	9	0	39	Enhancement	MR	3GL	PL/I	IFPUG 4+	22	XS	22			432	432		19.6	19.6	0	6.7		3.3		11-Jan-10	Specification;Design;Build;Test;Implement;								Sales;	No	Stand alone	No			75
10513	B	C	2000	10	0	16	New Development	MF	4GL	SQL	IFPUG 4+		M2	700		4363	4363	3578			5.1						1998 to 2000	Planning;Specification;Build;Implement;	720	240		1178		1440	0	General;	No	Client server	Yes			Unix;	Client: presentation, processing, data;			Regression Testing;
10514	B	B	2014	7	0	11	Enhancement	Multi	3GL	Shell	IFPUG 4+	99	S	99		208	208	208	2.1	2.1	2.1		17.4		5.7		28-Mar-14								208			Multi-tier							Waterfall (incl Linear Processing & SSADM);	Business Area Modelling;Data Modelling;Object Oriented;Prototyping;
10515	B	B	2004	3			New Development	MF	3GL	PL/I	FiSMA	355	M2			2415	2415	2415	6.8	6.8	6.8				10	0.03	30-Nov-04	Planning;Specification;Design;Build;Test;Implement;		475	640	308	784	208	0										Waterfall (includes Linear Processing);
10518	B	B	2009	9	0	41	Enhancement	MR	3GL	Java	IFPUG 4+	328	M2	328			3355	3355		10.2	10.2	3	19.3		17		30-Sep-09	Specification;Design;Build;Test;Implement;								After Sales & Services;	No	Client server	Yes			Client server;
10519	B	C	2004	10	0	5	Enhancement	Multi	4GL		IFPUG 4+		S	82		152	152	152			1.9				1.7	0	1-May-04								152			Client server	Yes				Client Server;
10523	B	C	2004	10	0	5	Enhancement	Multi	4GL		IFPUG 4+		XXS	7		55	55	55			7.9				1.8	1.3	13-Sep-04								55			Client server	Yes				Client Server;
10525	B	A	1999	4	0	42	New Development	Multi	4GL	Lotus Notes	IFPUG 4+	77	S	77		218	218	203	2.8	2.8	2.6		40.5		1.9	0	28-Feb-99	Planning;Specification;Build;Test;							203	Don't Know;	No	Multi-tier / Client server	Yes				C/S;		Waterfall (includes Linear Processing);
10527	B	B	2012	5		6	Enhancement				IFPUG 4+	6	XXS	6		538	538	490	89.7	89.7	81.7		1	0.1	6		15-Nov-12	Specification;Design;Build;Test;Implement;	0	54	24	193	87	61	71
10531	B	B	2013	5		6	Enhancement				IFPUG 4+	24	XS	24		170	170	136	7.1	7.1	5.7		3	0.4	8		8-Jan-13	Design;Build;Test;Implement;Proj Management;	0	0	30	30	26	5	45
10532	B	B	2000	4			New Development	MF	3GL	COBOL	FiSMA	149	M1			1606	1606	1140	10.8	10.8	7.7				19	11	14-Apr-00	Design;Build;Test;Implement;			435	570	135		0
10537	B	C	2000	9	0	43	Enhancement	PC	3GL	C++	IFPUG 4+		M2	493		1197	1197	898			1.8						1998 to 2000	Planning;Specification;Build;Test;Implement;	94	94		710			0	9;	Yes		Don't Know						Timeboxing;	Object Oriented Design;Regression Testing;
10543	A	A	2000	7	2	36	Enhancement	MR	3GL	C	IFPUG 4+	60	S	67	1.12	2053	2053	1704	34.2	34.2	25.4		8.6		7		Oct-00	Specification;Build;Test;		703		691	310		0	Tele7s;		Stand alone	No
10544	B	B	1999	7	0	0	Enhancement	PC	ApG	COOL:Gen	NESMA	342	M2	342		3359	3359	2150	9.8	9.8	6.3		103.6		3.3	0	Mar-99	Build;Test;	0	0				0	2150	Tele7s;	No	Client server	Yes			Unix;	Client: presentation, processing;
10549	B	B	2004		0	15	Enhancement	Multi	4GL		IFPUG 4+	233	M1	233		1817	1817	1817	7.8	7.8	7.8		40.2		5.8										1817			Multi-tier / Client server	Yes				Client Server;
10556	B		2004	7			Enhancement	MR	3GL	COBOL	LOC					2170	2170	2170							5	0	15-Oct-04	Partial Life Cycle;	94	203	461	992			420
10557	B	A	1998	9	0	44	Enhancement	PC	4GL	Access	IFPUG 4+	62	S	76	1.23	2049	2049	1680	33	33	22.1	0						Planning;Specification;Build;Test;Implement;	300	400		556		424	0	Marketing;		Stand alone	No
10559	B	B	2009	9	0	45	Enhancement	Multi	3GL	C++	IFPUG 4+	115	M1	115			1414	1414		12.3	12.3	173.9	14.4		8		1-Dec-09	Specification;Design;Build;Test;Implement;								After Sales & Services;	No	Client server	Yes			Client server;
10560	B	B	2010	9	0	46	Enhancement	MR	4GL	ABAP	IFPUG 4+	549	M2	549			7930	7930		14.4	14.4	0	35.2		15.6		19-Jun-10	Specification;Design;Build;Test;Implement;								Outbound 16;	Yes	Client server	Yes			Client server;
10561	B		2006	6	3	47	New Development	PC	3GL	C++	LOC					2438	2513	2513							2	0	1-Feb-06	Planning;Specification;Design;Build;Test;Implement;	60	0	100	1740	400	0	138			Stand-alone	No
10564	B	A	2002	3	0	14	Enhancement	MF	3GL	Visual Basic	IFPUG 4+	217	M1	217		6459	6459	6459	29.8	29.8	29.8		74.8		2.9	0	29-Mar-02	Planning;Specification;Build;Test;Implement;							6459	Don't Know;	No		Don't Know						Waterfall (includes Linear Processing);
10566	B	A	2001	0	0	14	New Development	MR	4GL	SQL	IFPUG 4+	359	M2	359		8580	8580	8580	23.9	23.9	23.9		42.2		8.5	0	31-Dec-01	Planning;Specification;Build;Test;							8580	Don't Know;	No						Web;	Web	Waterfall (includes Linear Processing);
10570	A	A	1997	4	0	3	New Development	MR	3GL	C++	IFPUG 4+	214	M1	199	0.93		3034	2640		14.2	13.3		30.6		7	0	Jul-97	Planning;Specification;Build;Implement;								4;	No	Client server	Yes			Unix;	Client: presentation, processing;		Multifunctional Teams;	Business Area Modelling;Data Modelling;Event Modelling;Process Modelling;Prototyping;Object Oriented Analysis;Object Oriented Design;Regression Testing;
10573	A	C	1995	3	0	0	Enhancement	MF	3GL	COBOL	IFPUG old		M2	447			1680	1680			3.8				8		Jun-95	Planning;Specification;Build;Test;Implement;									No	Stand alone	No
10575	B	A	2001	1	0	48	New Development	PC	3GL	COBOL	IFPUG 4+	320	M2	320		1427	1427	1327	4.5	4.5	4.1		106.7		3	0	15-Dec-01	Planning;Specification;Build;Test;							1327	Don't Know;	No		Don't Know						Waterfall (includes Linear Processing);
10576	B	C	2000	12	0	12	New Development	MF	3GL	C	IFPUG 4+		M2	455		1113	1113	835			1.8						1998 to 2000	Planning;Specification;Build;	487	108		240			0	Personnel;	No	Client server	Yes			Unix;	Client: presentation, processing;			Object Oriented Design;
10578	B	B	2005	7	1	33	Enhancement	Multi	4GL		IFPUG 4+	267	M1	267		8486	8486	8486	31.8	31.8	31.8						first Quarter 2005								8486			Client server	Yes				Client Server;		Waterfall (includes Linear Processing);
10581	B	A	1995	4	0	3	New Development	MF	ApG	TELON	IFPUG 4+	74	S	74	1	804	804	804	10.9	10.9	10.9		9.3	1.5	8	0	Aug-95		30	150		488	83	53	0	4;	No	Stand alone								Data Modelling;Process Modelling;
10583	D	C	1999				New Development	MR			Mark II		XL	7555			114648	114648			15.2				20		Jun-99											Stand alone
10585	C		2007	9	2	49	New Development		3GL	C	COSMIC	78	S			270	270	270	3.5	3.5	3.5		3.3		24		15-Jun-07								270
10587	B	A	1995	4	0	0	New Development	MF	3GL	COBOL	IFPUG 4+	324	M2	324	1	5867	5867	5867	18.1	18.1	18.1		27	3.4	12	2	Jan-95		653	1088		2625	698	803	0	4;	No		Don't Know							Data Modelling;
10592	B	B	2010	9	0	50	New Development	MR	3GL	PHP	IFPUG 4+	225	M1	225			1856	1856		8.2	8.2	88.9	18.1		12.4		14-Jun-10	Specification;Design;Build;Test;Implement;								General;	No	Client server	Yes			Client server;
10599	B	B	2009	9	0	51	Enhancement		3GL	Java	IFPUG 4+	85	S	85			971	971		11.4	11.4	0	14.9		5.7		29-Jun-09	Specification;Design;Build;Test;Implement;								10 (excluding 4);	No	Client server	Yes			Client server;
10602	B	A	1999	12	0	8	New Development	Multi	4GL	Lotus Notes	IFPUG 4+	193	M1	193		1718	1718	1718	8.9	8.9	8.9		28		6.9	0	31-Mar-99	don't know							1718	Don't Know;	No	Multi-tier / Client server	Yes				C/S;		Waterfall (includes Linear Processing);
10606	B	C	2006		0	14	New Development	Multi	4GL	.Net	IFPUG 4+		M1	152		2471	2471	2471			16.3				6.9		2006								2471									Web	Waterfall (includes Linear Processing);
10607	B	C	2004	10	0	5	Enhancement	Multi	4GL		IFPUG 4+		S	57		330	330	330			5.8				1.9	0	18-Jun-04								330			Client server	Yes				Client Server;
10612	B	B	2012	7	0	11	Enhancement	Multi	3GL	Shell	IFPUG 4+	92	S	92		98	98	98	1.1	1.1	1.1		22.4		4.1		13-May-12								98			Multi-tier							Waterfall (incl Linear Processing & SSADM);	Business Area Modelling;Data Modelling;Object Oriented;Prototyping;
10614	B	B	2006	11			Enhancement	Multi	3GL	HTML	FiSMA	203	M1			498	498	498	2.5	2.5	2.5				10	8	31-Jan-06	Planning;Specification;Design;Build;Test;Implement;		115	93	200	45	45	0
10616	B	C	2006	9	2	52	Enhancement	Multi	4GL		IFPUG 4+		M2	702		36169	36169	36169			51.5						2006								36169			Client server	Yes						Waterfall (includes Linear Processing);
10618	B	B	2009	9	0	39	Enhancement	MR	3GL	COBOL	IFPUG 4+	62	S	62			626	576		10.1	9.3	32.3	12.4		5		15-Sep-09	Specification;Design;Build;Test;Implement;								Outbound 16;		Stand alone	No			75
10621	B	A	2000	4	0	14	Enhancement	MF	3GL	RPG	IFPUG 4+	255	M1	255		185	185	172	0.7	0.7	0.7		75		3.4	0	13-Sep-00	Planning;Specification;Build;Test;							172	Don't Know;	No		Don't Know						Waterfall (includes Linear Processing);
10625	B		2005	7		31	New Development	MF	4GL	Script Language	LOC					864	1044	1044							1.9		18-Feb-05		102	72	120	324	228	18										Web
10629	B	B	2008	3			Enhancement	Multi	3GL		FiSMA	133	M1			1103	1103	1103	8.3	8.3	8.3				7.3	0.33	31-Jan-08								1103			Multi-tier
10649	B	A	2004				Enhancement		4GL	Oracle	IFPUG 4+	113	M1	137	1.21	1847	1847	1847	16.3	16.3	13.5		43.5		2.6	0									1847			Client server	Yes				C/S;
10656	B	B	2012	7	0	11	Enhancement	Multi	3GL	Shell	IFPUG 4+	62	S	62		77	77	77	1.2	1.2	1.2		9.7		6.4		15-Jul-12								77			Multi-tier							Waterfall (incl Linear Processing & SSADM);	Business Area Modelling;Data Modelling;Object Oriented;Prototyping;
10659	B	B	1998	3			New Development	MF	3GL	PL/I	FiSMA	214	M1			2345	2345	1665	11	11	7.8				4	1	17-Dec-98	Build;Test;Implement;				1583	75	7	0
10662	B		2005	4	0	14	Enhancement	MF	3GL	COBOL	COSMIC	121	M1			2955	2955	2689	24.4	24.4	22.2						20-Nov-05			0	747	902	941	99	0
10663	B	A	1999	4	0	14	Enhancement	MF	3GL	PL/I	IFPUG 4+	218	M1	218		4997	4997	4997	22.9	22.9	22.9		6.6		33	0	1-Jun-99	don't know							4997	Don't Know;	No		Don't Know						Waterfall (includes Linear Processing);
10670	B	B	2009	9	0	29	Enhancement	Multi	3GL	Java	IFPUG 4+	36	S	36			400	368		11.1	10.2	0	12		3		28-May-09	Specification;Design;Build;Test;Implement;								Inbound 16;		Client server	Yes			Client server;
10673	B	B	2003	3			Enhancement	MF	3GL	PL/I	FiSMA	88	S			885	885	885	10.1	10.1	10.1				5	0	30-Jun-03								885										Waterfall (includes Linear Processing);	Test planning;SRM model;
10675	B	B	2005	3			Enhancement	Multi	3GL	Java	FiSMA	65	S			664	664	664	10.2	10.2	10.2				5.2	0.2	20-Jun-05	Planning;Specification;Design;Build;Test;Implement;		150	81	261	165	7	0
10676	A	A	2007	11	0	14	Enhancement	Multi	4GL	ABAP	IFPUG 4+	249	M1	249	1	2204	2204	2204	8.9	8.9	8.9	0	16.6	1.8	15	0	24-Nov-07	Planning;Specification;Design;Build;Test;Implement;							2204			Client server	Yes	Run a computer-human interface;Data entry & validation;Data retrieval & presentation;	Database server;File &/or print server;Security/authentication;
10682	B	C	2004	10	0	5	Enhancement	Multi	4GL		IFPUG 4+		M1	220		409	409	409			1.9				2.5	0	14-Apr-04								409			Client server	Yes				Client Server;
10685	B	A	2004				Enhancement		4GL	Oracle	IFPUG 4+	49	S	58	1.18	161	161	161	3.3	3.3	2.8		27.2		1.8	0									161			Client server	Yes				C/S;
10687	A		2003	7	0	53	Re-development	Multi	4GL	ASP	COSMIC	55	S			675	740	740	12.3	13.5	13.5	72.7	11	5.5	5		16-Jun-03	Planning;Specification;Design;Build;Test;Implement;	15	80	85	420	45	30	0			Client server	Yes	Data retrieval & presentation;Web/HTML browser;	HTML/web server;Mail server;Security/authentication;			Web
10691	B	B	2004				New Development	Multi	3GL	Java	IFPUG 4+	205	M1	205	1	2286	2286	2126	11.2	11.2	10.4		52.6		3.9			Planning;Specification;Design;Build;Test;							2126
10694	B	B	2010	9	0	54	Enhancement		3GL	C++	IFPUG 4+	136	M1	136			883	883		6.5	6.5	7.4	26.7		5.1		22-Jun-10	Specification;Design;Build;Test;Implement;								Product, Process & Design;	Yes	Client server	Yes			Client server;
10697	D	A	1995	11	0	3	New Development	MR	3GL	COBOL	IFPUG 4+	461	M2	484	1.05	3213	3484	2892	7	7.6	6									511		1891	490	0	0	10;	No	Multi-tier								Data Modelling;Process Modelling;Prototyping;Regression Testing;
10700	B	A	2002	2	0	2	Enhancement		3GL	C++	IFPUG 4+	70	S	60	0.86	1607	1607	1607	23	23	26.8						Jul-02								1607
10701	B	A	2002	2	0	1	Enhancement	MF	3GL	C	IFPUG 4+	161	M1	185	1.15	9719	9719	9719	60.4	60.4	52.5						Oct-02								9719
10702	A	B	1995	3			Enhancement	MF			IFPUG 4+	147	M1	147		1170	1170	1170	8	8	8		147		1	0	Dec-95	Planning;Specification;Build;Test;Implement;							1170	3;	No	Stand alone	No
10705	D	C	2000	7	0	0	Enhancement	MF	3GL	SLOGAN	NESMA		M1	137		1915	2992	1915			14				4		Aug-00	Build;Test;							1915	78	No	Stand alone	No
10707	B	B	2014	7	0	1	Enhancement	Multi	3GL	Java	IFPUG 4+	56	S	56		133	133	133	2.4	2.4	2.4		12.7		4.4		30-Jan-14								133			Multi-tier							Waterfall (incl Linear Processing & SSADM);	Business Area Modelling;Data Modelling;Object Oriented;Prototyping;
10712	B	B	2013	5		6	Enhancement				IFPUG 4+	9	XXS	9		1871	1871	1871	207.9	207.9	207.9		1	0	9		22-Feb-13	Planning;Specification;Design;Build;Test;Implement;Proj Management;	89	189	69	660	665	29	170
10718	C	A	2002	10	0	14	Enhancement				IFPUG 4+	76	S	84	1.11	940	940	940	12.4	12.4	11.2						Jul-02								940
10719	B	C	2000	1	0	3	New Development	PC	4GL	PowerBuilder	IFPUG 4+		M2	588		1223	1223	917			1.6						1998 to 2000	Planning;Specification;Build;	70	146		701			0	9;	No	Stand alone	No							Object Oriented Design;Regression Testing;
10720	B	B	2007	11	0	55	Enhancement	MF	3GL	COBOL	IFPUG 4+	64	S	64		1058	1058	1058	16.5	16.5	16.5	31.3	3		21.6		2007								1058			Stand alone	No
10721	A	A	1997	10	0	0	New Development	MF			IFPUG 4+	168	M1	176	1.05	3348	3348	3348	19.9	19.9	19		6.5		26	0	Feb-97	Planning;Specification;Build;Test;Implement;							3348	4;	No	Stand alone	No						Rapid Application Development (RAD);
10727	B	B	2004	11			Enhancement	Multi	3GL	C	FiSMA	21	XS			292	292	292	13.9	13.9	13.9				12.8	5.8	29-Apr-04	Planning;Specification;Design;Build;Test;Implement;		48	66	140	28	10	0
10728	B	B	2000	7	0	0	Enhancement	MF	3GL	COBOL	NESMA	171	M1	171		2779	4342	2779	16.3	25.4	16.3	5.8	42.8		4		Feb-00	Build;Test;							2779	78	No	Stand alone	No
10732	B	A	1997				Enhancement				IFPUG 4+	387	M2	387	1	1235	1235	1235	3.2	3.2	3.2	28.4	77.4	19.4	5	0	Sep-97	Build;Test;				902	298		35		Don't Know
10733	A		2006	4	0	14	New Development	Multi	3GL	Java	COSMIC	270	M1			5646	5646	4517	20.9	20.9	16.7		30	1.8	9	0	10-Sep-06	Design;Build;Test;Implement;			499	2881	1057	80	0			Multi-tier								Data Modelling;Process Modelling;
10734	B	B	2010	9	0	56	Enhancement	MR	3GL	Java	IFPUG 4+	264	M1	264			2411	2218		9.1	8.4	0	47.1		5.6		19-Nov-10	Specification;Design;Build;Test;Implement;								Product, Process & Design;	No	Client server	Yes			Client server;
10736	B		2008	3	0	23	Enhancement	MF	3GL	COBOL	COSMIC	11	XS			40	40	40	3.6	3.6	3.6	0	22	11	0.5		4-Aug-08								40			Stand alone
10737	A	A	2000	7	0	0	Enhancement	MR	4GL	Oracle	IFPUG 4+	340	M2	391	1.15	676	814	676	2	2.4	1.7		48.6	16.2	7		Aug-00	Specification;Build;Test;							676	Tele7s;		Stand alone								Business Area Modelling;Data Modelling;Event Modelling;Process Modelling;Prototyping;
10738	B	B	2014	7	0	57	Enhancement		3GL	TIBCO	IFPUG 4+	172	M1	172		761	761	761	4.4	4.4	4.4		47.8		3.6		14-May-14								761										Waterfall (incl Linear Processing & SSADM);	Business Area Modelling;Data Modelling;Object Oriented;Prototyping;
10740	B	B	2012	7	0	11	Enhancement	Multi	3GL	Shell	IFPUG 4+	58	S	58		132	132	132	2.3	2.3	2.3		10.9		5.3		13-May-12								132			Multi-tier							Waterfall (incl Linear Processing & SSADM);	Business Area Modelling;Data Modelling;Object Oriented;Prototyping;
10747	B	A	2004				Re-development				IFPUG 4+	249	M1	242	0.97	2873	2873	2873	11.5	11.5	11.9		56.6		4.4	0									2873									Web
10748	B	B	2003	7	0	58	New Development	MF	3GL	PL/SQL	NESMA	130	M1	130		220	344	220	1.7	2.6	1.7		65		2			Design;Build;Test;							220			Stand alone
10750	B	B	2011	5		6	Enhancement				IFPUG 4+	16	XS	16		812	812	812	50.8	50.8	50.8		1.5	0.1	11		2-Dec-11	Planning;Specification;Design;Build;Test;Implement;Proj Management;	104	36	33	186	143	11	299
10756	B		2004	4	0	14	New Development	MF	3GL	COBOL	COSMIC	57	S			3535	3535	3217	62	62	56.4						31-Dec-04			0	920	558	1309	430	0
10759	A	B	2004	11	0	59	Enhancement	Multi	3GL	C#	IFPUG 4+	263	M1	263		911	911	911	3.5	3.5	3.5	0	87.7	8.8	3		31-Mar-04								911			Multi-tier / Client server	Yes
10760	B	B	1999	3			Enhancement	MF	3GL	PL/I	FiSMA	140	M1			983	983	698	7	7	5				2	0	31-Oct-99	Build;Test;Implement;				629	69		0
10765	B	C	2004	10	0	5	Enhancement	Multi	4GL		IFPUG 4+		XS	20		37	37	37			1.9				2.5	0	17-Jun-04								37			Client server	Yes				Client Server;
10768	B	B	2010				Enhancement	Multi	4GL	UNIFACE	NESMA	70	S	70		362	362	279	5.2	5.2	4		23.3		3			Design;Build;Test;							279			Client server	Yes
10769	A	A	1992	11	0	43	Enhancement	PC	3GL	C	IFPUG old	52	S	42	0.81	2496	2496	2496	48	48	59.4		8.1	2.3	6.4		Aug-92								2496	Engineering;	No	Stand alone							Multifunctional Teams;Rapid Application Development (RAD);
10774	B	C	2000	6	2	28	Enhancement	MF	3GL	C	IFPUG 4+		L	2486		65486	65486	4584			1.8						1998 to 2000	Implement;						4584	0	Tele7s;	Yes	Stand alone	Not Applicable							Regression Testing;
10775	B	B	2004	11			New Development	Multi	3GL	Java	FiSMA	766	M2			4160	4160	4160	5.4	5.4	5.4				18	1.9	30-Sep-04	Planning;Specification;Design;Build;Test;Implement;		1040	2281	208	405	226	0
10777	B	C	2004	10	0	5	Enhancement	Multi	4GL		IFPUG 4+		S	39		197	197	197			5.1				1.1	0	15-Apr-04								197			Client server	Yes				Client Server;
10778	B	B	2005	7	1	33	Enhancement	Multi	4GL		IFPUG 4+	40	S	40		261	261	261	6.5	6.5	6.5						first Quarter 2005								261			Client server	Yes				Client Server;		Waterfall (includes Linear Processing);
10780	B	C	2006		0	14	Enhancement	Multi	3GL	Java	IFPUG 4+		M1	181		290	290	290			1.6				3.6		2006								290									Web	Waterfall (includes Linear Processing);
10783	A	A	1995	4	0	0	Enhancement	MR	3GL	COBOL	IFPUG old	202	M1	190	0.94	1171	1171	1171	5.8	5.8	6.2	34.7	20.2	4	10	4	Sep-95								1171	4;	No	Stand alone	No							Regression Testing;
10788	B	B	2010	9	0	60	Enhancement	MR	4GL	Visual Basic	IFPUG 4+	156	M1	156			642	642		4.1	4.1	12.8	34.7		4.5		28-Jun-10	Specification;Design;Build;Test;Implement;								Inbound 16;	No	Client server	Yes			Client server;
10791	B	A	1999				Enhancement				IFPUG 4+	51	S	51	1	417	417	417	8.2	8.2	8.2		17	3.4	3	0	Jan-99	Planning;Build;Test;	80			164	40		133		Don't Know
10792	B	B	2012	5		6	Enhancement				IFPUG 4+	26	XS	26		5230	5230	5230	201.2	201.2	201.2		3.3	0.1	8		31-Dec-12	Planning;Specification;Design;Build;Test;Implement;Proj Management;	74	992	822	702	1779	206	655
10793	B	B	1999				New Development	PC	4GL	Oracle	IFPUG 4+	534	M2	598		2960	2960	2960	5.5	5.5	4.9		106.8		5	0	Jun-99								2960			Client server	Yes							Gantt Charts, RAD reviews (as milestones);
10794	B	C	2000	9	0	3	New Development	MR			IFPUG 4+		XXL	9296		3483	3483	2612			0.3						1998 to 2000	Planning;Specification;Build;	448	554		1610			0	9;	No	Client server	Yes			Unix;	Client: presentation; Server: processing;			Data Modelling;Regression Testing;
10796	B	A	2004				Enhancement				IFPUG 4+	100	M1	128	1.28	878	878	878	8.8	8.8	6.9		14.7		6.8	0									878									Web
10802	B	B	2005	7	1	33	Enhancement	Multi	4GL		IFPUG 4+	31	S	31		578	578	578	18.6	18.6	18.6						first Quarter 2005								578			Multi-tier with web interface	Yes				Web;	Web	Waterfall (includes Linear Processing);
10814	D	D	1997	7	0	12	New Development	MR	3GL	COBOL	Backfired	1168		1250	1.07		8914	8290		7.6	6.6		64.9	16.2	18	2	May-97	Specification;Build;Test;Implement;								Sales;	No	Client server	Yes			Unix;	Client: presentation, processing;		Rapid Application Development (RAD);	Data Modelling;Prototyping;
10816	D	D	1993	10			New Development	MF	3GL	PL/I	Dreger	71		69	0.97	129	139	139	1.8	2	2		23.7	5.9	3		Oct-93		9	16		68	26	10	0	10 (excluding 4);	No	Stand alone
10819	B	B	2000	3			Enhancement		3GL	PL/I	FiSMA	389	M2			889	889	889	2.3	2.3	2.3				3	0	14-Apr-00								889
10833	C	B	1998	9	0	3	New Development		4GL	Visual Basic	IFPUG 4+	262	M1	262		4064	4064	4064	15.5	15.5	15.5		87.3		3	0		Planning;Specification;Build;Test;Implement;							4064	9;	No	Client server	Yes			Unix;	Client: presentation; Server: processing;			Data Modelling;Event Modelling;
10836	B	C	1996				New Development	MF	3GL	C++	IFPUG 4+		M2	470			15840	15840			33.7				12		1996											Client server	Yes							Lead metrics;OO count;
10837	B	B	2011	5		6	Enhancement				IFPUG 4+	125	M1	125		16747	16747	16747	134	134	134		8.3	0.1	15		4-Mar-11	Planning;Specification;Design;Build;Test;Implement;Proj Management;	24	684	1184	4878	6430	764	2783
10838	B	C	1998	7	0	3	Enhancement		4GL	Oracle	IFPUG 4+		M2	483		4348	5239	4348			9				10		Sep-98	Specification;Build;Test;							4348			Client server	Yes
10841	B	A	1999	3	0	4	New Development	MF	3GL	COBOL	IFPUG 4+	164	M1	164		7040	7040	5280	42.9	42.9	32.2		18.2		9	0	30-Dec-99	Planning;Specification;Build;							5280	Don't Know;	No		Don't Know						Waterfall (includes Linear Processing);
10842	B	B	2004				Enhancement	MF	3GL	COBOL	IFPUG 4+	12	XS	12		1777	1777	1777	148.1	148.1	148.1		3.2		3.7		19-Jul-04	From Feasibility to Implementation;							1777
10844	B	C	1996				New Development	PC	3GL	Smalltalk	IFPUG 4+		M2	320			5190	5190			16.2				18		1996											Client server	Yes							Lead metrics;OO count;
10846	B	C	2006		0	14	Enhancement	Multi	3GL	Java	IFPUG 4+		M1	109		168	168	168			1.5				2.3		2006								168									Web	Waterfall (includes Linear Processing);
10847	A	A	2000	3	0	0	Enhancement	MF	4GL	Visual Basic	IFPUG 4+	209	M1	245	1.17	3532	3532	3532	16.9	16.9	14.4		16.1		13	2	Jun-00	Planning;Specification;Build;Test;Implement;							3532	3;	No	Multi-tier							Joint Application Development (JAD);	Object Oriented Analysis;Regression Testing;	Yes
10853	B	B	2012	5		6	Enhancement				IFPUG 4+	27	XS	27		4380	4380	3898	162.2	162.2	144.4		1.8	0	15		2-May-12	Planning;Design;Build;Test;Implement;Proj Management;	120	0	653	783	1217	688	437
10856	B	B	2005	3			Enhancement	MF	3GL	COBOL	FiSMA	67	S			1307	1307	562	19.5	19.5	8.4				2	0.07	6-Jul-05	Design;Test;Implement;							562										Waterfall (includes Linear Processing);	Test planning;Functional sizing;Effort estimates;Reviews;
10860	B	A	2002	2	0	2	Enhancement		3GL	COBOL	IFPUG 4+	95	S	106	1.12	3680	3680	3680	38.7	38.7	34.7						Jul-02								3680
10863	A		2008	9	2	49	New Development	PC	4GL	.Net	COSMIC	1384	L			426	435	409	0.3	0.3	0.3		553.6	138.4	2.5			Specification;Design;Build;Test;Implement;							396			Stand alone	No							Prototyping;Object Oriented Analysis;Object Oriented Design;
10866	B	B	2012	5		6	Enhancement				IFPUG 4+	92	S	92		7879	7879	7879	85.6	85.6	85.6		4.8	0.1	19		7-Nov-12	Planning;Specification;Design;Build;Test;Implement;	483	1139	532	2090	1528	704	1403
10868	A	A	2000	7	2	28	Enhancement	PC	3GL	Java	IFPUG 4+	70	S	77	1.1	436	525	436	6.2	7.5	5.7		70		1		Oct-00	Specification;Build;Test;							436	Tele7s;		Stand alone								Data Modelling;Event Modelling;Process Modelling;Object Oriented Analysis;Object Oriented Design;Regression Testing;
10871	B	A	1999		0	0	Enhancement	MF	3GL	COBOL	IFPUG 4+	228	M1	233	1.02	5876	5876	5288	25.8	25.8	22.7		25.1	5.6	9.1	0	26-Aug-99			276		3080	1589	343	0		No	Stand alone	No
10874	B	B	2010	9	0	61	Enhancement	MR	3GL	Java	IFPUG 4+	140	M1	140			2025	1863		14.5	13.3	0	18.9		7.4		23-Nov-10	Specification;Design;Build;Test;Implement;								Sales;	No	Client server	Yes			Client server;
10877	B	A	1999	4	0	62	Enhancement	MF	3GL	PL/I	IFPUG 4+	205	M1	205		3280	3280	3280	16	16	16		26.6		7.7	0	27-Aug-99	don't know							3280	Don't Know;	No		Don't Know						Waterfall (includes Linear Processing);
10878	B	C	2004		0	15	New Development	Multi	4GL		IFPUG 4+		M2	874		15819	15819	15819			18.1				14.4		prior to Feb-2004								15819			Multi-tier / Client server	Yes				Client Server;
10883	B	A	2004				Enhancement		4GL	Oracle	IFPUG 4+	18	XS	21	1.18	268	268	268	14.9	14.9	12.8		9.5		1.9	0									268			Client server	Yes				C/S;
10892	B	B	2002		0	0	Enhancement	MF	3GL	COBOL	IFPUG 4+	154	M1	154		1934	1934	1934	12.6	12.6	12.6		8.2	4.1	18.7	18.6									1934		No	Stand alone
10898	A	A	2007	10	0	42	New Development	PC	3GL	C#	IFPUG 4+	923	M2	1153	1.25	12342	16532	16532	13.4	17.9	14.3		65.9	4.7	14	0	31-Oct-07	Planning;Specification;Design;Build;Test;Implement;	1304	2237	1511	6610	718	0	-38			Client server	Yes	Run a computer-human interface;	Database server;File &/or print server;FTP server;HTML/web server;Mail server;Multi-user legacy application;Object/component server;Security/authentication;			Web
10901	A	B	1993	9			New Development	MR	4GL	Oracle	IFPUG 4+	4272	XL	4272		17600	17600	17600	4.1	4.1	4.1		610.3		7		May-93								17600	Marketing;	No	Client server	Yes
10908	B		2004	4	0	14	Enhancement		3GL	Java	COSMIC	36	S			2924	2924	2661	81.2	81.2	73.9						28-Dec-04			266	532	1331	532	0	0									Web
10911	B	C	2006		0	14	Enhancement	Multi	3GL	Java	IFPUG 4+		S	94		620	620	620			6.6				2.6		2006								620									Web	Waterfall (includes Linear Processing);
10914	B	C	1997				New Development	MF	3GL	C++	IFPUG 4+		L	1305			26717	26717			20.5				23		1997											Client server	Yes							Lead metrics;OO count;
10917	B	B	2007	11	0	14	Enhancement	MF	3GL	COBOL	IFPUG 4+	36	S	36		609	609	609	16.9	16.9	16.9	0	1.7		21.6		2007								609			Stand alone	No
10919	A	A	2001	7	0	0	Enhancement		4GL	ADS/Online	IFPUG 4+	351	M2	355	1.01	1095	1095	909	3.1	3.1	2.6		87.8	14.6	4		Jan-01	Specification;Build;Test;		292		233	384		0	Tele7s;
10920	B	B	2001	4			New Development	Multi	3GL		FiSMA	359	M2			3546	3546	3546	9.9	9.9	9.9				28	21	31-Mar-01	Planning;Specification;Design;Build;Test;Implement;		138	559	2000	334	515	0											Object Oriented;
10925	B	C	2003	10	0	5	Enhancement	Multi	4GL		IFPUG 4+		S	37		149	149	149			4				4.3	2.2	15-Dec-03								149			Client server	Yes				Client Server;
10929	B	B	2012	5		6	Enhancement				IFPUG 4+	40	S	40		3567	3567	2818	89.2	89.2	70.5		2.5	0.1	16		19-Apr-12	Planning;Specification;Build;Test;Proj Management;	97	67	0	1201	1041	0	412
10935	A	A	2001	7	0	0	Enhancement	MF	3GL	COBOL	IFPUG 4+	2697	L	3156	1.17	10957	10957	9094	4.1	4.1	2.9		449.5	16.6	6		Jan-01	Specification;Build;Test;		3220		3561	2313		0	Tele7s;		Stand alone
10941	B	A	2000	2	0	3	Enhancement	MF	3GL	COBOL	IFPUG 4+	308	M2	354	1.15		6696	6160		21.7	17.4		44		7		Sep-00	Specification;Build;Test;Implement;									No		Don't Know
10943	B	C	2006		0	14	Enhancement	Multi	3GL	Java	IFPUG 4+		XXS	8		87	87	87			10.9				0.65		2006								87									Web	Waterfall (includes Linear Processing);
10946	B	A	1994	6	0	3	Enhancement	MF	3GL	PL/I	IFPUG 4+	314	M2	364	1.16		5358	4340		17.1	11.9		44.9	5	7		Nov-94	Specification;Build;Test;								Sales;	No	Stand alone	No						Joint Application Development (JAD);	Data Modelling;Regression Testing;	Yes
10949	D	A	2002	9	0	4	New Development	MF	3GL	COBOL	IFPUG 4+	730	M2	730		3108	3108	3108	4.3	4.3	4.3		365		2	0	31-May-02	Planning;Build;Test;							3108	Don't Know;	No		Don't Know						Waterfall (includes Linear Processing);
10951	B	B	2010	9	0	63	New Development	MF	3GL	C	IFPUG 4+	417	M2	417			7678	7064		18.4	16.9	9.6	15.8		26.4		17-Apr-10	Specification;Design;Build;Test;Implement;								Inbound 16;	No	Stand alone	No			75
10954	B	B	2005	7	1	33	Enhancement	MF	4GL		IFPUG 4+	34	S	34		847	847	847	24.9	24.9	24.9						first Quarter 2005								847										Waterfall (includes Linear Processing);
10957	B	A	2001	9	0	4	New Development	Multi	4GL	SQL	IFPUG 4+	749	M2	749		4623	4623	4623	6.2	6.2	6.2		29.1		25.7	0	31-Dec-01	Planning;Specification;Build;Test;Implement;							4623	Don't Know;	No	Multi-tier / Client server	Yes				C/S;		Waterfall (includes Linear Processing);
10964	B	B	1997	6	3	64	New Development	PC	4GL	DELPHI	IFPUG 4+	16	XS	16		619	619	619	38.7	38.7	38.7		2	2	7.9		25-Mar-97								619										Rapid Application Development (RAD);
10971	B	C	2006		0	14	Enhancement	Multi	3GL	Java	IFPUG 4+		XS	12		19	19	19			1.6				0.36		2006								19									Web	Waterfall (includes Linear Processing);
10973	B	A	1998				Enhancement		4GL	Visual C++	IFPUG 4+	538	M2	538	1	1818	1818	1345	3.4	3.4	2.5		89.7	17.9	6	0	Sep-98	Planning;Build;Test;	140			935	270		0		Don't Know
10975	B	B	2012	5		6	Enhancement				IFPUG 4+	7	XXS	7		537	537	478	76.7	76.7	68.3		1.4	0.1	5		31-Dec-12	Planning;Design;Build;Test;Implement;Proj Management;	19	0	191	92	135	11	30
10976	B	A	2002	2	0	1	Enhancement		3GL	C++	IFPUG 4+	155	M1	183	1.18	8385	8385	8385	54.1	54.1	45.8						Oct-02								8385
10980	B	B	2005	7	1	33	Enhancement	Multi	4GL		IFPUG 4+	307	M2	307		1596	1596	1596	5.2	5.2	5.2						first Quarter 2005								1596			Client server	Yes				Client Server;		Waterfall (includes Linear Processing);
10981	B	A	2000	10	2	49	Enhancement	Multi	3GL	Visual Basic	IFPUG 4+	159	M1	159		2076	2076	2076	13.1	13.1	13.1		37.9		4.2	0	23-Jun-00	Planning;Specification;Build;Test;Implement;							2076	Don't Know;	No	Multi-tier / Client server	Yes				C/S;		Waterfall (includes Linear Processing);
10985	B	A	1999	0	0	3	New Development	PC	4GL	CLIPPER	IFPUG 4+	319	M2	303	0.95	5673	6297	6297	17.8	19.7	20.8							Planning;Specification;Build;Test;Implement;	858	1278		2002	831	704	0	16;	No	Stand alone	No							Data Modelling;Process Modelling;
10986	B	B	2003	3			Enhancement	MF	3GL	COBOL	FiSMA	242	M1			1405	1405	1405	5.8	5.8	5.8				7	5	31-May-03	Planning;Specification;Design;Build;Test;Implement;		283	282	620	132	88	0
10989	D	B	2013	7	0	65	Enhancement	Multi		ASAP	IFPUG 4+	55	S	55		132	132	132	2.4	2.4	2.4		26.2		2.1		1-Apr-13								132			Multi-tier							Waterfall (incl Linear Processing & SSADM);	Business Area Modelling;Data Modelling;Object Oriented;Prototyping;
10990	B	B	2006	3			Enhancement	MF	3GL	COBOL	FiSMA	9	XXS			42	42	42	4.7	4.7	4.7				1	0.23	2-Nov-06								42			Stand alone							Waterfall (includes Linear Processing);
10991	B	A	1997	3	0	0	New Development	MF	4GL	Visual Basic	IFPUG 4+	272	M1	294	1.08		1248	1248		4.6	4.2	99.3	38.9		7	0	Aug-97	Planning;Specification;Build;Test;Implement;								10 (excluding 4);	No	Stand alone	No
10993	B	A	1999		0	0	Enhancement	MF	3GL	COBOL	IFPUG 4+	310	M2	348	1.12	5971	5971	5374	19.3	19.3	15.4		21.1	5.3	14.7	0	22-May-99			672		2761	1372	569	0		No	Multi-tier	No
10997	B	A	1994	4	0	0	New Development	MF	3GL	COBOL	IFPUG 4+	200	M1	200	1	1935	1935	1935	9.7	9.7	9.7		28.6	4.8	7	0	Nov-94		180	345		810	525	75	0	4;	No	Stand alone	No
10998	B	A	1999				New Development		3GL	C	IFPUG 4+	474	M2	474	1	1644	1644	1644	3.5	3.5	3.5	4.2	67.7	13.5	7	0	Feb-99	Planning;Build;Test;	159			1351	84		50		Don't Know
11001	A	B	2000	7	0	3	New Development		4GL	SQL	IFPUG 4+	282	M1	282		1938	2335	1938	6.9	8.3	6.9		94		3		Dec-00	Specification;Build;Test;							1938	Tele7s;	Yes	Client server	Yes			LAN Based;	Client: presentation; Server: processing;		Joint Application Development (JAD);	Prototyping;	Yes
11002	B	A	2004		1	66	Enhancement		3GL	C	IFPUG 4+	55	S	71	1.29	4544	4544	4544	82.6	82.6	64														4544
11003	A	B	2000	7	0	0	Enhancement		4GL	Oracle	IFPUG 4+	215	M1	215		1946	2345	1946	9.1	10.9	9.1		26.9	3	8		Mar-00	Specification;Build;Test;							1946	Tele7s;
11009	B	A	2002	3	0	14	Enhancement	PC	3GL	Java	IFPUG 4+	124	M1	124		2800	2800	2800	22.6	22.6	22.6		24.8		5	0	30-Sep-02	Planning;Specification;Build;Test;Implement;							2800	Don't Know;	No						Web;	Web	Waterfall (includes Linear Processing);
11013	A	A	2000	11	0	43	New Development	PC	4GL	Lotus Notes	IFPUG 4+	149	M1	142	0.95	174	193	174	1.2	1.3	1.2	0	74.5	12.4	2		May-00	Specification;Build;Test;Implement;					55		119	3;		Stand alone	No						Joint Application Development (JAD);Rapid Application Development (RAD);	Object Oriented Analysis;Object Oriented Design;	Yes
11018	D	C	1998	7	0	0	Enhancement		3GL	COBOL	IFPUG 4+		M1	163		9433	11365	9433			57.9				7		Jun-98	Specification;Build;Test;							9433			Stand alone	No
11020	B	C	2006		0	14	Enhancement	Multi	3GL	Java	IFPUG 4+		S	89		131	131	131			1.5				1.8		2006								131									Web	Waterfall (includes Linear Processing);
11027	B	C	2003	10	0	5	Enhancement	Multi	4GL		IFPUG 4+		S	63		230	230	230			3.7				3	0.5	31-Dec-03								230			Client server	Yes				Client Server;
11033	B	A	1998				New Development		3GL	PASCAL	IFPUG 4+	345	M2	345	1	1129	1129	1129	3.3	3.3	3.3		57.5	28.8	6	0	Oct-98								1129		Don't Know
11042	D	A	2009	6			New Development	PC	4GL	ABAP	IFPUG 4+	78	S	51	0.65	2976	2976	2976	38.2	38.2	58.4	38.5	11.1	1.2	7		5-Apr-09		0	0	506	2090	379	0	1										Incremental;
11043	B		2008	3	0	67	Enhancement	MF	3GL	COBOL	COSMIC	4	XXS			24	24	24	6	6	6	0	8	4	0.5		10-Dec-08								24			Stand alone
11044	B	A	1996	4	0	3	Enhancement	MF	3GL	COBOL	IFPUG 4+	170	M1	170	1	2192	2192	1973	12.9	12.9	11.6						Mar-96			516		933	363	161	0	4;	No	Stand alone	No						Multifunctional Teams;
11048	C		2008	9	2	49	Enhancement		3GL	C	COSMIC	10	XS			250	250	160	25	25	16		0.4		24		17-Nov-08					120	40		0
11054	B	B	2003	7	0	58	New Development	PC		SQL	NESMA	230	M1	230		962	1503	962	4.2	6.5	4.2		57.5		4			Design;Build;Test;							962			Client server	Yes
11055	B	A	2011	0	0	14	Enhancement	MR	3GL	C#	IFPUG 4+	81	S	81	1	360	360	360	4.4	4.4	4.4		20.3	6.8	4		1-Mar-11								360			Client server	Yes	Run a computer-human interface;Data entry & validation;Data retrieval & presentation;Web/HTML browser;Security;	Database server;File &/or print server;HTML/web server;Multi-user legacy application;					Object Oriented Analysis;Object Oriented Design;
11056	B	A	1995	11	0	0	Re-development	MF	4GL		IFPUG 4+	399	M2	395	0.99	5900	5900	5900	14.8	14.8	14.9	32.6	28.5	5.7	14		Nov-95		367	438		3127	1626	342	0	10 (excluding 4);	No	Stand alone	No							Data Modelling;Process Modelling;
11060	B	B	2000	3			Enhancement	MF	3GL	PL/I	FiSMA	271	M1			3321	3321	1760	12.3	12.3	6.5				7	0	6-Oct-00	Design;Build;Implement;			200	1560			0
11061	A	B	2010	6			Enhancement	MR	4GL	ABAP	IFPUG 4+	15	XS	14	0.91	538	538	538	35.9	35.9	38.4	0	2.1	0.4	7	0	23-Jul-10		0	56	87	339	32	24	0			Client server	Yes						Incremental;
11062	B	A	2004				Enhancement		4GL	Access	IFPUG 4+	30	S	28	0.93	384	384	384	12.8	12.8	13.7		25		1.2	0									384			Client server	Yes				C/S;
11065	B	B	2008	11	0	14	Enhancement	MF	3GL	COBOL	IFPUG 4+	22	XS	22		243	243	243	11	11	11	0	1.7		13		2008								243			Stand alone	No
11069	B	B	2012	5		6	Enhancement				IFPUG 4+	106	M1	106		14573	14573	14573	137.5	137.5	137.5		5	0	21		15-Apr-12	Planning;Specification;Design;Build;Test;Implement;Proj Management;	1248	59	592	1514	7762	2119	1279
11078	C	B	2000				Not Defined		3GL	COBOL	FiSMA	189	M1			2211	2211	1570	11.7	11.7	8.3				8	1	1-Dec-00	Build;Test;Implement;				1470	70	30	0
11079	D	B	2009	9	0	68	Enhancement	Multi	3GL	Java	IFPUG 4+	177	M1	177			4885	4885		27.6	27.6	0	32.8		5.4		26-Oct-09	Specification;Design;Build;Test;Implement;								10 (excluding 4);	No	Client server	Yes			Client server;
11082	B	B	2005	7	1	33	Enhancement	MF	3GL		IFPUG 4+	8	XXS	8		196	196	196	24.5	24.5	24.5						first Quarter 2005	Build;							196										Waterfall (includes Linear Processing);
11083	A	B	2005	11	0	42	New Development	Multi	4GL	ABAP	IFPUG 4+	228	M1	228		2877	2877	2877	12.6	12.6	12.6	4.4	57	6.3	4	0	11-Apr-05	Planning;Specification;Design;Build;Test;Implement;							2877			Multi-tier	Yes	Run a computer-human interface;Data entry & validation;Data retrieval & presentation;	Database server;File &/or print server;Security/authentication;
11090	A	B	2008	7	1	69	Enhancement	MR	4GL	Pro*C	IFPUG 4+	58	S	73	1.25	1536	1536	1536	26.5	26.5	21	0	11.6	1.3	5	0	16-Mar-08		23	120	430	790	100	73	0			Client server	Yes	Business logic or rule processing;Data entry & validation;	Multi-user legacy application;					Client Specific Process;
11091	B	A	2002	2	0	2	Enhancement		3GL	COBOL	IFPUG 4+	81	S	75	0.93	1941	1941	1941	24	24	25.9						Jul-02								1941
11100	B	A	2002	3	0	14	Enhancement	MR	3GL	Java	IFPUG 4+	539	M2	539		2409	2409	2240	4.5	4.5	4.2		89.8	18	6	0	31-Dec-02	Planning;Specification;Build;Test;							2240	Don't Know;	No						Web;	Web	Waterfall (includes Linear Processing);
11101	B	A	1997				Enhancement		4GL	Visual C++	IFPUG 4+	78	S	78	1	336	336	336	4.3	4.3	4.3		26	5.2	3	0	Nov-97								336		Don't Know
11107	B	C	2006		0	14	Enhancement	Multi	3GL	Java	IFPUG 4+		XXS	4		40	40	40			10				0.39		2006								40									Web	Waterfall (includes Linear Processing);
11108	B	A	1991	7			New Development	MF	4GL	NATURAL	IFPUG old	1097	L	1130	1.03	15749	15749	15749	14.4	14.4	13.9		182.8	15.2	6		Jul-91								15749	Customer Configuration Management;	No	Stand alone
11110	B	A	1995				New Development		4GL	SQL	IFPUG 4+	455	M2	455	1	10670	10670	10670	23.5	23.5	23.5	164.8	22.8	3.8	20	0	Jul-95	Planning;Specification;Build;Test;	440	760		8450	840		180		Don't Know
11113	B	B	2008	7			Enhancement	MR	4GL	ColdFusion	IFPUG 4+	579	M2	728	1.25	2260	2260	2057	3.9	3.9	2.8		72.4	18.1	8		5-Nov-08			305	311	1327	98	16	0			Multi-tier with web public interface	Yes	Data retrieval & presentation;	Database server;HTML/web server;Security/authentication;ETL Server;			Web		Prototyping;	Yes
11120	D	A	2001	4			New Development	PC	4GL	Visual Basic	IFPUG 4+	39	S	39		144	144	144	3.7	3.7	3.7		35.5		1.1	0	11-May-01	Planning;Specification;Build;Test;							144	Don't Know;	No						Web;	Web	Waterfall (includes Linear Processing);
11126	B	B	2012	5		6	Enhancement				IFPUG 4+	11	XS	11		1253	1253	1002	113.9	113.9	91.1		0.8	0	14		9-Aug-12	Design;Build;Test;Implement;Proj Management;	0	0	205	234	388	25	150
11129	B	B	2010	9	0	70	Enhancement	MR	3GL	Java	IFPUG 4+	341	M2	341			2455	2259		7.2	6.6	2.9	59.8		5.7		30-Sep-10	Specification;Design;Build;Test;Implement;								After Sales & Services;	No	Client server	Yes			Client server;
11131	A	A	2007	11	0	101416	Enhancement	Multi	3GL	PL/I	IFPUG 4+	199	M1	199	1	3746	3746	3746	18.8	18.8	18.8	15.1	22.1	3.2	9	0	6-Aug-07	Planning;Specification;Design;Build;Test;Implement;							3746			Client server	Yes	Run a computer-human interface;Data entry & validation;
11132	B	B	2004		0	15	Enhancement	Multi	3GL	Java	IFPUG 4+	58	S	58		278	278	278	4.8	4.8	4.8	51.7	29		2		prior to Feb-2004								278			Multi-tier with web public interface					Web;	Web
11136	B	B	2005	7	1	33	Enhancement	Multi	4GL		IFPUG 4+	397	M2	397		4668	4668	4668	11.8	11.8	11.8						first Quarter 2005								4668			Client server	Yes				Client Server;		Waterfall (includes Linear Processing);
11139	B	A	2004				Enhancement		3GL	COBOL	IFPUG 4+	153	M1	177	1.16	2611	2611	2611	17.1	17.1	14.8														2611
11143	B	B	2010	9	0	71	Enhancement		4GL	MATLAB	IFPUG 4+	68	S	68			330	304		4.9	4.5	0	11.1		6.1		21-Sep-10	Specification;Design;Build;Test;Implement;								Product, Process & Design;	Yes	Stand alone	No			Stand alone;
11148	B		2005	4	0	14	Enhancement	MF	3GL	COBOL	COSMIC	68	S			3569	3569	3248	52.5	52.5	47.8						1-Dec-05			0	804	1293	926	225	0
11149	B	A	1999	7	0	14	Enhancement	MR	3GL	C	IFPUG 4+	407	M2	407		1472	1472	1472	3.6	3.6	3.6		214.2		1.9	0	27-Sep-99	Planning;Specification;Build;Test;							1472	Don't Know;	No						Web;	Web	Waterfall (includes Linear Processing);
11150	B		2006	4	0	14	New Development	PC	3GL	Java	COSMIC	135	M1			5373	5373	4889	39.8	39.8	36.2		14.8		9.1		6-Oct-06			0	317	2283	49	2240	0									Web
11151	D	A	2009	6			New Development	PC	3GL	Java	IFPUG 4+	397	M2	417	1.05	10577	10577	10577	26.6	26.6	25.4	2.5	28.4	2.6	14		29-Jan-09		600	2492	1097	5122	551	523	192			Client server	Yes						Waterfall (includes Linear Processing);
11155	B	B	2008	3			Enhancement	MF	3GL	PL/I	FiSMA	264	M1			2187	2187	2187	8.3	8.3	8.3				12		9-May-08								2187			Stand alone
11160	B	B	2004		0	15	Enhancement	Multi	3GL	Java	IFPUG 4+	94	S	94		620	620	620	6.6	6.6	6.6		36.2		2.6										620			Multi-tier with web public interface					Web;	Web
11161	A	B	2005	11	0	72	Enhancement	Multi	3GL	C#	IFPUG 4+	270	M1	270		3430	3430	3430	12.7	12.7	12.7	3.7	27	5.4	10	0	22-Jun-05	Planning;Specification;Design;Build;Test;Implement;							3430			Client server	Yes	Run a computer-human interface;Data retrieval & presentation;Web/HTML browser;	Database server;HTML/web server;Multi-user legacy application;Object/component server;Security/authentication;
11162	B	C	2006		0	14	Enhancement	Multi	4GL	.Net	IFPUG 4+		XS	14		56	56	56			4				0.51		2006								56									Web	Waterfall (includes Linear Processing);
11163	C	A	1995	6	0	3	New Development	MF	3GL	REXX	IFPUG 4+	76	S	73	0.97		1798	1798		23.7	24.6															Engineering;	No	Stand alone								Prototyping;
11164	B	B	2000	9	2	73	Enhancement	PC	4GL	Visual Basic	IFPUG 4+	107	M1	107		1013	1013	466	9.5	9.5	4.4						1998 to 2000	Build;				466			0	9;	Yes	Stand alone	No							Prototyping;Regression Testing;
11169	B	B	2007	11	0	14	Enhancement	MF	3GL	COBOL	IFPUG 4+	19	XS	19		419	419	419	22.1	22.1	22.1	0	0.9		21.6		2007								419			Stand alone	No
11173	B	B	2005	7	1	33	Enhancement	MF	3GL		IFPUG 4+	51	S	51		385	385	385	7.5	7.5	7.5						first Quarter 2005								385										Waterfall (includes Linear Processing);
11175	A	A	2007	11	0	2123	Enhancement	PC	4GL	Visual Basic	IFPUG 4+	161	M1	161	1	1146	1146	1146	7.1	7.1	7.1	31.1	32.2	8.1	5	0	18-Apr-07	Planning;Specification;Design;Build;Test;Implement;							1146			Stand alone	No
11179	C	B	2007	3			New Development	Multi	3GL	PL/I	FiSMA	215	M1			7345	7345	1616	34.2	34.2	7.5				3.3	0.27	7-Nov-07	Test;Implement;					1336	280	0			Multi-tier								Object Oriented;
11180	B	C	2006		0	14	New Development	Multi	3GL	Java	IFPUG 4+		M1	243		1774	1774	1774			7.3				6		2006								1774									Web	Waterfall (includes Linear Processing);
11181	B		2005	4	0	31	Enhancement	PC	3GL	Java	LOC					192	1950	1950							12		31-Dec-05		144	0	0		0	48										Web
11185	A	A	2009	11	0	74	New Development	Multi	3GL	C#	IFPUG 4+	1337	L	1337	1	71729	71729	71729	53.6	53.6	53.6	83.8	35.2	1	38	0	1-Dec-09	Planning;Specification;Design;Build;Test;Implement;Proj Management;							71729			Client server	Yes							Business Area Modelling;Data Modelling;Process Modelling;Prototyping;
11188	B	B	1992	3	0	3	Enhancement				IFPUG 4+	711	M2	711			18840	18840		26.5	26.5		27.3		26		Dec-92	Planning;Specification;Build;Test;Implement;								3;	No		Don't Know
11196	C	B	2005			75	Other	MF	3GL	COBOL	IFPUG 4+	100	M1	100		486	552	552	4.9	5.5	5.5	0	58.8	11.8	1.7		31-Mar-05		0	18	24	408	30	6
11197	B	A	1994	10	0	3	Enhancement	MF	4GL		IFPUG old	53	S	46	0.87	344	344	344	6.5	6.5	7.5	0	8.8		6		Nov-94								344	4;	No	Stand alone	No							Prototyping;
11200	B	B	2000	4			Enhancement	MF	4GL	EASYTRIEVE	FiSMA	321	M2			592	592	420	1.8	1.8	1.3				5	0	20-Jan-00	Design;Build;Test;Implement;			55	225	95	45	0
11202	B	A	2004			76	Enhancement		3GL	C	IFPUG 4+	316	M2	379	1.2	35	35	35	0.1	0.1	0.1														35
11208	B	B	2009	9	0	77	Enhancement		3GL	SQL	IFPUG 4+	81	S	81			900	828		11.1	10.2	0	14.2		5.7		3-Nov-09	Specification;Design;Build;Test;Implement;								Dealer Operations;	Yes	Multi-tier with web public interface	No			Multi-tier with web public interface;		Web
11212	B	A	2004				Enhancement		4GL	Oracle	IFPUG 4+	61	S	72	1.18	353	353	353	5.8	5.8	4.9		33.9		1.8	0									353			Client server	Yes				C/S;
11213	B		2007	4	0	14	New Development	MF	3GL	Java	COSMIC	93	S			8123	8123	7392	87.3	87.3	79.5		5		18.7		6-Dec-07			0	0	2217	5071	104	0									Web
11217	B	B	2000	7	0	0	Enhancement	MF	3GL	COBOL	IFPUG 4+	55	S	55		1028	1606	1028	18.7	29.2	18.7	0	55		1		Feb-00	Build;Test;							1028	78	No	Stand alone	No
11218	C	A	1996		0	0	New Development	MR	3GL	COBOL	IFPUG 4+	1960	L	2470	1.26		492	492		0.3	0.2		653.3		3		Jan-96											Stand alone
11220	B		2005	6		31	New Development	PC	3GL	Java	LOC					500	528	438							1		1-Jul-05		0	0	0	404		6										Web
11222	B	A	2000				Enhancement		4GL	SQL	IFPUG 4+	116	M1	116	1	1400	1400	1400	12.1	12.1	12.1		23.2	11.6	5	0	Feb-00	Planning;Specification;Build;Test;Implement;	330	200		380	400	90	0		Don't Know
11225	B		2006	4	0	14	New Development	MF	3GL	COBOL	COSMIC	94	S			4065	4065	3699	43.2	43.2	39.4						5-Nov-06			446	526	978	1690	59	0
11227	A	A	1995	9	0	0	New Development	MF	3GL	COBOL	IFPUG 4+	53	S	56	1.03	281	296	296	5.3	5.6	5.3		17.7	3.5	3	0	Aug-95		1	98		156	12	14	0	9;	No	Stand alone	No							Business Area Modelling;
11231	B	B	2010	9	0	78	Enhancement	MR	4GL	ABAP	IFPUG 4+	217	M1	217			3765	3464		17.4	16	0	36.2		6		31-Mar-10	Specification;Design;Build;Test;Implement;								10 (excluding 4);	Yes	Client server	Yes			Client server;
11232	B	A	2003	7	0	1	Enhancement	Multi		Centura	IFPUG 4+	593	M2	593		1376	1376	1376	2.3	2.3	2.3		121		4.9	0	20-Mar-03	Planning;Specification;Build;Test;Implement;							1376	Don't Know;	No	Multi-tier / Client server	Yes				C/S;		Waterfall (includes Linear Processing);
11241	A		2006	7		79	Enhancement	PC	3GL	C	LOC					3352	9340	9340							4.6	0.4			44	287	671	904	922		524			Stand alone	No	Run a computer-human interface;Data entry & validation;Data retrieval & presentation;					Waterfall (includes Linear Processing);	State diagram or conversion model;Sequence diagram;
11244	B	B	2000	7			New Development	MR	ApG	TELON	FiSMA	349	M2			579	579	579	1.7	1.7	1.7				35	25	20-Feb-00	Planning;Specification;Design;Build;Test;Implement;	27	37	145	337	28	5	0
11245	B	B	2010	9	0	80	New Development	MR	3GL	Java	IFPUG 4+	599	M2	599			10960	10083		18.3	16.8	1.7	45		13.3		9-Jul-10	Specification;Design;Build;Test;Implement;								Product, Process & Design;	No	Client server	Yes			Client server;
11251	B	A	2008	11	0	10	New Development	Multi	3GL	C#	IFPUG 4+	733	M2	733	1	4544	4544	4544	6.2	6.2	6.2	0	56.4	11.3	13	0	1-Feb-08	Planning;Specification;Design;Build;Test;Implement;							4544			Client server	Yes	Run a computer-human interface;	Database server;
11252	B	B	2005	7	1	33	Enhancement	Multi	4GL		IFPUG 4+	117	M1	117		3107	3107	3107	26.6	26.6	26.6						first Quarter 2005								3107			Multi-tier with web interface	Yes				Web;	Web	Waterfall (includes Linear Processing);
11253	B	B	2011	9	0	81	Enhancement	MR	3GL	Java	IFPUG 4+	193	M1	193			2036	1873		10.5	9.7	0	19.7		9.8		27-Jan-11	Specification;Design;Build;Test;Implement;								Inbound 16;	No	Client server	Yes			Client server;
11262	C		2009	0	1	82	New Development	Multi	3GL	Java	COSMIC	248	M1			6443	6943	6943	26	28	28	12.1	14.6	3.6	17		4-Sep-09								6443			Client server	Yes
11264	B	A	2000	3	0	14	Enhancement	Multi	3GL	Visual Basic	IFPUG 4+	477	M2	477		10341	10341	10341	21.7	21.7	21.7		159		3	0	30-Sep-00	Planning;Specification;Build;Test;							10341	Don't Know;	No	Multi-tier / Client server	Yes				C/S;		Waterfall (includes Linear Processing);
11267	B	B	2013	7	1	18	Enhancement	Multi	3GL	PL/SQL	IFPUG 4+	57	S	57		86	86	86	1.5	1.5	1.5		13.9		4.1		1-Apr-13								86			Multi-tier							Waterfall (incl Linear Processing & SSADM);	Business Area Modelling;Data Modelling;Object Oriented;Prototyping;
11272	B		2004	7			Enhancement	MF	3GL	COBOL	LOC					351	351	351							4	0	20-Feb-04	Partial Life Cycle;				260		10	81
11273	B	A	2001	11	0	3	New Development		4GL	Lotus Notes	IFPUG 4+	106	M1	99	0.93	290	530	350	2.7	5	3.5		53	26.5	2	1	Jan-01	Planning;Specification;Build;							290			Client server	Yes
11278	A	A	2010	0	0	4222	Enhancement	Multi	3GL	JavaScript	IFPUG 4+	89	S	89	1	4036	4036	4036	45.3	45.3	45.3	56.2	17.8	2	5	0	12-Nov-10	Planning;Specification;Design;Build;Test;Implement;Proj Management;							4036			Client server	Yes	Data entry & validation;Data retrieval & presentation;Web/HTML browser;	HTML/web server;Security/authentication;				Agile Development;			Yes	5
11282	B	B	2013	5		6	Enhancement				IFPUG 4+	10	XS	10		2170	2170	2170	217	217	217		1	0	10		1-Jan-13	Planning;Specification;Design;Build;Test;Implement;Proj Management;	4	459	128	907	442	24	206
11283	B	B	2004		0	15	Enhancement	Multi	3GL	Java	IFPUG 4+	82	S	82		410	410	410	5	5	5	12.2	27.3		3		prior to Feb-2004								410			Multi-tier with web public interface					Web;	Web
11285	A	A	2000	7			Enhancement		3GL	C++	IFPUG 4+	95	S	106	1.11	4220	4220	3503	44.4	44.4	33		7.3	0.5	13		Jun-00	Specification;Build;Test;		824		1401	1278		0	Tele7s;
11289	B	B	2012	5		6	Enhancement				IFPUG 4+	136	M1	136		18829	18829	18829	138.4	138.4	138.4		9.7	0.1	14		8-Jun-12	Planning;Specification;Design;Build;Test;Implement;Proj Management;	844	1533	1990	4253	8157	449	1603
11296	B	A	2002	3	0	14	New Development	MF	4GL	ASP	IFPUG 4+	242	M1	242		1581	1581	1470	6.5	6.5	6.1		34.1		7.1	0	4-Jan-02	Planning;Specification;Build;Test;							1470	Don't Know;	No		Don't Know						Waterfall (includes Linear Processing);
11301	B	B	2008	11	0	14	Enhancement	MF	3GL	COBOL	IFPUG 4+	24	XS	24		230	230	230	9.6	9.6	9.6	0	1.9		12.5		2008								230			Stand alone	No
11302	A	A	1999	7	0	0	Enhancement		4GL	Access	IFPUG 4+	75	S	71	0.94	246	296	246	3.3	3.9	3.5		75	75	1		Jun-99	Specification;Build;Test;							246	Tele7s;
11303	B	B	2013	7	0	25	Enhancement	Multi			IFPUG 4+	76	S	76		77	77	77	1	1	1		18.1		4.2		1-Jun-13								77			Multi-tier						Web	Waterfall (incl Linear Processing & SSADM);	Business Area Modelling;Data Modelling;Object Oriented;Prototyping;
11305	B	A	1999	0	0	14	New Development	Multi	4GL	Lotus Notes	IFPUG 4+	556	M2	556		1805	1805	1679	3.2	3.2	3		185.3		3	0	10-Jul-99	Planning;Specification;Build;Test;							1679	Don't Know;	No	Multi-tier / Client server	Yes				C/S;		Waterfall (includes Linear Processing);
11308	B	A	2004				Enhancement		4GL	Oracle	IFPUG 4+	36	S	42	1.18	734	734	734	20.4	20.4	17.5		13.3		2.7	0									734			Client server	Yes				C/S;
11310	B	C	2004	10	0	5	Enhancement	Multi	4GL		IFPUG 4+		XS	14		299	299	299			21.4				3	0	13-May-04								299			Client server	Yes				Client Server;
11311	A	A	2010	1	0	83	Enhancement	Multi	3GL	C	NESMA	87	S	97	1.11	2624	2626	2626	30.2	30.2	27.1	0	8.7	2.2	10	0	20-Dec-10		60	560	329	0	489	1185	1			Client server	Yes	Data entry & validation;Data retrieval & presentation;						Process Modelling;
11311	A		2010	1	0	83	Enhancement	Multi	3GL	C	COSMIC	51	S			2624	2626	2626	51.5	51.5	51.5	0	5.1	1.3	10	0	20-Dec-10		60	560	329	0	489	1185	1			Client server	Yes	Data entry & validation;Data retrieval & presentation;						Process Modelling;
11321	A	A	2006	11	0	24	Enhancement	MF	ApG	COOL:Gen	IFPUG 4+	123	M1	148	1.2	3321	3321	3022	27	27	20.4	0	2.3		54.3		Nov-06			207	335	1259	809	412	0			Stand alone
11333	B	A	2008	7	0	84	Enhancement	MR	4GL	ColdFusion	IFPUG 4+	723	M2	728	1.01	3214	3214	2925	4.4	4.4	4		72.3	18.1	10		21-Jun-08			460	420	1623	270	152	0			Stand alone						Web		Prototyping;	Yes
11336	B	B	1999		0	42	New Development	MF	3GL	COBOL	IFPUG 4+	3120	XL	3403	1.09	16944	16944	16944	5.4	5.4	5		224.5	18.7	13.9	0	24-Sep-99		864	664		8704	5680	1032	0		Yes	Client server	Yes				10%;
11339	B	A	1998				Enhancement				IFPUG 4+	156	M1	156	1	901	901	748	5.8	5.8	4.8		39		4	0	Apr-98	Specification;Build;Test;		64		615	69		0		Don't Know
11342	B	A	2002	9			New Development				IFPUG 4+	299	M1	332	1.11	8772	8772	8772	29.3	29.3	26.4		17.6	2.2	17	0	30-Aug-02		132	500	1100	4218		567	2255
11343	A	B	1996	3	0	0	Enhancement	MF	4GL	FOCUS	IFPUG 4+	143	M1	143			1922	1922		13.4	13.4		35.8		4		May-96	Planning;Specification;Build;Test;Implement;									No	Stand alone	No
11345	B		2005	2		85	New Development		4GL	Visual C++	LOC					18086	71946	71946							9.4		7-Feb-05		0	4748	2547	2914	5943	1934
11350	A	A	1998	3			Re-development	MF	3GL	COBOL	IFPUG 4+	306	M2	306	1		2082	2082		6.8	6.8		12.8		24	0	Jun-98	Planning;Specification;Build;Test;Implement;									No	Stand alone	No						Joint Application Development (JAD);Multifunctional Teams;	Regression Testing;	Yes
11353	B	B	2012	7	0	18	Enhancement	Multi	3GL	Java	IFPUG 4+	108	M1	108		401	401	401	3.7	3.7	3.7		24.5		4.4		15-Sep-12								401			Multi-tier							Waterfall (incl Linear Processing & SSADM);	Business Area Modelling;Data Modelling;Object Oriented;Prototyping;
11355	B	B	2007	11	0	14	Enhancement	MF	3GL	COBOL	IFPUG 4+	79	S	79		1103	1103	1103	14	14	14	0	3.7		21.6		2007								1103			Stand alone	No
11361	B	A	2000				New Development		3GL	C++	IFPUG 4+	106	M1	106	1	323	324	262	3	3.1	2.5		53	26.5	2	0	Mar-00	Planning;Build;Test;Implement;	15			154	73	20	0		Don't Know
11362	B	B	2013	5		6	Enhancement				IFPUG 4+	24	XS	24		1892	1892	1892	78.8	78.8	78.8		1.8	0	13		2-May-13	Planning;Specification;Design;Build;Test;Implement;Proj Management;	107	172	277	421	338	291	286
11368	A	A	1995	12	0	3	New Development	PC	4GL	Access	IFPUG 4+	244	M1	244	1		191	191		0.8	0.8	16.4	34.9	34.9	7	2	Nov-95									78	No	Stand alone	No							Prototyping;
11370	B	C	2006	9	2	52	Enhancement	MR	3GL		IFPUG 4+		S	79		2901	2901	2901			36.7						2006								2901										Waterfall (includes Linear Processing);
11376	B	C	2004	10	0	86	Enhancement		4GL		IFPUG 4+		S	57		378	378	378			6.6				2.9	0	19-Feb-04								378
11382	B	B	2010	9	0	87	Enhancement	MR	3GL	Java	IFPUG 4+	149	M1	149			1208	1208		8.1	8.1	0	30.4		4.9		2-Jun-10	Specification;Design;Build;Test;Implement;								General;	No	Client server	Yes			Client server;
11383	B	C	2006	7	2	52	Enhancement	MF	3GL		IFPUG 4+		XS	29		275	275	275			9.5						2006								275										Waterfall (includes Linear Processing);
11385	B	A	2000		0	0	New Development	MF	2GL	Assembler	IFPUG 4+	115	M1	122	1.06	3562	3562	3562	31	31	29.2		15.1	7.6	7.6	0	3-Feb-00					1195	1472	488	407		Yes	Client server	Yes				100%;
11392	B	B	2009	9	0	88	New Development	Multi	3GL	Java	IFPUG 4+	2351	L	2351			51753	51753		22	22	3	117.6		20		30-Nov-09	Specification;Design;Build;Test;Implement;								Quality;	No	Client server	Yes			Client server;
11393	B	B	2004				Enhancement	MR	3GL	Visual Basic	IFPUG 4+	28	XS	28		947	947	947	33.8	33.8	33.8		6.8		4.1		21-Jun-04	From Feasibility to Implementation;							947
11394	B	A	1993	11	0	3	New Development	MR	4GL	SQL	IFPUG old	446	M2	357	0.8	1746	1746	1746	3.9	3.9	4.9	0	29.7		15		Sep-93								1746	Provide computer services and IT consultation;	No	Stand alone							Multifunctional Teams;	Data Modelling;Event Modelling;Process Modelling;
11399	B	C	2004	10	0	5	Enhancement	Multi	4GL		IFPUG 4+		XS	22		1967	1967	1967			89.4				7.8	0	29-Jul-04								1967			Client server	Yes				Client Server;
11403	B	C	2006		0	14	New Development	Multi	3GL	Java	IFPUG 4+		M1	276		565	565	565			2				3.5		2006								565									Web	Waterfall (includes Linear Processing);
11404	B	A	2004				Enhancement		3GL	COBOL	IFPUG 4+	299	M1	356	1.19	1989	1989	1989	6.7	6.7	5.6		199.3		1.5	0									1989									Web
11405	B	B	2014	7	0	89	Enhancement	Multi	3GL	Java	IFPUG 4+	57	S	57		392	392	392	6.9	6.9	6.9		13		4.4		30-Jan-14								392			Multi-tier							Waterfall (incl Linear Processing & SSADM);	Business Area Modelling;Data Modelling;Object Oriented;Prototyping;
11409	B	B	2007	11	0	55	Enhancement	MF	3GL	COBOL	IFPUG 4+	16	XS	16		456	456	456	28.5	28.5	28.5	0	0.7		21.6		2007								456			Stand alone	No
11414	B	C	2000	8	0	43	Enhancement	MR	3GL	ABF	IFPUG 4+		L	1094		202386	202386	14167			12.9						1998 to 2000	Implement;						14167	0	Marketing;	Yes	Client server	Yes			Unix;	Client: presentation; Server: processing;		Timeboxing;	Data Modelling;Prototyping;
11417	A	A	2000	7	0	0	Enhancement		4GL	NATURAL	IFPUG 4+	114	M1	98	0.86	3583	3583	2974	31.4	31.4	30.3		7.6	1	15		Apr-00	Specification;Build;Test;		1235		912	827		0	Tele7s;
11420	B	A	1998				New Development				IFPUG 4+	99	S	99	1	340	340	255	3.4	3.4	2.6		49.5	49.5	2	0	Jul-98	Planning;Specification;Build;	3	50		202			0		Don't Know
11421	B	B	2004		0	15	Enhancement	Multi	3GL	Java	IFPUG 4+	6	XXS	6		36	36	36	6	6	6	0	30		0.2		prior to Feb-2004								36			Multi-tier with web public interface					Web;	Web
11425	B	A	1994	4	0	0	New Development	MF	3GL	COBOL	IFPUG 4+	142	M1	142	1	3090	3433	3090	21.8	24.2	21.8		15.8	2.6	9	1	Jul-94		0	615		1020	1425	30	0	4;	No		Don't Know							Data Modelling;
11436	B	A	1999	4	0	4	New Development	MR	3GL	C	IFPUG 4+	599	M2	599		9058	9058	9058	15.1	15.1	15.1		74.9		8	0	31-May-99	Planning;Specification;Build;Test;							9058	Don't Know;	No						Web;	Web	Waterfall (includes Linear Processing);
11438	B	C	2006		0	14	Enhancement	Multi	4GL	.Net	IFPUG 4+		S	43		573	573	573			13.3				1.1		2006								573									Web	Waterfall (includes Linear Processing);
11440	B	B	2011	9	0	13	Enhancement	MR	3GL	Java	IFPUG 4+	63	S	63			1587	1460		25.2	23.2	0	14.7		4.3		7-Mar-11	Specification;Design;Build;Test;Implement;								Outbound 16;	No	Client server	Yes			Client server;
11441	B	A	1991	12	0	3	Re-development	MF	3GL	COBOL	IFPUG old	244	M1	227	0.93	5148	6384	4788	21.1	26.2	21.1						Dec-91	Planning;Specification;Build;Test;	182	1463		3143	0		0	78	No		Don't Know							Data Modelling;Process Modelling;
11444	B	A	1991	13			New Development	MF	3GL	PL/I	IFPUG old	1510	L	1570	1.04	6972	6972	6972	4.6	4.6	4.4		55.9	18.6	27		Sep-91		1243	1168		2827	1106	628	0	10 (excluding 4);	Yes	Stand alone
11445	B	A	1999				Enhancement		4GL	Visual C++	IFPUG 4+	441	M2	441	1	454	454	454	1	1	1	11.3	63	15.8	7	0	Apr-99	Planning;Specification;Build;Test;	14	7		252	167		14		Don't Know
11453	B	B	2005	7	1	33	Enhancement	MF	3GL		IFPUG 4+	27	XS	27		449	449	449	16.6	16.6	16.6						first Quarter 2005								449										Waterfall (includes Linear Processing);
11454	D	A	1997	4	0	12	New Development	MF	3GL	COBOL	Mark II	335	M2	298	0.89	2409	2409	2409	7.2	7.2	8.1	0	55.8	4.7	6	0	Mar-97	Planning;Specification;Build;Test;Implement;	59	310		1545	426	69	0	4;	No	Stand alone	No						Multifunctional Teams;Rapid Application Development (RAD);Timeboxing;
11455	B	B	2003	3			Enhancement	MF	3GL	COBOL	FiSMA	59	S			389	389	350	6.6	6.6	5.9				2	0	31-Mar-03	Specification;Design;Build;Test;Implement;		25	106	164	45	10	0										Waterfall (includes Linear Processing);
11458	A	A	2000	7	0	16	New Development	MR	3GL	C++	IFPUG 4+	312	M2	331	1.06	395	395	328	1.3	1.3	1		156		2		Nov-00	Specification;Build;Test;		65		155	108		0	Tele7s;		Client server	Yes			Unix;	Client: presentation; Server: processing;		Rapid Application Development (RAD);
11462	B	A	2000	4	0	14	New Development	MF	3GL	PL/I	IFPUG 4+	250	M1	250		6069	6069	5644	24.3	24.3	22.6		83.3		3	0	30-Sep-00	Planning;Specification;Build;Test;							5644	Don't Know;	No		Don't Know						Waterfall (includes Linear Processing);
11464	B	B	2013	5		6	Enhancement				IFPUG 4+	12	XS	12		799	799	607	66.6	66.6	50.6		1.7	0.3	7		22-Mar-13	Specification;Build;Test;Implement;	0	76	0	269	157	105	0
11465	A	A	1996	2	0	0	New Development	PC	4GL	PowerBuilder	IFPUG 4+	112	M1	101	0.9	406	406	406	3.6	3.6	4	8.9	14	14	8	3	Jan-96	Planning;Specification;Build;Test;Implement;							406	Sales;	No	Stand alone	No							Data Modelling;Prototyping;
11467	B	B	2012	5		6	Enhancement				IFPUG 4+	152	M1	152		12696	12696	10792	83.5	83.5	71		13.8	0.2	11		13-Jan-12	Planning;Specification;Build;Test;Implement;Proj Management;	477	1746	0	3631	3427	18	1493
11468	B	B	2002	4			New Development	MF	4GL	EASYTRIEVE	FiSMA	114	M1			2373	2373	2373	20.8	20.8	20.8				24	17	30-Nov-02	Planning;Specification;Design;Build;Test;Implement;		969	127	287	794	196	0										Waterfall (includes Linear Processing);
11474	B	A	1995	10	0	0	Enhancement	MR	3GL	COBOL	IFPUG 4+	195	M1	193	0.99		1717	1717		8.8	8.9	10.3	65	10.8	3		Oct-95									10 (excluding 4);	No	Stand alone	No							Regression Testing;
11476	B	C	2003	10	0	5	Enhancement	Multi	4GL		IFPUG 4+		S	45		181	181	181			4				3.2	1.3	21-Nov-03								181			Client server	Yes				Client Server;
11480	B	A	2004				Enhancement		4GL	ASP	IFPUG 4+	33	S	35	1.05	491	491	491	14.9	14.9	14														491									Web
11482	C	C	1997				New Development				Mark II		M2	775			18054	18054			23.3				16		Nov-97
11484	B	A	1999	9			Enhancement	MF	3GL	PL/I	IFPUG 4+	144	M1	99	0.69	34	558	558	0.2	3.9	5.6	0	36	9	4	1	Jul-99	Planning;Specification;Build;Test;Implement;							34	9;		Stand alone
11486	D	B	1999	3			Enhancement	MF	3GL	COBOL	IFPUG 4+	999	M2	1069			300	300		0.3	0.3		99.9		10		Jul-99	Planning;Specification;Build;Test;Implement;								3;	No	Stand alone	No
11489	B	B	2010	5		6	Enhancement				IFPUG 4+	107	M1	107		7511	7511	6685	70.2	70.2	62.5		11.9	0.1	9		12-Nov-10	Planning;Design;Build;Test;Implement;Proj Management;	15	0	291	1507	3713	232	927
11493	B	B	2011	5		6	Enhancement				IFPUG 4+	10	XS	10		1675	1675	1675	167.5	167.5	167.5		0.8	0	13		14-Aug-11	Planning;Specification;Design;Build;Test;Implement;Proj Management;	104	83	199	628	364	167	130
11496	B	B	2010	9	0	90	Enhancement	MR	3GL	Java	IFPUG 4+	79	S	79			2286	2103		28.9	26.6	0	14.1		5.6		2-Dec-10	Specification;Design;Build;Test;Implement;								Outbound 16;	No	Client server	Yes			Client server;
11497	B		2012	4	0	27	Enhancement	PC	3GL	C#	COSMIC	31	S			88	88	68	2.8	2.8	2.2		2.6	2.6	12		31-Dec-12	Design;Build;Test;							68			Stand alone							Agile Development;			Yes	1
11500	B		2001	7	2	28	Enhancement	PC	3GL	C	COSMIC	142	M1			13981	13981	13002	98.5	98.5	91.6		8.9		16	1		Planning;Specification;Build;Test;	4400	2060		1487	5055		0	Tele7s;		Stand alone
11503	B	A	1998				Enhancement		3GL	C	IFPUG 4+	99	S	99	1	1200	1200	1200	12.1	12.1	12.1		12.4	6.2	8	0	Oct-98								1200		Don't Know
11504	B	A	1999	0			New Development	PC	4GL	Oracle	IFPUG 4+	2189	L	2189		12593	12593	12593	5.8	5.8	5.8		377.4		5.8	0	26-Apr-99	Planning;Specification;Build;Test;							12593	Don't Know;	No		Don't Know						Waterfall (includes Linear Processing);
11509	B		2012	7	2	91	Enhancement	Multi	3GL	C++	COSMIC	204	M1			7805	7805	7805	38.3	38.3	38.3	0	29.1	3.6	7	0	13-Sep-12	Planning;Specification;Design;Build;Test;Implement;							7805			Multi-tier											2
11510	A	B	2009	6			Enhancement	MF	3GL	PL/I	IFPUG 4+	30	S	35	1.15	3099	3099	3099	103.3	103.3	88.5	0	5	0.4	6		18-Dec-09		0	565	396	1506	475	158	-1			Stand alone							Incremental;
11512	B	A	1999	7			Enhancement				IFPUG 4+	409	M2	414	1.01	554	554	460	1.4	1.4	1.1		102.3	51.1	4		Jun-99	Specification;Build;Test;		181		221	58		0	Tele7s;
11523	B	A	2001	9			Enhancement	MF	3GL	PL/I	IFPUG 4+	32	S	23	0.73	1543	1543	1543	48.2	48.2	67.1	0	5.3	1.3	6	0	Jul-01	Planning;Specification;Build;Test;Implement;		392		776		122	253			Stand alone
11527	B	B	2014	7	0	11	Enhancement	Multi	3GL	Shell	IFPUG 4+	151	M1	151		288	288	288	1.9	1.9	1.9		30.8		4.9		30-Jan-14								288			Multi-tier							Waterfall (incl Linear Processing & SSADM);	Business Area Modelling;Data Modelling;Object Oriented;Prototyping;
11528	B	B	2013	7	0	89	Enhancement	Multi	3GL	Java	IFPUG 4+	147	M1	147		215	215	215	1.5	1.5	1.5		35.9		4.1		17-Nov-13								215			Multi-tier							Waterfall (incl Linear Processing & SSADM);	Business Area Modelling;Data Modelling;Object Oriented;Prototyping;
11531	B	C	2006		0	14	New Development	Multi	3GL	Java	IFPUG 4+		M1	246		2451	2451	2451			10				5.9		2006								2451									Web	Waterfall (includes Linear Processing);
11532	B	C	2006	9	2	52	Enhancement	Multi	3GL		IFPUG 4+		M1	103		1209	1209	1209			11.7						2006								1209			Client server	Yes						Waterfall (includes Linear Processing);
11534	A	A	2000	7	0	3	Enhancement		4GL	SQL	IFPUG 4+	198	M1	192	0.97	2151	2151	1785	10.9	10.9	9.3		24.8	5	8		Jun-00	Specification;Build;Test;		878		705	202		0	Tele7s;										Data Modelling;
11536	B	B	2008	11	0	14	Enhancement	MF	3GL	COBOL	IFPUG 4+	20	XS	20		350	350	350	17.5	17.5	17.5	0	1.3		15		2008								350			Stand alone	No
11538	B	C	2004	10	0	5	Enhancement	Multi	4GL		IFPUG 4+		M2	319		2115	2115	2115			6.6				2.5	1.2	19-Jan-04								2115			Client server	Yes				Client Server;
11539	B	A	1997	3	0	0	Enhancement	MF	3GL	COBOL	IFPUG 4+	101	M1	76	0.75		1042	1042		10.3	13.7	99	25.3		4	0	Sep-97	Planning;Specification;Build;Test;Implement;								10 (excluding 4);	No	Stand alone	No
11543	A	A	2006	11		92	New Development	MF	3GL	PL/I	IFPUG 4+	324	M2	324	1	5499	5499	5499	17	17	17	0	32.4	2.7	10	0	1-Nov-06	Planning;Specification;Design;Build;Test;Implement;							5499			Stand alone	No
11547	B	C	1996				New Development	MF	3GL	C++	IFPUG 4+		M2	320			9357	9357			29.2						1996											Client server	Yes							Lead metrics;OO count;
11549	B	B	2000	7	0	0	Enhancement	MF	3GL	COBOL	IFPUG 4+	22	XS	22		458	716	458	20.8	32.5	20.8		11		2		Oct-00	Build;Test;							458	78	No	Stand alone	No
11550	A		2002	0			New Development	PC	4GL	SQL	LOC					1230	1230	1230							12	8	30-Aug-02	Full Life Cycle;		366	152	280		16	416			Stand alone
11555	D	B	2005	4	0	31	New Development	PC	4GL	.Net	IFPUG 4+	454	M2	454		5308	5144	5144	11.7	11.3	11.3	0					8-Sep-05		2363	0	0	2502	278	165										Web
11558	B	A	1997	4	0	74	New Development	MF	3GL	COBOL	IFPUG 4+	103	M1	103		7808	7808	7808	75.8	75.8	75.8		2.6		39	0	30-Sep-97	don't know							7808	Don't Know;	No		Don't Know						Waterfall (includes Linear Processing);
11560	B	A	1998	3	0	21	New Development	Multi	4GL	Visual Basic	IFPUG 4+	1044	L	1044		4181	4181	3889	4	4	3.7		104.4		10	0	31-Dec-98	Planning;Specification;Build;Test;							3889	Don't Know;	No	Multi-tier / Client server	Yes				C/S;		Waterfall (includes Linear Processing);
11566	B	B	2009	9	0	93	Enhancement	Multi	4GL	SQL	IFPUG 4+	1414	L	1414			5348	4920		3.8	3.5	2.1	117.8		12		28-May-09	Specification;Design;Build;Test;Implement;								Quality;	Yes	Client server	Yes			Client server;
11569	B	B	2013	7	0	14	Enhancement	Multi	4GL	ABAP	IFPUG 4+	64	S	64		260	260	260	4.1	4.1	4.1		8.2		7.8		24-Nov-13								260			Multi-tier							Waterfall (incl Linear Processing & SSADM);	Business Area Modelling;Data Modelling;Object Oriented;Prototyping;
11578	B	B	1997				New Development	PC	3GL	Smalltalk	IFPUG 4+	180	M1	180			4775	4775		26.5	26.5		18		10		1997											Client server	Yes							Lead metrics;OO count;
11585	C	A	1999		0	0	Enhancement	MF	3GL	COBOL	IFPUG 4+	86	S	94	1.09	2974	2974	2974	34.6	34.6	31.6		10.4	2.1	8.3	0	9-Apr-99			85		2038	734	118	-1		No	Stand alone	No
11588	B	B	2004		0	15	Enhancement	Multi	4GL		IFPUG 4+	25	XS	25		358	358	358	14.3	14.3	14.3	80	12.5		2		prior to Feb-2004								358			Multi-tier / Client server	Yes				Client Server;
11589	A	A	2008	6			New Development	PC	4GL	ABAP	IFPUG 4+	28	XS	28	1	1037	1037	1037	37	37	37	0	5.6	1.4	5		10-Nov-08		70	36	20	491	136	284	0			Client server	Yes						Incremental;
11591	B	C	1998	7	0	3	Enhancement		4GL	Oracle	IFPUG 4+		M1	116		1623	1955	1623			14				2		Sep-98	Specification;Build;Test;							1623			Client server	Yes
11592	A	A	1993	9			Enhancement	MF	ApG	TELON	IFPUG old	67	S	60	0.9		471	471		7	7.9		8.4	0.8	8		May-93									9;	No	Stand alone
11595	B	A	2002	3	0	14	Enhancement	Multi	3GL	Visual Basic	IFPUG 4+	83	S	83		2280	2280	2280	27.5	27.5	27.5		20.8		4	0	31-Dec-02	Planning;Specification;Build;Test;							2280	Don't Know;	No	Multi-tier / Client server	Yes				C/S;		Waterfall (includes Linear Processing);
11601	B	B	2003	3			Enhancement	Multi	ApG	COOL:Gen	FiSMA	57	S			1183	1183	627	20.8	20.8	11				12	9	29-Mar-03	Design;Build;Implement;			125	470		32	0
11605	B	B	2003	7	1	94	New Development	PC	4GL	Visual C++	NESMA	76	S	76		715	1117	715	9.4	14.7	9.4		38		2			Design;Build;Test;							715			Stand alone
11619	A	A	1994	9	0	44	Enhancement	MR	3GL	C	IFPUG 4+	182	M1	180	0.99		700	700		3.8	3.9	11	36.4	36.4	5		Oct-94									9;	No	Stand alone								Event Modelling;Process Modelling;
11621	B	B	2011	9	0	95	New Development	MR	3GL	PHP	IFPUG 4+	372	M2	372			2916	2683		7.8	7.2	2.7	62		6		31-Jan-11	Specification;Design;Build;Test;Implement;								Human Resources;	No	Client server	Yes			Client server;
11623	B	B	2010	9	0	45	New Development	PC	3GL	Java	IFPUG 4+	333	M2	333			5661	5208		17	15.6	0	24.1		13.8		12-Feb-10	Specification;Design;Build;Test;Implement;								After Sales & Services;	No	Client server	Yes			Client server;
11626	B		2004	7		96	New Development	PC	3GL	C	LOC					7676	8097	6101							8.7		22-Apr-04		1041		2119	2338	182
11628	A	A	2000	7	0	12	Enhancement	MR	4GL	Oracle	IFPUG 4+	121	M1	118	0.98	698	698	579	5.8	5.8	4.9		60.5	20.2	2		Sep-00	Specification;Build;Test;		191		191	197		0	Tele7s;		Stand alone								Process Modelling;
11639	B	B	1999	3			New Development	MR	ApG	COOL:Gen	FiSMA	457	M2			6274	6274	6274	13.7	13.7	13.7				12	9	1-Dec-99	Test;							6274
11640	B	B	2010	9	0	88	Enhancement		3GL	Java	IFPUG 4+	134	M1	134			2283	2100		17	15.7	0	21.6		6.2		6-Dec-10	Specification;Design;Build;Test;Implement;								Dealer Operations;	No	Client server	Yes			Client server;
11641	A		2010	14	0	97	Re-development	PC	3GL	Java	COSMIC	791	M2			1103	1103	1103	1.4	1.4	1.4		60.8	30.4	13	3	10-Nov-09	Planning;Specification;Design;Build;Test;Implement;Proj Management;	36	48	65	834		120	0			Multi-tier with web public interface	Yes	Web/HTML browser;Web public interface;	Database server;HTML/web server;Security/authentication;			Web		Object Oriented Analysis;Object Oriented Design;MDA;MERODE;
11642	B	B	2010	9			New Development	MR	3GL	PHP	IFPUG 4+	212	M1	212			1269	1269		6	6	0	29.4		7.2		26-Feb-10	Specification;Design;Build;Test;Implement;								9;	No	Client server	Yes			Client server;
11644	B	A	2004				Enhancement		4GL	PowerBuilder	IFPUG 4+	115	M1	101	0.88	479	479	479	4.2	4.2	4.7		29.5		3.9	0									479									Web
11647	A		2006	0	0		New Development	Multi	3GL	Java	COSMIC	748	M2			16088	16088	11905	21.5	21.5	15.9		93.5		8		15-Dec-06				1637	9734	534		0			Client server	Yes					Web
11648	B	B	2004		0	15	Enhancement	Multi	3GL	Java	IFPUG 4+	165	M1	165		1056	1056	1056	6.4	6.4	6.4		20.6		8										1056			Multi-tier with web public interface					Web;	Web
11651	B	C	2003	10	0	5	Enhancement	Multi	4GL		IFPUG 4+		XS	14		51	51	51			3.6				0.5	0.1	26-Nov-03								51			Client server	Yes				Client Server;
11658	B		2002	1	0	98	Enhancement	Multi	3GL	C++	COSMIC	273	M1			699	699	496	2.6	2.6	1.8		24.8		11	0	2002	Build;Test;Implement;							496	Engineering;		Multi-tier	Yes
11668	D		2005	11		31	New Development	PC	3GL	Java	LOC					16599	16159	13005							10.1		31-Aug-05		1304		1577	7806	2318	440										Web
11670	B	A	2004	11	0	99	Enhancement	Multi	3GL	Visual Basic	IFPUG 4+	287	M1	287	1	10157	10157	10157	35.4	35.4	35.4	0	10.4		27.6	0	1-Nov-04	Planning;Specification;Design;Build;Test;Implement;							10157			Multi-tier	Yes								Yes
11681	B	B	2000	3			Enhancement	MR	4GL	VisualAge	FiSMA	112	M1			1117	1117	592	10	10	5.3				10	5	17-Nov-00	Design;Build;Implement;			176	416			0
11686	B	B	2005	7	1	33	Enhancement	MF	3GL		IFPUG 4+	7	XXS	7		94	94	94	13.4	13.4	13.4						first Quarter 2005								94										Waterfall (includes Linear Processing);
11687	B	B	2002	1			New Development	Multi	3GL	C++	FiSMA	495	M2			1538	1538	1538	3.1	3.1	3.1				11		22-Feb-02								1538										Waterfall (includes Linear Processing);	Pair Testing;System testing;Effort estimates;
11690	B	C	2006		0	14	New Development	Multi	3GL	Java	IFPUG 4+		M1	288		461	461	461			1.6				2.7		2006								461									Web	Waterfall (includes Linear Processing);
11700	B	B	2012	7	0	57	Enhancement		3GL	TIBCO	IFPUG 4+	175	M1	175		678	678	678	3.9	3.9	3.9		17.7		9.9		15-Sep-12								678										Waterfall (incl Linear Processing & SSADM);	Business Area Modelling;Data Modelling;Object Oriented;Prototyping;
11701	B	B	2005	7	1	33	Enhancement	Multi	3GL		IFPUG 4+	118	M1	118		4485	4485	4485	38	38	38						first Quarter 2005								4485			Client server	Yes				Client Server;		Waterfall (includes Linear Processing);
11702	B	B	2010	9	0	13	Enhancement	MR	3GL	Java	IFPUG 4+	134	M1	134			2032	2032		15.2	15.2	0	16.1		8.3		4-Feb-10	Specification;Design;Build;Test;Implement;								Outbound 16;	No	Client server	Yes			Client server;
11704	B	A	2004				Enhancement				IFPUG 4+	7	XXS	8	1.19	95	95	95	13.6	13.6	11.9		2.8		2.5	0									95			Client server	Yes				C/S;
11705	B		2007	4	0	14	Enhancement	MF	3GL	COBOL	COSMIC	397	M2			5918	5918	5385	14.9	14.9	13.6		17		23.3		28-Dec-07			0	1144	2090	1786	365	0
11711	B	B	2004				Enhancement	MF	3GL	COBOL	IFPUG 4+	38	S	38		10742	10742	10742	282.7	282.7	282.7		7.6		5		13-Jan-04	From Feasibility to Implementation;							10742
11714	B	A	1995	4	0	0	New Development	MF	ApG	TELON	IFPUG 4+	109	M1	109	1	2212	2458	2212	20.3	22.6	20.3		12.1	2	9	0	Dec-95		0	342		1019	637	214	0	4;	No		Don't Know							Data Modelling;
11718	B	B	2001	11	0	0	New Development	MR	3GL	Java	IFPUG 4+	194	M1	194			3934	3934		20.3	20.3	20.6	27.7	4	7	0	Jan-01	Planning;Specification;Build;Test;Implement;								Legal;	No	Client server	Yes			Unix;	Client: presentation; Server: processing;	Web	Joint Application Development (JAD);Multifunctional Teams;	Data Modelling;Prototyping;Object Oriented Design;	Yes
11724	B	B	2013	7	0	18	Enhancement	Multi	3GL	Java	IFPUG 4+	79	S	79		40	40	40	0.5	0.5	0.5		10.3		7.7		17-Nov-13								40			Multi-tier							Waterfall (incl Linear Processing & SSADM);	Business Area Modelling;Data Modelling;Object Oriented;Prototyping;
11728	B	A	2002	3	0	4	New Development	PC	3GL	Visual Basic	IFPUG 4+	424	M2	424		6944	6944	6944	16.4	16.4	16.4		61.4		6.9	0	31-Mar-02	Planning;Specification;Build;Test;							6944	Don't Know;	No						Web;	Web	Waterfall (includes Linear Processing);
11730	B	A	2004	11	0	99	Enhancement	Multi	3GL	COBOL	IFPUG 4+	344	M2	344	1	5621	5621	5621	16.3	16.3	16.3		28.7	1.9	12	0	1-Nov-04	Planning;Specification;Design;Build;Test;Implement;							5621			Client server	Yes					Web			Yes
11738	B		2012	4	0	27	Enhancement	PC	3GL	C#	COSMIC	10	XS			29	29	22	2.9	2.9	2.2		0.8	0.8	12		31-Dec-12	Design;Build;Test;							22			Stand alone							Agile Development;			Yes	1
11739	B	C	2006		0	14	New Development	Multi	3GL	Java	IFPUG 4+		M1	107		1065	1065	1065			10				3.8		2006								1065									Web	Waterfall (includes Linear Processing);
11740	B	C	2006		0	14	Enhancement	Multi	3GL	Java	IFPUG 4+		S	42		252	252	252			6				1.8		2006								252									Web	Waterfall (includes Linear Processing);
11741	B	A	1999				Enhancement				IFPUG 4+	171	M1	171	1	3920	3920	3920	22.9	22.9	22.9		28.5	4.8	6	0	Dec-99	Planning;Specification;Build;Test;Implement;	750	120		2110	800	140	0		Don't Know
11743	B	B	1999	11			New Development	MR	4GL	DELPHI	FiSMA	1925	L			14074	14074	14074	7.3	7.3	7.3				19	4	31-Aug-99	Test;Implement;							14074											Development model;Effort estimates;Functional sizing;Reviews;Risk analysis;System testing;Test planning;
11747	B	B	2004	11			Enhancement	Multi	4GL	Visual Basic	FiSMA	400	M2			594	594	594	1.5	1.5	1.5				8.3	0.28	12-Nov-04	Planning;Specification;Design;Build;Test;Implement;		51	400	42	74	27	0
11749	A	A	2000	7	0	3	Enhancement	MR	4GL	SQL	IFPUG 4+	72	S	73	1.02	1459	1459	1211	20.3	20.3	16.6		24		3		Sep-00	Specification;Build;Test;		284		679	248		0	Tele7s;	Yes	Client server	Yes			Unix;	Client: presentation; Server: processing;		Joint Application Development (JAD);	Regression Testing;	Yes
11750	B	B	1999	2			New Development		3GL	COBOL	FiSMA	250	M1			1141	1141	810	4.6	4.6	3.2				6	1	16-Jun-99	Design;Build;Test;Implement;			150	69	583	8	0
11755	B	A	2002	6	0	14	New Development	PC	4GL	ABAP	IFPUG 4+	62	S	62		2640	2640	1980	42.6	42.6	31.9		32.6		1.9	0	30-Oct-02	Planning;Specification;Build;							1980	Don't Know;	No		Don't Know						Waterfall (includes Linear Processing);
11760	B		2005	4	0	14	Enhancement	MF	3GL	COBOL	COSMIC	44	S			1710	1710	1556	38.9	38.9	35.4						31-Aug-05			0	151	783	574	48	0
11761	B	A	2002	3	0	14	Enhancement	MF	3GL	COBOL	IFPUG 4+	470	M2	470		1968	1968	1968	4.2	4.2	4.2		94		5	0	31-Oct-02	Planning;Specification;Build;Test;Implement;							1968	Don't Know;	No		Don't Know						Waterfall (includes Linear Processing);
11763	B	B	2013	7	1	18	Enhancement	Multi	3GL	PL/SQL	IFPUG 4+	164	M1	164		256	256	256	1.6	1.6	1.6		56.6		2.9		10-May-13								256			Multi-tier							Waterfall (incl Linear Processing & SSADM);	Business Area Modelling;Data Modelling;Object Oriented;Prototyping;
11771	A	B	1996	7		100	Enhancement	MR	3GL	Java	IFPUG 4+	158	M1	158			900	900		5.7	5.7		26.3		6		Feb-96	Planning;Specification;Build;Test;Implement;									No	Stand alone	No						Rapid Application Development (RAD);	Object Oriented Design;
11774	A	A	1994	9	0	0	New Development	MF	3GL	PL/I	IFPUG old	218	M1	216	0.99	2422	2422	2422	11.1	11.1	11.2		27.3	6.8	8		Oct-94								2422	9;	No	Stand alone								Business Area Modelling;Data Modelling;Process Modelling;
11775	D	B	2014	7	0	18	Enhancement	Multi	3GL	Java	IFPUG 4+	199	M1	199		27	27	27	0.1	0.1	0.1						10-Sep-14								27			Multi-tier							Waterfall (incl Linear Processing & SSADM);	Business Area Modelling;Data Modelling;Object Oriented;Prototyping;
11777	B	B	2010	9			Enhancement	MR	3GL	PHP	IFPUG 4+	68	S	68			352	352		5.2	5.2	0	23.4		2.9		3-May-10	Specification;Design;Build;Test;Implement;								Human Ressources;	No	Client server	Yes			Client server;
11780	B	B	2000	3			New Development	MF	3GL	PL/I	FiSMA	179	M1			1047	1047	555	5.8	5.8	3.1				3	0	31-Jan-00	Build;Implement;				555			0
11781	B	B	2003	7	0	5810	Enhancement	MF	ApG	COOL:Gen	NESMA	100	M1	100		472	738	472	4.7	7.4	4.7		50		2			Design;Build;Test;							472			Stand alone
11782	B	A	1998	4	0	14	New Development	MF	3GL	COBOL	IFPUG 4+	979	M2	979		6663	6663	4997	6.8	6.8	5.1		199.8		4.9	0	28-Feb-98	Planning;Specification;Build;							4997	Don't Know;	No		Don't Know						Waterfall (includes Linear Processing);
11785	B	B	2014	7	0	11	Enhancement	Multi	3GL	Shell	IFPUG 4+	362	M2	362		346	346	346	1	1	1		82.3		4.4		30-Jan-14								346			Multi-tier							Waterfall (incl Linear Processing & SSADM);	Business Area Modelling;Data Modelling;Object Oriented;Prototyping;
11786	A	A	1999	7	0	0	Enhancement		4GL	NATURAL	IFPUG 4+	135	M1	143	1.06	1139	1372	1139	8.4	10.2	8		33.8	5.6	4		Jun-99	Specification;Build;Test;							1139	Tele7s;
11788	A		2003	3	0	16	New Development	PC	3GL	Visual Basic	COSMIC	838	M2			2678	2678	2678	3.2	3.2	3.2	1.2	41.9	8.4	20		7-Jul-03		320	550	210	797	603	198	0			Client server	Yes	Data entry & validation;Data retrieval & presentation;Web/HTML browser;	Database server;HTML/web server;Mail server;Object/component server;Security/authentication;			Web
11790	B	A	2004	10			Enhancement	MF	3GL	PL/I	IFPUG 4+	390	M2	421	1.08	7186	7186	7186	18.4	18.4	17.1		39	2.6	10	0	29-Jul-04	Full Life Cycle;	40	1368	1689	2290	1460	339	0
11791	B	C	2004	10	0	5	Enhancement	Multi	4GL		IFPUG 4+		XS	14		42	42	42			3				3.5	0.4	18-Sep-04								42			Client server	Yes				Client Server;
11797	B	A	2001	4	0	14	Enhancement	MF		HLL/WB	IFPUG 4+	27	XS	27		314	314	233	11.6	11.6	8.6		15		1.8	0	10-Sep-01	Planning;Build;Test;							233	Don't Know;	No		Don't Know						Waterfall (includes Linear Processing);
11799	B	B	1999				Enhancement				IFPUG 4+	305	M2	305			11520	11520		37.8	37.8																No
11801	A	A	2009	11		103	Enhancement	Multi	3GL	C#	IFPUG 4+	63	S	63	1	2742	2742	2742	43.5	43.5	43.5	47.6	6.3	0.8	10	0	29-Mar-09	Planning;Specification;Design;Build;Test;Implement;Proj Management;							2742			Multi-tier with web public interface	Yes	Web public interface;	Multi-user legacy application;			Web	Agile Development;			Yes	2
11802	A		2001	3	3	104	New Development	PC	3GL	Java	COSMIC	279	M1			385	385	385	1.4	1.4	1.4	3.6	139.5	139.5	2		15-Nov-01								385			Stand alone	No
11809	B	B	2004		0	15	Enhancement	Multi	3GL	Java	IFPUG 4+	113	M1	113		655	655	655	5.8	5.8	5.8		26.9		4.2										655			Multi-tier with web public interface					Web;	Web
11812	A	A	1998	4	0	3	New Development	PC	4GL		IFPUG 4+	1825	L	2190	1.2		16690	14520		9.1	6.6		96.1		19	0	Mar-98	Planning;Specification;Build;Implement;								4;	Yes	Client server	Yes			LAN Based;	Client: presentation, processing;		Joint Application Development (JAD);Multifunctional Teams;	Business Area Modelling;Data Modelling;Event Modelling;Process Modelling;Prototyping;Regression Testing;	Yes
11818	B	B	2010	9	0	40	Enhancement	MR	3GL	Java	IFPUG 4+	296	M1	296			4038	3715		13.6	12.6	0	31.5		9.4		14-Jun-10	Specification;Design;Build;Test;Implement;								9;	No	Client server	Yes			Client server;
11824	B	B	2013	5		6	Enhancement				IFPUG 4+	48	S	48		5161	5161	4851	107.5	107.5	101.1		3.7	0.1	13		17-Apr-13	Planning;Specification;Design;Build;Test;Proj Management;	80	614	491	1617	1680	0	369
11827	B	B	2009	9			New Development				IFPUG 4+	184	M1	184			1382	1382		7.5	7.5	0	18		10.2		9-Dec-09	Specification;Design;Build;Test;Implement;								Product, Process & Design;	No	Client server	Yes			Client server;
11828	B	C	2004	10	0	86	Enhancement		4GL		IFPUG 4+		M1	157		1118	1118	1118			7.1				4.4	0	15-Jan-04								1118
11829	B	C	2006		0	14	Enhancement	Multi	3GL	Java	IFPUG 4+		S	61		920	920	920			15.1				5.2		2006								920									Web	Waterfall (includes Linear Processing);
11835	B	B	1999	2			Enhancement	MR	4GL	Oracle	FiSMA	179	M1			474	474	474	2.6	2.6	2.6				12	4	8-Apr-99								474											Entity Relationship Modelling;Functional sizing;
11839	B	B	2010	9	0	105	Enhancement		3GL	COBOL	IFPUG 4+	73	S	73			911	911		12.5	12.5	13.7	15.9		4.6		12-Jan-10	Specification;Design;Build;Test;Implement;								Inbound 16;	No	Stand alone	No			75
11841	B		2006				New Development	PC	3GL	C++	LOC					1250	1250	1250							6.7			Planning;Specification;Design;Build;Test;Implement;		265	148	409	304	124	0	General;		Stand-alone	No				Stand-alone;		Waterfall (includes Linear Processing);
11842	B	B	2011	9	0	106	Enhancement	MR	3GL	Java	IFPUG 4+	49	S	49			1811	1666		37	34	20.4	10.4		4.7		7-Apr-11	Specification;Design;Build;Test;Implement;								Quality;	No	Client server	Yes			Client server;
11849	B	B	2013	5		6	Enhancement				IFPUG 4+	4	XXS	4		1606	1606	1606	401.5	401.5	401.5		0.7	0	6		28-Feb-13	Planning;Specification;Design;Build;Test;Implement;	190	47	86	173	800	105	205
11858	B	A	1997	11	0	0	New Development	MF	3GL	COBOL	IFPUG 4+	35	S	35	1.01	1828	2031	1828	52.2	58	52.2	57.1	1.9	0.6	18		Jul-97	Specification;Build;Test;Implement;					585		1243	3;		Stand alone	No							Data Modelling;Process Modelling;
11859	B	A	1999	4	0	4	Enhancement	MF	3GL	COBOL	IFPUG 4+	66	S	66		625	625	469	9.5	9.5	7.1		55		1.2	0	17-May-99	Planning;Specification;Build;							469	Don't Know;	No		Don't Know						Waterfall (includes Linear Processing);
11864	B	C	2006		0	14	Enhancement	Multi	3GL	Java	IFPUG 4+		XS	29		190	190	190			6.6				1.3		2006								190									Web	Waterfall (includes Linear Processing);
11866	B		1999	1			Re-development	MF	3GL	PL/I	LOC					97	2003	2003							4	0	Jul-99	Planning;Specification;Build;Test;Implement;							97	Engineering;		Stand alone
11871	B	A	1997	11	0	0	New Development	MF	3GL	COBOL	IFPUG 4+	3476	XL	4484	1.29	27075	32884	30582	7.8	9.5	6.8						Jun-97	Specification;Build;Test;Implement;							27075	Customs;	No	Multi-tier								Data Modelling;Prototyping;
11873	B	B	2005	7	1	33	Enhancement	Multi	3GL		IFPUG 4+	202	M1	202		1846	1846	1846	9.1	9.1	9.1						first Quarter 2005								1846			Multi-tier with web interface	Yes				Web;	Web	Waterfall (includes Linear Processing);
11882	A	A	2005	11	0	1442	Enhancement	MF	3GL	PL/I	IFPUG 4+	736	M2	736	1	12970	12970	12970	17.6	17.6	17.6		49.1	3.3	15	0	5-Dec-05	Planning;Specification;Design;Build;Test;Implement;							12970				No
11888	B	A	1998				New Development		3GL	Visual Basic	IFPUG 4+	198	M1	198	1	1085	1085	1085	5.5	5.5	5.5	55.6	49.5	16.5	4	0	Mar-98	Planning;Specification;Build;Test;	50	50		597	203		185		Don't Know
11889	B	A	1999				Enhancement				IFPUG 4+	352	M2	352	1	1500	1500	1500	4.3	4.3	4.3		44	2.9	8	0	Sep-99	Planning;Specification;Build;Test;Implement;	100	140		840	380	40	0		Don't Know
11890	C		2008	9	2	49	Enhancement		3GL	C	COSMIC	17	XS			344	344	240	20.2	20.2	14.1		0.7		24		17-Nov-08					180	60		-20
11896	C	A	1999	4	0	14	New Development	Multi	3GL	Visual Basic	IFPUG 4+	731	M2	731									261.1		2.8	0	31-Mar-99	don't know							0	Don't Know;	No	Multi-tier / Client server	Yes				C/S;		Waterfall (includes Linear Processing);
11903	B	A	2002	3	0	14	Enhancement	PC	4GL	Access	IFPUG 4+	479	M2	479		1183	1183	1183	2.5	2.5	2.5		95.8		5	0	30-Sep-02	Planning;Specification;Build;Test;							1183	Don't Know;	No		Don't Know						Waterfall (includes Linear Processing);
11913	B	C	2006		0	14	New Development	Multi	3GL	Java	IFPUG 4+		M2	386		2818	2818	2818			7.3				7.5		2006								2818									Web	Waterfall (includes Linear Processing);
11915	B	B	2012	5		6	Enhancement				IFPUG 4+	37	S	37		11100	11100	8769	300	300	237		2.5	0.1	15		30-Mar-12	Planning;Specification;Build;Test;Proj Management;	3	685	0	4797	2680	0	604
11916	B	B	2010	9	0	107	Enhancement	Multi	3GL	Java	IFPUG 4+	45	S	45			589	589		13.1	13.1	0	9.2		4.9		29-Jan-10	Specification;Design;Build;Test;Implement;								Inbound 16;	No	Client server	Yes			Client server;
11917	B	B	2013	5		6	Enhancement				IFPUG 4+	270	M1	270		24447	24447	24447	90.5	90.5	90.5		14.2	0.1	19		23-Jul-13	Planning;Specification;Design;Build;Test;Implement;Proj Management;	1114	753	1986	7019	8056	1857	3662
11924	A		2000	9	2	108	New Development	MR	3GL	C	COSMIC	142	M1			1198	1198	779	8.4	8.4	5.5		7.9		18	5	May-00	Specification;Build;		136		643			0	Tele7s;		Stand alone
11929	B	A	1994	10	0	0	Enhancement		3GL	COBOL	IFPUG 4+	10	XS	9	0.9	239	239	239	23.9	23.9	26.6		5		2		Oct-94								239	10 (excluding 4);	Yes									Regression Testing;
11932	B	B	2003	3			New Development	Multi	3GL	Visual Basic	FiSMA	564	M2			2227	2227	1581	3.9	3.9	2.8				10	0	31-Jan-03	Design;Build;Test;Implement;			543	518	499	21	0											Effort estimates;
11936	B	C	2006		0	14	Enhancement	Multi	3GL	Java	IFPUG 4+		XS	19		105	105	105			5.5				1.4		2006								105									Web	Waterfall (includes Linear Processing);
11941	A	B	1999	7	0	3	Enhancement		4GL	NATURAL	IFPUG 4+	465	M2	465		1070	1070	888	2.3	2.3	1.9		77.5	77.5	6		Jun-99	Specification;Build;Test;		164		556	168		0	Tele7s;
11946	B	B	2012	5		6	Enhancement				IFPUG 4+	7	XXS	7		730	730	314	104.3	104.3	44.9		0.8	0.1	9		31-Dec-12	Build;	0	0	0	314	0	0	0
11947	B	A	2002	10	0	14	Enhancement	MF	3GL	COBOL	IFPUG 4+	238	M1	309	1.3	1650	1650	1650	6.9	6.9	5.3														1650
11951	B	B	2010	9	0	109	Enhancement	MR	4GL	ABAP	IFPUG 4+	198	M1	198			1666	1533		8.4	7.7	0	76.2		2.6		1-Sep-10	Specification;Design;Build;Test;Implement;								Human Resources;	Yes	Client server	Yes			Client server;
11957	B		2006	4	0	14	New Development	MF	3GL	COBOL	COSMIC	65	S			2947	2947	2682	45.3	45.3	41.3		2.7		24.4		9-Nov-06			0	995	692	855	140	0
11966	A	A	2007	0	0	110	New Development	PC	3GL	C#	IFPUG 4+	95	S	95	1	1044	1044	1044	11	11	11	10.5	9.5	1.9	10	2	30-Sep-07	Planning;Specification;Design;Build;Test;Implement;							1044			Stand-alone	No
11968	C	A	1996	4	0	3	New Development	MF	ApG	TELON	IFPUG 4+	158	M1	103	0.65	3437	3437	2853	21.8	21.8	27.7							Specification;Build;Test;		768		1711	374		0	4;	No	Stand alone							Joint Application Development (JAD);	Data Modelling;Process Modelling;	Yes
11970	B	A	2002	0	0	10	Enhancement	MF	3GL	PL/I	IFPUG 4+	2592	L	2592		1716	1716	1716	0.7	0.7	0.7		216		12	0	31-Mar-02	Planning;Specification;Build;Test;Implement;							1716	Don't Know;	No		Don't Know						Waterfall (includes Linear Processing);
11976	A		2008	4	0		New Development	Multi	3GL	C#	COSMIC	228	M1			1395	1395	907	6.1	6.1	4		76		3		9-May-08					746	112	49	0			Client server	Yes					Web
11978	B	C	2004		0	15	New Development	Multi	4GL		IFPUG 4+		M2	488		7027	7027	7027			14.4				6.6										7027			Multi-tier / Client server	Yes				Client Server;
11981	B	A	1997				Enhancement				IFPUG 4+	220	M1	220	1	1104	1104	1104	5	5	5		220	36.7	1	0	Dec-97	Planning;Specification;Build;Test;	41	78		338	160		487		Don't Know
11982	B	A	2000	9	2	49	New Development	Multi	3GL	C	IFPUG 4+	153	M1	153		4794	4794	4794	31.3	31.3	31.3		21.9		7	0	31-Dec-00	Planning;Specification;Build;Test;							4794	Don't Know;	No	Multi-tier / Client server	Yes				C/S;		Waterfall (includes Linear Processing);
11988	D		2004	4	0	31	New Development	PC	3GL	Java	LOC					18061	17278	12582							11.7		31-Mar-04		1349		3122	4494	4400											Web
11989	B	B	2012	5		6	Enhancement				IFPUG 4+	48	S	48		4725	4725	4725	98.4	98.4	98.4		4.4	0.1	11		7-Dec-12	Planning;Specification;Design;Build;Test;Implement;Proj Management;	36	377	243	1661	2026	7	375
11992	B	A	2001	0	0	4	New Development	Multi	4GL	Visual Basic	IFPUG 4+	234	M1	234		1259	1259	1171	5.4	5.4	5		111.4		2.1	0	15-May-01	Planning;Specification;Build;Test;							1171	Don't Know;	No	Multi-tier / Client server	Yes				C/S;		Waterfall (includes Linear Processing);
11995	B	B	2009	9	0	35	Enhancement	Multi	3GL	Java	IFPUG 4+	107	M1	107			809	744		7.6	7	0	35.7		3		25-Oct-09	Specification;Design;Build;Test;Implement;								Outbound 16;		Client server	Yes			Client server;
12000	B	B	2004				Enhancement				IFPUG 4+	11	XS	11		200	200	200	18.2	18.2	18.2		1.3		8.8	0									200			Client server	Yes				C/S;
12003	B		1996				New Development		3GL	C++	LOC						3940	3940									1996											Stand alone								OO count (315 classes, 12749 methods);
12007	B	B	2013	5		6	Enhancement				IFPUG 4+	67	S	67		15459	15459	15459	230.7	230.7	230.7		5.2	0.1	13		17-Apr-13	Planning;Specification;Design;Build;Test;Implement;Proj Management;	218	613	2318	3665	5698	70	2877
12008	B	B	2011	5		6	Enhancement				IFPUG 4+	39	S	39		5290	5290	5290	135.6	135.6	135.6		1.3	0	30		30-Dec-11	Planning;Specification;Design;Build;Test;Implement;Proj Management;	691	414	193	982	2065	499	446
12015	B	B	2013	7	0	25	Enhancement	Multi			IFPUG 4+	60	S	60		129	129	129	2.2	2.2	2.2		17.1		3.5		17-Nov-13								129			Multi-tier						Web	Waterfall (incl Linear Processing & SSADM);	Business Area Modelling;Data Modelling;Object Oriented;Prototyping;
12017	B	A	1993	10	0	12	Enhancement	MF	4GL	CSP	IFPUG old	279	M1	258	0.92	1568	1568	1568	5.6	5.6	6.1	3.6	93	23.3	3		Oct-93								1568	10 (excluding 4);	No	Stand alone							Joint Application Development (JAD);Multifunctional Teams;Rapid Application Development (RAD);Timeboxing;		Yes
12019	B	B	2012	5		6	Enhancement				IFPUG 4+	22	XS	22		1236	1236	1125	56.2	56.2	51.1		3.7	0.1	6		20-Apr-12	Specification;Design;Build;Test;Implement;Proj Management;	0	65	55	117	345	246	297
12024	B	C	2006		0	14	New Development	Multi	3GL	Java	IFPUG 4+		M2	308		4784	4784	4784			15.5				8.2		2006								4784									Web	Waterfall (includes Linear Processing);
12025	A	A	2000	11	0	0	Enhancement	MF	3GL	COBOL	IFPUG 4+	6	XXS	6	1	180	200	180	30	33.3	30	0	1	0.5	6		Jul-00	Specification;Build;Test;Implement;					41		139	3;		Stand alone	No							Data Modelling;Process Modelling;
12031	B	A	2000	9			Enhancement	MF	4GL	MANTIS	IFPUG 4+	1052	L	1052	1	7887	39104	39104	7.5	37.2	37.2	0	87.7	1.7	12	0	Sep-00	Planning;Specification;Build;Test;Implement;							7887	9;		Stand alone
12034	B	A	1991	10			New Development	MF	4GL	Shell	IFPUG old	2919	L	2734	0.94	1950	1950	1950	0.7	0.7	0.7						Oct-91								1950	4;	No	Stand alone
12037	B	A	2001	3	0	14	Enhancement	Multi	4GL	Visual Basic	IFPUG 4+	1023	L	1023		1446	1446	1446	1.4	1.4	1.4		352.8		2.9	0	29-Jun-01	Planning;Specification;Build;Test;							1446	Don't Know;	No	Multi-tier / Client server	Yes				C/S;		Waterfall (includes Linear Processing);
12038	B	B	2005	7	1	33	Enhancement	MF	3GL		IFPUG 4+	19	XS	19		136	136	136	7.2	7.2	7.2						first Quarter 2005								136										Waterfall (includes Linear Processing);
12048	B	B	2010	9	0	111	Enhancement	MR	3GL	Java	IFPUG 4+	50	S	50			825	759		16.5	15.2	60	10		5		30-Mar-10	Specification;Design;Build;Test;Implement;								After Sales & Services;	No	Client server	Yes			Client server;
12050	A	B	1996	7	0	3	New Development	MF	3GL	COBOL	IFPUG 4+	1449	L	1449			3797	3265		2.6	2.3		241.5		6		Feb-96	Planning;Build;Test;Implement;									Don't Know	Stand alone	No
12053	A	A	1999	7	0	3	Enhancement		4GL	Oracle	IFPUG 4+	201	M1	203	1.01	1520	1520	1262	7.6	7.6	6.2		40.2	8	5		Jun-99	Specification;Build;Test;		531		593	138		0	Tele7s;
12055	B	A	2000	3	0	14	Enhancement	Multi	3GL	Visual Basic	IFPUG 4+	344	M2	344		12498	12498	12498	36.3	36.3	36.3		114.7		3	0	31-Mar-00	Planning;Specification;Build;Test;							12498	Don't Know;	No	Multi-tier / Client server	Yes				C/S;		Waterfall (includes Linear Processing);
12056	A		2007	11	0	74	New Development	Multi	3GL	C#	COSMIC	368	M2			5964	5964	4413	16.2	16.2	12		40.9		9		1-Oct-07				837	3096	480		0			Client server	Yes					Web
12057	B	B	2004		0	15	Enhancement	Multi	3GL	Java	IFPUG 4+	168	M1	168		907	907	907	5.4	5.4	5.4		28		6										907			Multi-tier with web public interface					Web;	Web
12060	B	B	1999	2	0	112	New Development	PC	4GL	DELPHI	IFPUG 4+	1083	L	1083		2042	2042	2042	1.9	1.9	1.9		161.6	80.8	6.7		31-Dec-99								2042										Rapid Application Development (RAD);
12063	B	A	2002	3	0	14	Enhancement	Multi	4GL	Visual Basic	IFPUG 4+	107	M1	107		975	975	975	9.1	9.1	9.1		35.7		3	0	30-Sep-02	Planning;Specification;Build;Test;Implement;							975	Don't Know;	No	Multi-tier / Client server	Yes				C/S;		Waterfall (includes Linear Processing);
12065	B		2005	4	0	14	New Development	PC	4GL	.Net	COSMIC	30	S			940	940	855	31.3	31.3	28.5						1-Aug-05			0	158	679	5	13	0									Web
12068	B	B	1999	9			New Development	PC	3GL	C++	FiSMA	229	M1			340	340	340	1.5	1.5	1.5				9	1	14-Jan-99								340											Prototyping;
12069	D	D	1997	4	0	0	Enhancement	MF	3GL	COBOL	Mark II	397	M2	496		1547	1547	1547	3.9	3.9	3.1	0	44.1	8.8	9	0	Dec-97	Planning;Specification;Build;Test;Implement;							1547	4;	No	Stand alone	No						Joint Application Development (JAD);Multifunctional Teams;		Yes
12072	B	B	1999		0	3	New Development	MF	3GL	COBOL	IFPUG 4+	255	M1	255			4715	3536		18.5	13.9							Planning;Build;Test;Implement;									No	Stand alone	No
12078	B	B	2004		0	15	Enhancement	Multi	3GL	Java	IFPUG 4+	17	XS	17		54	54	54	3.2	3.2	3.2		18.9		0.9										54			Multi-tier with web public interface					Web;	Web
12080	A	A	1995	9	0	12	New Development	MF	3GL	PL/I	IFPUG old	157	M1	162	1.03	1754	1754	1754	11.2	11.2	10.8	57.3	19.6	4.9	8	1	Feb-95		170	486		806	159	133	0	Sales;	No		No							Data Modelling;Process Modelling;
12082	B	A	2000	9	0	14	New Development	MF	4GL	EASYTRIEVE	IFPUG 4+	782	M2	782		2519	2519	2343	3.2	3.2	3					0		Planning;Specification;Build;Test;							2343	Don't Know;	No		Don't Know						Waterfall (includes Linear Processing);
12086	C	A	2000	4	0	0	Re-development	MF	3GL	COBOL	In-house	99		103		10637	10637	9573	107.4	107.4	92.9		12.4		8	0	Apr-00	Planning;Specification;Build;Test;Implement;		3662		2228	3483	200	0	4;	Yes	Stand alone	No							Data Modelling;Process Modelling;
12087	B	B	2011	5		6	Enhancement				IFPUG 4+	12	XS	12		21596	21596	19220	1799.7	1799.7	1601.7		0.6	0	20		25-Jun-11	Planning;Design;Build;Test;Implement;Proj Management;	590	0	4648	2920	8034	1668	1360
12088	B	C	2006		0	14	Enhancement	Multi	3GL	Java	IFPUG 4+		M1	156		227	227	227			1.5				1.8		2006								227									Web	Waterfall (includes Linear Processing);
12089	B	B	2013	7	0	42	Enhancement	Multi		BPM	IFPUG 4+	70	S	70		49	49	49	0.7	0.7	0.7		33.3		2.1		17-Nov-13								49			Multi-tier							Waterfall (incl Linear Processing & SSADM);	Business Area Modelling;Data Modelling;Object Oriented;Prototyping;
12096	B	B	1999		0	0	New Development	MF	3GL	COBOL	IFPUG 4+	146	M1	146		2604	2604	2344	17.8	17.8	16.1		17.6	8.8	8.3	8.2	17-Sep-99			264		1320	680	80	0		No	Stand alone	No
12097	B	B	2013	7	0	25	Enhancement	Multi			IFPUG 4+	54	S	54		90	90	90	1.7	1.7	1.7		24.5		2.2		1-May-13								90			Multi-tier						Web	Waterfall (incl Linear Processing & SSADM);	Business Area Modelling;Data Modelling;Object Oriented;Prototyping;
12104	B	B	2003				Enhancement	MR	3GL	C++	IFPUG 4+	43	S	43		150	150	150	3.5	3.5	3.5		33.1		1.3		25-May-03	From Feasibility to Implementation;							150
12108	B		2009	4	0	14	Enhancement	MF	3GL	Java	COSMIC	121	M1			4368	4368	3975	36.1	36.1	32.9									141	710	1980	1010	134	0									Web
12112	B	C	2006		0	14	Enhancement	Multi	4GL	.Net	IFPUG 4+		S	90		1095	1095	1095			12.2				1.8		2006								1095									Web	Waterfall (includes Linear Processing);
12116	B	C	2006		0	14	New Development	Multi	3GL	Java	IFPUG 4+		M2	338		871	871	871			2.6				4.3		2006								871									Web	Waterfall (includes Linear Processing);
12121	A	A	2006	11	0	24	Enhancement	MF	ApG	COOL:Gen	IFPUG 4+	87	S	104	1.2	858	858	781	9.9	9.9	7.5	11.5	16.4		5.3		Aug-06			48	92	238	325	78	0			Stand alone
12122	B	A	2000	4	0	14	Enhancement	MF	3GL	PL/I	IFPUG 4+	11	XS	11		145	145	109	13.2	13.2	9.9		110		0.1	0	9-Nov-00	Planning;Specification;Build;							109	Don't Know;	No		Don't Know						Waterfall (includes Linear Processing);
12127	B	A	2001	11		113	New Development	MR	ApG	IEF	IFPUG 4+	220	M1	185	0.84	501	3823	2867	2.3	17.4	15.5		73.3	6.7	3	0		Planning;Specification;Build;							376	11		Stand alone
12130	B		2003	7	2	28	Enhancement		3GL	TNSDL	COSMIC	72	S			2901	2901	2060	40.3	40.3	28.6		9	1	8						498	310	1074	178	0
12133	A	B	1995	10	0	0	Enhancement	MF			IFPUG 4+	184	M1	184		1950	1950	1950	10.6	10.6	10.6		8.4		22	0	Sep-95	Planning;Specification;Build;Test;Implement;							1950	4;	No	Stand alone	No
12143	A	A	2009	9	0	114	New Development	Multi	3GL	Java	IFPUG 4+	433	M2	433	1		4198	3946		9.7	9.1	0	49.8		8.7	0	Apr-09	Specification;Design;Build;Test;Implement;								Sells & after sells;	No	Client server	Yes
12146	A	B	2005	0	0	115	Enhancement	Multi	4GL	PowerBuilder	IFPUG 4+	696	M2	696		6023	6023	6023	8.7	8.7	8.7	15.8	53.5	5.4	13	0	2-Sep-05	Planning;Specification;Design;Build;Test;Implement;							6023			Client server	Yes	Run a computer-human interface;Business logic or rule processing;Data entry & validation;Data retrieval & presentation;	Database server;Security/authentication;
12150	B	B	2013	5		6	Enhancement				IFPUG 4+	37	S	37		5865	5865	5865	158.5	158.5	158.5		3.1	0	12		19-Jul-13	Planning;Specification;Design;Build;Test;Implement;Proj Management;	97	1	1012	1547	2100	107	1001
12152	B	B	2012	5		6	Enhancement				IFPUG 4+	27	XS	27		1075	1075	1075	39.8	39.8	39.8		3	0.2	9		12-Jul-12	Planning;Specification;Design;Build;Test;Implement;Proj Management;	7	42	85	198	567	31	145
12153	B	B	1998	6	0	116	New Development	PC	4GL	DELPHI	IFPUG 4+	24	XS	24		40	41	41	1.7	1.7	1.7		21.8	21.8	1.1		10-Feb-98								40			Multi-tier							Rapid Application Development (RAD);
12157	B	A	1999	9			New Development	MF	4GL	Visual Basic	IFPUG 4+	515	M2	546	1.06	302	8114	8114	0.6	15.8	14.9	0	32.2	4.6	16	0	Jul-99	Planning;Specification;Build;Test;Implement;							302	9;		Multi-tier
12163	B	B	2008	9	0	117	New Development	PC	4GL	SQL	IFPUG 4+	988	M2	988			6761	6761		6.8	6.8	1	149.7		6.6		19-Dec-08	Specification;Design;Build;Test;Implement;								General;	Yes	Stand alone	No			Multi-tier with web public interface;
12164	C	B	1999				Not Defined		3GL		FiSMA	949	M2			3765	3765	3765	4	4	4				20	5	21-Sep-99	Design;Test;Implement;							3765
12167	B		2005	4	0	14	Enhancement	MF	3GL	COBOL	COSMIC	173	M1			7791	7791	7090	45	45	41						31-Dec-05			36	2537	1027	2343	1147	0
12169	D	A	1993	0	0	0	New Development	MF	ApG		Automated	2480		2406	0.97	10600	11700	11700	4.3	4.7	4.9	8.1	206.7		12		Jan-93								10600	Ocean Transportation;	No	Stand alone							Multifunctional Teams;Timeboxing;	Business Area Modelling;Data Modelling;Event Modelling;Process Modelling;Prototyping;
12174	A	A	2000	7	0	44	New Development	PC	4GL	Visual Basic	IFPUG 4+	181	M1	183	1.01	1824	1824	1514	10.1	10.1	8.3		30.2	6	6		Apr-00	Specification;Build;Test;		911		403	200		0	Tele7s;		Stand alone							Rapid Application Development (RAD);
12175	B	B	2004		0	15	Enhancement	Multi	3GL	Java	IFPUG 4+	176	M1	176		1214	1214	1214	6.9	6.9	6.9		36.7		4.8										1214			Multi-tier with web public interface					Web;	Web
12178	B	A	2002	9	0	14	New Development	PC	4GL	ASP	IFPUG 4+	302	M2	302		679	679	679	2.2	2.2	2.2		151		2	0	1-Nov-02	Planning;Specification;Build;Test;							679	Don't Know;	No						Web;	Web	Waterfall (includes Linear Processing);
12179	A	A	1999	10	0	42	Enhancement	PC	3GL	C++	IFPUG 4+	538	M2	699	1.3	8060	8060	8060	15	15	11.5	0	44.8		12	0	1999								8060	Mutual Funds 3;	No								Joint Application Development (JAD);	Unified Modelling Language (UML);	Yes
12180	B	A	2001	4	0	14	Enhancement	MF	3GL	PL/I	IFPUG 4+	30	S	30		822	822	822	27.4	27.4	27.4		7.5		4	0	1-Sep-01	Planning;Specification;Build;Test;Implement;							822	Don't Know;	No		Don't Know						Waterfall (includes Linear Processing);
12181	B	B	2012	5		6	Enhancement				IFPUG 4+	6	XXS	6		1299	1299	1299	216.5	216.5	216.5		0.8	0	8		30-Jan-12	Planning;Specification;Design;Build;Test;Implement;	154	75	218	346	301	118	87
12186	B	C	1997				New Development	PC	3GL	Smalltalk	IFPUG 4+		M2	700			9000	9000			12.9						1997											Client server	Yes							Lead metrics;OO count;
12188	B	A	1999	7			Enhancement				IFPUG 4+	111	M1	124	1.12	1982	1982	1645	17.9	17.9	13.3		13.9	2	8		Jun-99	Specification;Build;Test;		467		580	598		0	Tele7s;
12189	B	B	2005	7	1	33	Enhancement	MF	3GL		IFPUG 4+	34	S	34		1012	1012	1012	29.8	29.8	29.8						first Quarter 2005								1012										Waterfall (includes Linear Processing);
12198	B	A	2004				Enhancement		4GL	Oracle	IFPUG 4+	80	S	94	1.17	2506	2506	2506	31.3	31.3	26.7		28.6		2.8	0									2506			Client server	Yes				C/S;
12202	B	A	2000	9	0	1	Enhancement	Multi	3GL	C	IFPUG 4+	116	M1	116		1512	1512	1512	13	13	13		30.5		3.8	0	14-Dec-00	Planning;Specification;Build;Test;Implement;							1512	Don't Know;	No	Multi-tier / Client server	Yes				C/S;		Waterfall (includes Linear Processing);
12204	B	A	1999	1	0	14	New Development	Multi	4GL	Visual Basic	IFPUG 4+	703	M2	703		2511	2511	2335	3.6	3.6	3.3		234.3		3	0	24-Sep-99	Planning;Specification;Build;Test;							2335	Don't Know;	No	Multi-tier / Client server	Yes				C/S;		Waterfall (includes Linear Processing);
12216	B	A	1999	3	0	10	New Development	MF	3GL	COBOL	IFPUG 4+	1281	L	1281		7912	7912	5934	6.2	6.2	4.6		142.3		9	0	31-Dec-99	Planning;Specification;Build;							5934	Don't Know;	No		Don't Know						Waterfall (includes Linear Processing);
12221	B	A	2000	2	0	3	Enhancement	PC	4GL	Visual Basic	IFPUG 4+	135	M1	143	1.06		10254	9434		76	66		16.9		8		Oct-00	Specification;Build;Test;Implement;									No		Don't Know
12222	B		2007	7			New Development	PC	3GL	Java	LOC					19116	19116	17969							7			Planning;Specification;Design;Build;Test;	215	414	715	9800	6825		0	7s;									Waterfall (includes Linear Processing);
12223	B	C	2006	7	2	52	Enhancement	Multi	3GL		IFPUG 4+		M1	174		4235	4235	4235			24.3						2006								4235			Client server	Yes						Waterfall (includes Linear Processing);
12225	B	B	1999	3			Enhancement	MF	3GL	PL/I	FiSMA	279	M1			1305	1305	1305	4.7	4.7	4.7				3	1	20-Aug-99								1305											Effort estimates;
12232	B	B	2000	7	2	28	New Development	PC	3GL	C++	IFPUG 4+	201	M1	201		1744	1744	1430	8.7	8.7	7.1	373.1					1998 to 2000	Planning;Specification;Build;Implement;	151	149		650		480	0	Tele7s;	No	Stand alone	No							Regression Testing;
12235	A	A	2000	10	0	42	Enhancement	PC	3GL	C++	IFPUG 4+	119	M1	155	1.3	7150	7150	7150	60.1	60.1	46.1	0	9.9		12	0	2000								7150		No								Joint Application Development (JAD);	Unified Modelling Language (UML);	Yes
12239	B	A	1990	12	0	3	New Development	MF	3GL	COBOL	IFPUG old	1418	L	1475	1.04	19721	19721	14791	13.9	13.9	10						Dec-90	Planning;Specification;Build;Test;	238	3472		11081			0	Inventory;	No		Don't Know							Data Modelling;Process Modelling;
12243	B	B	2005	7	1	33	Enhancement	MF	3GL		IFPUG 4+	16	XS	16		521	521	521	32.6	32.6	32.6						first Quarter 2005								521										Waterfall (includes Linear Processing);
12253	B	B	2013	5		6	Enhancement				IFPUG 4+	21	XS	21		3569	3569	2855	170	170	136		1.9	0.1	11		7-Jan-13	Design;Build;Test;Implement;Proj Management;	0	0	411	507	1164	386	387
12256	B	A	2000	8	0	3	New Development	MF	4GL	SAS	IFPUG 4+	800	M2	800	1	5880	5880	5880	7.4	7.4	7.4		33.3	6.7	24		Jan-00	Planning;Specification;Build;Test;Implement;							5880	10;	No	Stand alone								Data Modelling;
12257	B	B	2013	7	0	11	Enhancement	Multi	3GL	Shell	IFPUG 4+	75	S	75		114	114	114	1.5	1.5	1.5		22.1		3.4		9-Sep-13								114			Multi-tier							Waterfall (incl Linear Processing & SSADM);	Business Area Modelling;Data Modelling;Object Oriented;Prototyping;
12268	A	A	1999	7	0	0	Enhancement		4GL	SQL	IFPUG 4+	57	S	59	1.04	804	804	667	14.1	14.1	11.3		7.1	2.4	8		Jun-99	Specification;Build;Test;		109		386	172		0	Tele7s;
12270	B	A	1997	11	0	44	Enhancement	MF	4GL		IFPUG 4+	106	M1	117	1.1	2889	4734	4734	27.3	44.7	40.5		17.7		6	0	Jul-97	Planning;Specification;Build;Test;Implement;	0	1843		743	110	193	0	Social Services;	No	Stand alone	No						Joint Application Development (JAD);	Data Modelling;Regression Testing;	Yes
12271	B	A	2000	3	0	14	Enhancement	Multi	3GL	Visual Basic	IFPUG 4+	425	M2	425		4855	4855	4855	11.4	11.4	11.4		141.7		3	0	31-Dec-00	Planning;Specification;Build;Test;							4855	Don't Know;	No	Multi-tier / Client server	Yes				C/S;		Waterfall (includes Linear Processing);
12278	B	A	2001	4			New Development	MF	3GL	Java	IFPUG 4+	331	M2	397	1.2	8176	8176	8176	24.7	24.7	20.6	0	19.5	3.2	17	0	Aug-01	Planning;Specification;Build;Implement;	1247	528		4088		680	1633	Sales;		Stand alone								Modeling Methodology: ERWIN;Project Management Methodology: GSMS;Configuration Management: SOURCESAFE;
12281	B	A	2002	2	0	118	Enhancement	MF	3GL	C++	IFPUG 4+	202	M1	257	1.27	2967	2967	2967	14.7	14.7	11.5						May-02								2967			Stand alone
12284	B	B	2013	5		6	Enhancement				IFPUG 4+	32	S	32		792	792	792	24.8	24.8	24.8		2.5	0.1	13		4-Feb-13	Planning;Specification;Design;Build;Test;Implement;Proj Management;	11	43	129	140	330	53	86
12288	B	B	2006	3			New Development	Multi	3GL	Java	FiSMA	137	M1			2060	2060	1875	15	15	13.7				5.2	0.23	22-Sep-06	Specification;Design;Build;Test;Implement;		398	908	338	128	105	-2			Multi-tier								Object Oriented;
12289	B	A	1999	9	0	16	New Development	MR	3GL	C	IFPUG 4+	537	M2	537		3748	3748	3748	7	7	7		114.3		4.7	0	22-Nov-99	Planning;Specification;Build;Test;Implement;							3748	Don't Know;	No		Don't Know						Waterfall (includes Linear Processing);
12291	D	B	2003	3			Enhancement	MF	3GL	PL/I	FiSMA	92	S			13400	13400	938	145.7	145.7	10.2				5	0	17-Jan-03	Implement;						938	0										Waterfall (includes Linear Processing);
12292	C	A	2002	3	0	62	New Development	PC	3GL	Java	IFPUG 4+	1234	L	1234									308.5		4	0	31-Jan-02	don't know							0	Don't Know;	No						Web;	Web		Object Oriented Analysis;Object Oriented Design;
12294	B	B	2000	7	0	0	Enhancement	PC	ApG	COOL:Gen	NESMA	42	S	42		192	300	192	4.6	7.1	4.6	23.8	21		2		Jun-00	Build;Test;							192		No	Stand alone	No
12297	B	B	2003	7	0	5810	Enhancement	MF	3GL	COBOL	NESMA	1117	L	1117		35415	55336	35415	31.7	49.5	31.7		85.9		13			Design;Build;Test;							35415			Stand alone
12301	B	A	2010	0	0	Distribution;	New Development	PC	4GL	.Net	NESMA	211	M1	211	1	1021	1021	1021	4.8	4.8	4.8														1021			Client server	Yes	Business logic or rule processing;Data entry & validation;Data retrieval & presentation;	Database server;				Multifunctional Teams;Unified Process;	Data Modelling;Process Modelling;
12303	B	B	1999		0	3	Enhancement	MF			IFPUG 4+	511	M2	511			13333	10000		26.1	19.6																No	Stand alone	No
12304	A	A	2007	11	1	Geographic or spatial information system;	New Development	Multi	3GL	C#	IFPUG 4+	777	M2	777	1	7119	7119	7119	9.2	9.2	9.2	16.7	38.9	7.8	20	0	30-Sep-07	Planning;Specification;Design;Build;Test;Implement;							7119			Client server	Yes	Run a computer-human interface;Business logic or rule processing;Data entry & validation;Data retrieval & presentation;Web/HTML browser;	Database server;File &/or print server;FTP server;HTML/web server;			Web
12307	B	B	2008	11	0	14	Enhancement	MF	3GL	COBOL	IFPUG 4+	20	XS	20		224	224	224	11.2	11.2	11.2	0	2.3		8.8		2008		0	0	0	0	0	0	224			Stand alone	No
12310	B	A	1995	0	0	0	New Development	MF	3GL	COBOL	IFPUG 4+	456	M2	529	1.16	15353	21684	14528	33.7	47.6	27.5	0	76	6.9	6	0	Dec-95					9826	0		0	Mail house service;	No		No						Joint Application Development (JAD);Multifunctional Teams;Timeboxing;	Business Area Modelling;Data Modelling;Process Modelling;Prototyping;Object Oriented Design;Regression Testing;	Yes
12313	B		2008	4	0	14	Enhancement	PC	4GL	.Net	COSMIC	60	S			2135	2135	1943	35.6	35.6	32.4		2.6		23.3		1-May-08			0	0	1144	0	799	0
12315	B	B	1999	9			New Development	PC	3GL	Visual Basic	FiSMA	1314	L			8607	8607	8607	6.6	6.6	6.6				22	0	31-Oct-99								8607
12318	B	A	2004				Enhancement		3GL	Java	IFPUG 4+	357	M2	421	1.18	4350	4350	4350	12.2	12.2	10.3														4350									Web
12319	B	B	2004	3			Enhancement	Multi	ApG	COOL:Gen	FiSMA	44	S			428	428	428	9.7	9.7	9.7				5.1	0.06	24-Apr-04	Planning;Specification;Design;Build;Test;Implement;		105	150	23	86	65	-1
12328	B	B	2005	7	1	33	Enhancement	MF	3GL		IFPUG 4+	39	S	39		429	429	429	11	11	11						first Quarter 2005								429										Waterfall (includes Linear Processing);
12336	A	A	1994	11	0	12	New Development	MF	3GL	PL/I	IFPUG 4+	412	M2	412	1	5864	5864	5864	14.2	14.2	14.2		20.6		20		Dec-94								5864	10 (excluding 4);78	No	Stand alone								Data Modelling;Process Modelling;Prototyping;
12342	B	B	1999		0	Office Automation System;	Re-development	MF	3GL	COBOL	IFPUG 4+	134	M1	129	0.96	2103	2103	2103	15.7	15.7	16.3		25.3	8.4	5.3	5.1	20-Aug-99								2103		No	Client server	Yes				30%;
12344	B	B	2013	7	0	57	Enhancement	Multi	3GL	TIBCO	IFPUG 4+	126	M1	126		322	322	322	2.6	2.6	2.6		30		4.2		9-Sep-13								322			Multi-tier						Web	Waterfall (incl Linear Processing & SSADM);	Business Area Modelling;Data Modelling;Object Oriented;Prototyping;
12346	B	B	2012	7	0	18	Enhancement	Multi	3GL	Java	IFPUG 4+	176	M1	176		184	184	184	1	1	1		32		5.5		14-May-12								184			Multi-tier							Waterfall (incl Linear Processing & SSADM);	Business Area Modelling;Data Modelling;Object Oriented;Prototyping;
12349	B	A	1999				New Development				IFPUG 4+	258	M1	258	1	1381	1381	1022	5.4	5.4	4		86	28.7	3	0	Mar-99	Planning;Build;Test;	46			906	70		0		Don't Know
12350	B	B	2011	5		6	Enhancement				IFPUG 4+	14	XS	14		2590	2590	2590	185	185	185		1	0	14		30-Jun-11	Planning;Specification;Design;Build;Test;Implement;Proj Management;	54	97	58	318	1809	170	84
12353	B	A	1998				Enhancement				IFPUG 4+	1233	L	1233	1	20041	20041	20041	16.3	16.3	16.3	7.3	137	4.3	9	0	Dec-98	Planning;Specification;Build;Test;	5097	2540		990	1958		9456		Don't Know
12365	A	A	2000	7	0	3	Enhancement	MR	4GL	Oracle	IFPUG 4+	322	M2	348	1.08	973	1172	973	3	3.6	2.8		107.3	21.5	3		Jun-00	Specification;Build;Test;							973	Tele7s;		Stand alone								Business Area Modelling;Data Modelling;Event Modelling;Prototyping;
12367	A		1999	9	2	108	New Development		3GL	C	COSMIC	8	XXS			355	355	231	44.4	44.4	28.9		1		8	2	Mar-99	Specification;Build;		115		116			0	Tele7s;
12372	B		1998	15	2	22	New Development				COSMIC	198	M1				7448	7448		37.6	37.6		14.1		14	0		Planning;Specification;Build;Test;Implement;								16;	No	Stand alone	No							Data Modelling;Event Modelling;
12377	B	A	2002	10	0	14	Enhancement	MF	3GL	PL/I	IFPUG 4+	14	XS	14		179	179	167	12.8	12.8	11.9		15.6		0.9	0	28-Feb-02	Planning;Specification;Build;Test;							167	Don't Know;	No		Don't Know						Waterfall (includes Linear Processing);
12378	B	B	2012	5		6	Enhancement				IFPUG 4+	99	S	99		10322	10322	10322	104.3	104.3	104.3		3.5	0.1	28		5-Sep-12	Planning;Specification;Design;Build;Test;Implement;Proj Management;	186	640	1841	2647	3701	46	1261
12381	B	A	1999	3	0	14	New Development	MF	3GL	COBOL	IFPUG 4+	69	S	69		2396	2396	2229	34.7	34.7	32.3		13.8		5	0	30-Nov-99	Planning;Specification;Build;Test;							2229	Don't Know;	No		Don't Know						Waterfall (includes Linear Processing);
12388	B	C	2006		0	14	New Development	Multi	3GL	Java	IFPUG 4+		M1	218		789	789	789			3.6				3.5		2006								789									Web	Waterfall (includes Linear Processing);
12390	B	B	2005	0	0	Client Server;	New Development	Multi	4GL	UNIFACE	IFPUG 4+	500	M2	500		2175	2835	2052	4.4	5.7	4.1		122	12.2	4.1		14-Jan-05				504	690	198					Client server	Yes
12391	B	A	2002	2	0	2	Enhancement		4GL	PowerBuilder	IFPUG 4+	59	S	51	0.87	867	867	867	14.7	14.7	17						Oct-02								867
12392	A	B	2000	3			New Development	PC	3GL	C++	IFPUG 4+	2056	L	2529			5333	5333		2.6	2.1		158.2		13		Jul-00	Planning;Specification;Build;Test;Implement;								3;	No	Stand alone	No
12400	A	A	1998	11	0	0	New Development	MF	3GL	COBOL	IFPUG 4+	180	M1	194	1.08	3624	4027	3624	20.1	22.4	18.7	0	36	7.2	5		Jul-98	Specification;Build;Test;Implement;					374		3250	3;		Stand alone	No							Data Modelling;Process Modelling;
12401	B	B	2000	7	0	0	Enhancement	MF	3GL	COBOL	NESMA	56	S	56		2632	4113	2632	47	73.4	47		28		2		Apr-00	Build;Test;							2632	78	No	Stand alone	No
12408	B	B	2004		0	15	Enhancement	Multi	3GL	Java	IFPUG 4+	72	S	72		425	425	425	5.9	5.9	5.9		17.1		4.2										425			Multi-tier with web public interface					Web;	Web
12410	A	B	2001	7	0	0	Enhancement	MR	4GL	SQL	IFPUG 4+	173	M1	173		2890	2890	2399	16.7	16.7	13.9		57.7	5.8	3		Jan-01	Specification;Build;Test;		915		776	708		0	Tele7s;		Stand alone								Business Area Modelling;Data Modelling;Process Modelling;
12412	B	B	2013	5		6	Enhancement				IFPUG 4+	12	XS	12		965	965	811	80.4	80.4	67.6		1.1	0.1	11		17-Apr-13	Planning;Specification;Design;Build;Implement;Proj Management;	86	43	232	346	0	36	68
12421	A	B	1999	3			Enhancement	MF	3GL	COBOL	IFPUG 4+	207	M1	250			1775	1775		8.6	7.1		25.9		8		Sep-99	Planning;Specification;Build;Test;Implement;								3;	No	Stand alone	No
12422	B	B	2010	9	0	Qualty Factory 55	Enhancement	MR	3GL	Java	IFPUG 4+	72	S	72			3002	3002		41.7	41.7	69.4	7.9		9.1		23-Mar-10	Specification;Design;Build;Test;Implement;								9;	No	Client server	Yes			Client server;
12425	B		2006	4	0	14	Enhancement	MF	3GL	COBOL	COSMIC	15	XS			2808	2808	2555	187.2	187.2	170.3						9-Oct-06			0	261	890	1404	0	0									Web
12432	C	B	2007	3			New Development	MF	3GL	COBOL	FiSMA	584	M2			4266	4266	2773	7.3	7.3	4.7				7	0.07	24-Nov-07	Build;Test;Implement;				652	1128	993	0			Stand alone							Waterfall (includes Linear Processing);
12440	A	A	2000	7	0	3	Enhancement	PC	4GL	Oracle	IFPUG 4+	204	M1	206	1.01	246	246	204	1.2	1.2	1		40.8		5		Oct-00	Specification;Build;Test;		47		133	24		0	Tele7s;		Stand alone							Joint Application Development (JAD);	Data Modelling;Prototyping;	Yes
12444	B	B	2010	9	0	54	Enhancement		3GL	Java	IFPUG 4+	116	M1	116			2026	2026		17.5	17.5	0	23.2		5		30-Mar-10	Specification;Design;Build;Test;Implement;								Inbound 16;	No	Client server	Yes			Client server;
12447	B	B	2012	5		6	Enhancement				IFPUG 4+	47	S	47		2116	2116	2116	45	45	45		3.9	0.1	12		1-Oct-12	Planning;Specification;Design;Build;Test;Implement;Proj Management;	48	71	71	331	1300	197	98
12448	B	A	2000	1	0	4	New Development	Multi	3GL	COBOL	IFPUG 4+	2583	L	2583		22960	22960	22960	8.9	8.9	8.9		283.8		9.1	0	30-Jun-00	Planning;Specification;							22960	Don't Know;	No	Multi-tier / Client server	Yes				C/S;		Waterfall (includes Linear Processing);
12449	C	B	2008	11			New Development	Multi	3GL	Java	FiSMA	1606	L			110050	110050	17608	68.5	68.5	11				13.2	0.19	13-Oct-08	Test;					17608		0			Multi-tier
12452	A	B	2005	11	0	7410	New Development	Multi	3GL	C#	IFPUG 4+	259	M1	259		8963	8963	8963	34.6	34.6	34.6	3.9	13	1.4	20	0	1-May-05	Planning;Specification;Design;Build;Test;Implement;							8963			Client server	Yes	Run a computer-human interface;Data entry & validation;Data retrieval & presentation;	Database server;Object/component server;Security/authentication;
12453	B	A	2002	10	0	14	New Development	MR	4GL	SQL	IFPUG 4+	426	M2	426		2110	2110	1962	5	5	4.6		193.6		2.2	0	13-Sep-02	Planning;Specification;Build;Test;							1962	Don't Know;	No		Don't Know							DOA;
12457	B	B	2005	3			Enhancement	Multi	4GL		FiSMA	102	M1			990	990	990	9.7	9.7	9.7				10		11-Nov-05								990
12459	B	B	2012	7	0	14	Enhancement	Multi	4GL	ABAP	IFPUG 4+	72	S	72		213	213	213	3	3	3		12.2		5.9		16-Jul-12								213			Multi-tier							Waterfall (incl Linear Processing & SSADM);	Business Area Modelling;Data Modelling;Object Oriented;Prototyping;
12465	B		2004	7			Enhancement	MR	3GL	COBOL	LOC					685	685	685							6	0	27-Sep-04	Partial Life Cycle;	33	33	256	162		3	198
12468	C		2008	9	2	49	Enhancement		3GL	C	COSMIC	2	XXS			163	163	104	81.5	81.5	52		0.1		24		17-Nov-08					52	52		0
12470	B	B	2013	7	0	Logistic or supply planning & control;	Enhancement	Multi	3GL	Java	IFPUG 4+	80	S	80		123	123	123	1.5	1.5	1.5		61.5		1.3		1-Apr-13								123			Multi-tier							Waterfall (incl Linear Processing & SSADM);	Business Area Modelling;Data Modelling;Object Oriented;Prototyping;
12473	B	B	2013	7	0	25	Enhancement	Multi			IFPUG 4+	71	S	71		95	95	95	1.3	1.3	1.3		16.1		4.4		9-Sep-13								95			Multi-tier						Web	Waterfall (incl Linear Processing & SSADM);	Business Area Modelling;Data Modelling;Object Oriented;Prototyping;
12481	B	B	2009	9	0	88	Enhancement	MR	3GL	COBOL	IFPUG 4+	126	M1	126			657	604		5.2	4.8	0	42		3		29-Oct-09	Specification;Design;Build;Test;Implement;								Customer Relationship;		Stand alone	No			75
12483	A	B	1996	3		GUI Interface Application;	Enhancement	PC			IFPUG 4+	760	M2	760			14430	14430		19	19		50.7		15	0	Feb-96	Planning;Specification;Build;Test;Implement;								3;	No	Stand alone	No
12488	B	B	2000	7	0	0	Re-development	PC	4GL	Oracle	NESMA	91	S	91		939	1467	939	10.3	16.1	10.3	0	45.5		2		Sep-00	Build;Test;							939		No	Stand alone	No
12494	B	A	1999	7			Enhancement				IFPUG 4+	295	M1	327	1.11	4754	4754	3946	16.1	16.1	12.1		19.7	2.5	15		Jul-99	Specification;Build;Test;		1139		1906	901		0	Tele7s;
12498	A	A	2006	0	0	14	New Development	Multi	4GL	ABAP	IFPUG 4+	396	M2	396	1	6051	6051	6051	15.3	15.3	15.3		24.8	2.5	16	0	1-May-06	Planning;Specification;Design;Build;Test;Implement;							6051			Client server	Yes	Run a computer-human interface;Data retrieval & presentation;Web/HTML browser;	Database server;File &/or print server;HTML/web server;Security/authentication;			Web
12504	B	B	2005				New Development	Multi	3GL	Java	IFPUG 4+	277	M1	277	1	4034	4034	3348	14.6	14.6	12.1		40.1		6.9			Specification;Design;Build;Test;							3348
12506	B	B	2004	3			Enhancement	Multi	4GL		FiSMA	1212	L			5940	5940	5940	4.9	4.9	4.9				13	0.4	3-Dec-04								5940										Waterfall (includes Linear Processing);	Functional sizing;
12515	B	C	2003	10	0	5	Enhancement	Multi	4GL		IFPUG 4+		XS	18		140	140	140			7.8				0.9	0	30-Oct-03								140			Client server	Yes				Client Server;
12520	B	B	2013	5		6	Enhancement				IFPUG 4+	5	XXS	5		1433	1433	1433	286.6	286.6	286.6		0.5	0	11		28-Jan-13	Planning;Specification;Design;Build;Test;Implement;Proj Management;	68	165	137	252	403	76	332
12529	B	A	2002	10	0	14	Enhancement	MF	4GL	Oracle	IFPUG 4+	103	M1	115	1.12	673	673	673	6.5	6.5	5.9						Sep-02								673
12530	A	A	2000	7	0	0	Enhancement	MR	3GL	C++	IFPUG 4+	556	M2	617	1.11	3793	3793	3148	6.8	6.8	5.1		79.4	7.9	7		Dec-00	Specification;Build;Test;		862		1158	1128		0	Tele7s;		Client server	Yes			Unix;	Client: presentation, processing, data;			Data Modelling;Prototyping;Object Oriented Analysis;Object Oriented Design;Regression Testing;Full Life cycle Testing;
12532	A	A	2008	7		Tele7s;	Enhancement	MR	3GL	C	IFPUG 4+	114	M1	140	1.23	1622	1622	1622	14.2	14.2	11.6	0	11.4	1.6	10		15-Nov-08		137	211	309	583	364	18	0			Multi-tier with web public interface	Yes	Run a computer-human interface;Business logic or rule processing;Web/HTML browser;	Database server;FTP server;HTML/web server;Security/authentication;			Web		Business Area Modelling;Process Modelling;
12535	B	C	2006		0	14	New Development	Multi	3GL	Java	IFPUG 4+		M1	154		1047	1047	1047			6.8				4.5		2006								1047									Web	Waterfall (includes Linear Processing);
12536	B	C	2006	7	2	52	Enhancement	Multi	3GL		IFPUG 4+		M1	172		2551	2551	2551			14.8						2006								2551			Client server	Yes						Waterfall (includes Linear Processing);
12540	B	A	2000	9	0	3	New Development	MF	4GL	Visual Basic	IFPUG 4+	335	M2	342	1.02	218	2028	2028	0.7	6.1	5.9	0	41.9	6	8	1	Feb-00	Planning;Specification;Build;Test;Implement;							218	9;		Multi-tier
12546	B	B	2005	7	1	33	Enhancement	MF	3GL		IFPUG 4+	17	XS	17		238	238	238	14	14	14						first Quarter 2005								238										Waterfall (includes Linear Processing);
12550	B	B	2004	3			New Development	MF	3GL	PL/I	FiSMA	955	M2			5280	5280	5280	5.5	5.5	5.5				7	1	8-Jul-04								5280											Object Oriented;Effort estimates;Functional sizing;
12551	C	B	1998	6		Idea/Patent Information System;	New Development		4GL	Visual Basic	IFPUG 4+	80	S	80		1280	1280	1280	16	16	16		26.7		3	0		Planning;Specification;Build;Test;Implement;	160	320		320	320	160	0	Research & Development;	No	Client server	Yes			LAN Based;	Client: presentation; Server: processing;			Data Modelling;Testing-Oriented Design;
12552	C		1999	7	2	28	New Development	PC	3GL	C++	COSMIC	837	M2			2500	2778	2500	3	3.3	3							Specification;Build;Test;Implement;							2500	Tele7s;		Client server	Yes			LAN Based;				Prototyping;Object Oriented Design;
12554	B	B	1999	9			New Development	PC	3GL	C++	FiSMA	80	S			144	144	144	1.8	1.8	1.8				8	3	14-Jan-99								144											Prototyping;
12556	B	A	2001	3	0	14	New Development	Multi	4GL	Visual Basic	IFPUG 4+	3968	XL	3968		19075	19075	10682	4.8	4.8	2.7		661.3		6	0	30-Sep-01	Planning;Build;							10682	Don't Know;	No	Multi-tier / Client server	Yes				C/S;		Waterfall (includes Linear Processing);
12561	B	B	1996	5	0	Healthcare;	New Development	PC	4GL	DELPHI	IFPUG 4+	386	M2	386		702	702	702	1.8	1.8	1.8		96.5	48.3	4		30-Apr-96								702										Rapid Application Development (RAD);
12562	B	B	2004				Enhancement	MR	3GL	C++	IFPUG 4+	30	S	30		441	441	441	14.7	14.7	14.7		5.7		5.3		28-Jun-04	From Feasibility to Implementation;							441
12565	B	B	2007	3			Enhancement	Multi	ApG	COOL:Gen	FiSMA	333	M2			5063	5063	4607	15.2	15.2	13.8				9	0.13	26-Mar-07	Specification;Design;Build;Test;Implement;		954	1590	1136	179	748	0			Multi-tier							Waterfall (includes Linear Processing);
12573	B	A	2000	9	0	Management system;	New Development	PC	3GL	PL/SQL	IFPUG 4+	1216	L	1216		2228	2228	1671	1.8	1.8	1.4		357.6		3.4	0	14-Jul-00	Planning;Specification;Build;							1671	Don't Know;	No						Web;	Web	Waterfall (includes Linear Processing);
12579	A	A	1999	6	0	3	New Development		3GL	ABF	IFPUG 4+	177	M1	173	0.98	10501	10501	8716	59.3	59.3	50.4		14.8	0.7	12		Jun-99	Build;Test;Implement;		1762		2351	4603		0	Tele7s;
12581	C		2010	0	1	82	New Development	Multi	3GL	Java	COSMIC	214	M1			8320	9170	9170	38.9	42.9	42.9	18.7	6.5	1.6	33	10	5-Mar-10								8320			Client server	Yes
12582	B	B	2005				New Development	Multi	3GL	Java	IFPUG 4+	21	XS	21	1	925	925	768	44	44	36.6		1.7		12.3			Specification;Design;Test;							768
12583	A	A	2000	3	0	0	Enhancement	MF	3GL	PL/I	IFPUG 4+	265	M1	286	1.08	1464	1464	1464	5.5	5.5	5.1	18.9	44.2	5.5	6	0	Mar-00	Planning;Specification;Build;Test;Implement;	120	288		592	372	92	0	3;	No	Stand alone	No
12586	A	A	1993	11			New Development	MF	4GL	CSP	Mark II	295	M1	236	0.8	2211	2211	1835	7.5	7.5	7.8		49.2	12.3	6		Jun-93			629		599	607		0	EPOS;	No	Stand alone
12596	A		2003	3	0	23	Enhancement	MF	3GL	PL/I	COSMIC	28	XS			279	279	279	10	10	10	35.7	6.5	2.2	4.3		6-Oct-03		13	34	17	70	118	27	0			Client server	Yes	Run a computer-human interface;Business logic or rule processing;Data retrieval & presentation;	Database server;File &/or print server;
12597	A	A	2001	7			Enhancement		4GL	SQL	IFPUG 4+	51	S	52	1.03	1636	1636	1358	32.1	32.1	26.1		25.5	2.8	2		Jan-01	Specification;Build;Test;		652		505	201		0	Tele7s;
12598	A	B	2004	11	0	7410	Enhancement	Multi	3GL	PL/I	IFPUG 4+	367	M2	367		2930	2930	2930	8	8	8	5.4	30.6	5.1	12	0	13-Sep-04	Planning;Specification;Build;Test;Implement;							2930				Yes	Business logic or rule processing;Data entry & validation;Data retrieval & presentation;	Database server;Security/authentication;
12599	B	A	2004		1	66	Enhancement		4GL	SQL	IFPUG 4+	10	XS	13	1.25	375	375	375	37.5	37.5	28.8														375
12600	B	C	2004	10	0	86	Enhancement		4GL		IFPUG 4+		XXS	5		365	365	365			73				3.6	0	10-Mar-04								365
12601	B	B	2000	6	0	0	Enhancement	MF	3GL	COBOL	IFPUG 4+	41	S	41		2440	2440	1586	59.5	59.5	38.7						1998 to 2000	Specification;Build;		564		1022			0	Engineering;	Yes	Stand alone	No							Regression Testing;
12603	B	A	1998				Enhancement				IFPUG 4+	583	M2	583	1	476	476	476	0.8	0.8	0.8		145.8	36.4	4	0	Apr-98	Build;Test;				105	140		231		Don't Know
12604	B	A	2004				Enhancement		2GL	Assembler	IFPUG 4+	33	S	43	1.3	511	511	511	15.5	15.5	11.9		12.2		2.7	0									511									Web
12606	B	A	2001	4	0	14	Enhancement	MF	3GL	PL/I	IFPUG 4+	578	M2	578		2022	2022	1880	3.5	3.5	3.3		96.3		6	0	30-Sep-01	Planning;Specification;Build;Test;							1880	Don't Know;	No		Don't Know						Waterfall (includes Linear Processing);
12609	B	A	2004				Enhancement		3GL	COBOL	IFPUG 4+	14	XS	14	1	2527	2527	2527	180.5	180.5	180.5														2527
12612	B	A	2002	8	0	8	Enhancement				IFPUG 4+	119	M1	83	0.7	2783	2783	2783	23.4	23.4	33.5						Oct-02								2783
12614	B	A	2010	9	2	Building Automation;Embedded software - simple device control;Protocol Linux ARM9;Device or interface driver;	Enhancement	PC	3GL	C	IFPUG 4+	229	M1	237	1.02	3910	3910	3910	17.1	17.1	16.5	0	19.1	6.4	12	0	6-Sep-10		131	288	126	2733	605	27	0			Client server	Yes	Device/equipment interface;	Messaging server;					Data Modelling;
12615	B	C	2006		0	14	Enhancement	Multi	4GL	.Net	IFPUG 4+		XS	25		77	77	77			3.1				1		2006								77									Web	Waterfall (includes Linear Processing);
12616	B	C	2006		0	14	Enhancement	Multi	4GL	.Net	IFPUG 4+		M1	152		2240	2240	2240			14.7				4.8		2006								2240									Web	Waterfall (includes Linear Processing);
12618	B	A	1995				New Development		4GL	SQL	IFPUG 4+	292	M1	292	1	6680	6680	6680	22.9	22.9	22.9	222.6	14.6	3.7	20	0	Jul-95	Planning;Specification;Build;Test;	280	490		5680	120		110		Don't Know
12620	B		2007	9	0	16	New Development		3GL	Java	COSMIC	62	S			1256	1256	1256	20.3	20.3	20.3		8.9	1	7		1-Dec-07								1256
12621	D	C	2003	7	0	5810	Enhancement	MF	3GL	SLOGAN	IFPUG 4+		S	40		400	625	400			10				1			Design;Build;Test;							400			Stand alone
12629	B	B	2011	9	0	107	Enhancement	PC	3GL	Java	IFPUG 4+	158	M1	158			786	723		5	4.6	0	28.7		5.5		16-Feb-11	Specification;Design;Build;Test;Implement;								Inbound 16;	No	Client server	Yes			Client server;
12630	B	A	1992	11			Enhancement	MF	4GL	NATURAL	IFPUG old	1019	L	988	0.97	1413	1413	1413	1.4	1.4	1.4		254.8	72.8	4		Aug-92								1413	Legal;	No
12636	A		2008	7	0	Instant Messaging client;	New Development	PC	3GL	Java	COSMIC	98	S			6763	6763	6763	69	69	69		6.5	0.8	15	0	22-Aug-08	Planning;Specification;Design;Build;Test;Implement;Proj Management;							6763			Stand alone	No		Mail server;Messaging server;				Multifunctional Teams;
12638	B	A	1999	9	0	1	New Development	Multi	4GL	Oracle	IFPUG 4+	441	M2	441		1896	1896	1062	4.3	4.3	2.4		126		3.5	0	15-Jun-99	Planning;Build;							1062	Don't Know;	No	Multi-tier / Client server	Yes				C/S;		Waterfall (includes Linear Processing);
12642	B	C	2006		0	14	Enhancement	Multi	3GL	Java	IFPUG 4+		XXS	6		61	61	61			10.2				0.26		2006								61									Web	Waterfall (includes Linear Processing);
12644	B	A	1999	9			Enhancement	MF			IFPUG 4+	159	M1	159	1		1704	1704		10.7	10.7	0	26.5	5.3	6	0	Oct-99	Planning;Specification;Build;Test;Implement;								9;		Stand alone
12645	B	A	2002	3	0	14	Enhancement	MF	3GL	COBOL	IFPUG 4+	142	M1	142		7527	7527	7000	53	53	49.3		23.7		6	0	30-Sep-02	Planning;Specification;Build;Test;							7000	Don't Know;	No		Don't Know						Waterfall (includes Linear Processing);
12646	A	A	1993	9			Enhancement	MF	3GL	PL/I	IFPUG old	59	S	45	0.76	275	281	281	4.7	4.8	6.2		8.4	1.7	7		Mar-93		0	28		184	38	25	0	9;	No	Stand alone
12656	D	C	2000	7	0	0	Enhancement	MF	3GL	SLOGAN	NESMA		M1	271		3364	5256	3364			12.4				3		Jun-00	Build;Test;							3364	78	No	Stand alone	No
12657	B	B	2010	9	0	39	Enhancement	MF	3GL	COBOL	IFPUG 4+	115	M1	115			2708	2708		23.5	23.5	0	6.9		16.6		10-Feb-10	Specification;Design;Build;Test;Implement;								Inbound 16;	No	Stand alone	No			75
12658	A	A	2000	7	0	43	Enhancement	PC	4GL	Oracle	IFPUG 4+	100	M1	104	1.04	2321	2796	2321	23.2	28	22.3		20		5		Sep-00	Specification;Build;Test;							2321	Tele7s;		Client server	Yes			Proprietary Midrange;	Client: presentation; Server: processing;			Data Modelling;
12667	B	A	2001	4	0	14	Enhancement	MR	3GL	C++	IFPUG 4+	1307	L	1307		6600	6600	6600	5	5	5		261.4		5	0	30-Sep-01	Planning;Specification;Build;Test;							6600	Don't Know;	No						Web;	Web	Waterfall (includes Linear Processing);
12674	B	C	2000	4	0	3	Enhancement	MR	4GL	SQL	IFPUG 4+		XXL	14745		8180	8180	6708			0.5						1998 to 2000	Planning;Specification;Build;Implement;	852	821		1435		3600	0	4;	Yes	Stand alone	No							Regression Testing;
12676	B	A	1998				New Development		3GL	Visual Basic	IFPUG 4+	354	M2	354	1	5863	5863	5863	16.6	16.6	16.6		59	5.9	6	0	Jul-98								5863		Don't Know
12688	A	A	2000	7	0	0	Enhancement	PC	4GL	Visual Basic	IFPUG 4+	500	M2	465	0.93	4054	4884	4054	8.1	9.8	8.7		38.5		13		Nov-00	Specification;Build;Test;							4054	Tele7s;		Client server	Yes			Proprietary Midrange;	Client: presentation; Server: processing;			Data Modelling;Prototyping;
12689	B	B	2009	9	0	Car production;	Enhancement		3GL	C++	IFPUG 4+	78	S	78			511	511		6.6	6.6	0	9.2		8.5		25-Nov-09	Specification;Design;Build;Test;Implement;								Product, Process & Design;	No	Stand alone	No			Stand alone;
12696	B	A	1999	2	0	42	New Development	Multi	4GL	Visual Basic	IFPUG 4+	130	M1	130		1142	1142	1062	8.8	8.8	8.2					0		Planning;Specification;Build;Test;							1062	Don't Know;	No	Multi-tier / Client server	Yes				C/S;		Waterfall (includes Linear Processing);
12698	B	B	2007	3			Enhancement	Multi	ApG	COOL:Gen	FiSMA	267	M1			3352	3352	3050	12.6	12.6	11.4				7	0.33	15-Jun-07	Specification;Design;Build;Test;Implement;		558	1086	810	38	558	0			Multi-tier							Waterfall (includes Linear Processing);
12701	B	B	2002		0	44	Enhancement	MF	2GL	Assembler	IFPUG 4+	235	M1	239		4780	4780	4780	20.3	20.3	20		15	2.5	15.7	15.7									4780		No	Stand alone	No
12702	B	A	2003	0	0	14	New Development	Multi	4GL	PowerBuilder	IFPUG 4+	1671	L	1671		39358	39358	39358	23.6	23.6	23.6					0		Planning;Specification;Build;Test;Implement;							39358	Don't Know;	No	Multi-tier / Client server	Yes				C/S;		Waterfall (includes Linear Processing);
12705	B	C	1998	7	0	0	Enhancement		3GL	C++	IFPUG 4+		M1	108		3751	4519	3751			34.7				3		Sep-98	Specification;Build;Test;							3751			Stand alone	No
12708	B	B	2014	7	0	25	Enhancement	Multi			IFPUG 4+	163	M1	163		287	287	287	1.8	1.8	1.8		37		4.4		26-Jan-14								287			Multi-tier						Web	Waterfall (incl Linear Processing & SSADM);	Business Area Modelling;Data Modelling;Object Oriented;Prototyping;
12712	B	B	2013	5		6	Enhancement				IFPUG 4+	86	S	86		6113	6113	6113	71.1	71.1	71.1		9.6	0.1	9		7-Feb-13	Planning;Specification;Design;Build;Test;Implement;Proj Management;	49	192	878	1818	2674	124	378
12714	B		2004	7		85	Enhancement	PC	3GL	C	LOC					6496	6844	5610							10.1		31-Oct-04		179		732	2693	352	1306
12717	B	A	2000	9	0	14	New Development	Multi	4GL	Oracle	IFPUG 4+	1444	L	1444		6129	6129	5700	4.2	4.2	3.9		131.3		11	0	31-Mar-00	Planning;Specification;Build;Test;							5700	Don't Know;	No	Multi-tier / Client server	Yes				C/S;		Waterfall (includes Linear Processing);
12720	B	C	2003	10	0	5	Enhancement	Multi	4GL		IFPUG 4+		XS	15		60	60	60			4				3.3	0.5	14-Nov-03								60			Client server	Yes				Client Server;
12722	B		2005			Client Server;	New Development	Multi	3GL	Java	LOC					378	420	420							4.6		24-Jun-05		0	0	102	270	0	6				Client server	Yes
12725	B		2012	4	0	Mobile Application;	New Development	PC	3GL	iOS	COSMIC	189	M1			5789	5789	4284	30.6	30.6	22.7		29.5		6.4	0	30-May-12	Design;Build;Test;		0	0	2114	1410	0	760	4;	No	Client server	Yes	mobile app;	back-end;	back-end;
12726	B	C	2006		0	14	Enhancement	Multi	3GL	Java	IFPUG 4+		S	53		473	473	473			8.9				2.6		2006								473									Web	Waterfall (includes Linear Processing);
12728	B	A	1998				Enhancement				IFPUG 4+	641	M2	641	1	508	508	472	0.8	0.8	0.7		213.7	106.8	3	0	Aug-98	Planning;Specification;Build;Test;	7	30		391	44		0		Don't Know
12729	A	A	2006	11	0	14	Enhancement	MF	3GL	PL/I	IFPUG 4+	144	M1	144	1	809	809	809	5.6	5.6	5.6	34.7	28.8	9.6	5	0	6-Jun-06	Planning;Specification;Design;Build;Test;Implement;							809			Stand alone	No
12736	B	B	2010	9	0	78	Enhancement	MR	4GL	ABAP	IFPUG 4+	130	M1	130			1675	1541		12.9	11.9	0	18.6		7		30-Jun-10	Specification;Design;Build;Test;Implement;								10 (excluding 4);	Yes	Client server	Yes			Client server;
12743	D	B	2000	3			Enhancement	MF	3GL	COBOL	IFPUG 4+	906	M2	940			558	558		0.6	0.6		113.3		8		Apr-00	Planning;Specification;Build;Test;Implement;								3;	No	Client server	Yes			75	Client: presentation; Server: processing;
12745	B	B	2005	7	1	33	Enhancement	Multi	3GL		IFPUG 4+	81	S	81		2004	2004	2004	24.7	24.7	24.7						first Quarter 2005	Build;							2004			Client server	Yes				Client Server;		Waterfall (includes Linear Processing);
12746	B	A	1999				Enhancement				IFPUG 4+	393	M2	393	1	6660	6660	6660	16.9	16.9	16.9	0	39.3	3.3	10	0	Mar-99	Planning;Specification;Build;Test;	490	410		4750	710		300		Don't Know
12749	B	A	2002	4	0	14	Enhancement	Multi	4GL	Lotus Notes	IFPUG 4+	445	M2	445		2317	2317	2155	5.2	5.2	4.8		30.1		14.8	0	1-Mar-02	Planning;Specification;Build;Test;							2155	Don't Know;	No	Multi-tier / Client server	Yes				C/S;		Waterfall (includes Linear Processing);
12750	B	A	1994	11	0	3	New Development	PC	4GL	CLIPPER	IFPUG 4+	484	M2	499	1.03	4476	5404	5404	9.2	11.2	10.8		10.1		48		Jan-94	Planning;Specification;Build;Test;Implement;	305	1187		2544	360	80	0	Engineering;	No		Don't Know							Data Modelling;Prototyping;
12751	B	A	2004				Enhancement		3GL	Java	IFPUG 4+	7	XXS	7	0.95	1818	1818	1818	259.7	259.7	259.7														1818
12755	B	B	2012	5		6	Enhancement				IFPUG 4+	194	M1	194		30975	30975	30975	159.7	159.7	159.7		9.2	0.2	21		30-Jun-12	Planning;Specification;Design;Build;Test;Implement;Proj Management;	205	2366	2955	4682	16375	1494	2898
12759	B	B	2011	5		6	Enhancement				IFPUG 4+	108	M1	108		13268	13268	13268	122.9	122.9	122.9		6.8	0.1	16		15-Dec-11	Planning;Specification;Design;Build;Test;Implement;Proj Management;	245	910	1094	3171	3733	2432	1683
12760	B	C	2006		0	14	Enhancement	Multi	3GL	Java	IFPUG 4+		S	86		1055	1055	1055			12.3				3.4		2006								1055									Web	Waterfall (includes Linear Processing);
12763	B	A	1995	4	0	0	New Development	MF	3GL	COBOL	IFPUG 4+	445	M2	445	1	8499	8499	8499	19.1	19.1	19.1		55.6	7	8	0	Oct-95		525	2468		4703	698	105	0	4;	No		Don't Know							Data Modelling;
12764	B	A	1998				Enhancement		3GL	C	IFPUG 4+	1361	L	1361	1	53830	53830	53830	39.6	39.6	39.6		113.4	3.5	12	0	Mar-98	Planning;	7882						45948		Don't Know
12770	A	A	1991	0	0	3	New Development	MF	APG		IFPUG old	2234	L	2145	0.96		2400	2400		1.1	1.1		26.6	8.9	84	42	Jun-91	Planning;Specification;Build;Test;Implement;								Research & Development;	No	Client server	Yes			75	Client: presentation; Server: processing;			Data Modelling;Event Modelling;Process Modelling;
12771	B	B	2012	5		6	Enhancement				IFPUG 4+	92	S	92		12019	12019	12019	130.6	130.6	130.6		6.6	0.2	14		18-Feb-12	Planning;Specification;Design;Build;Test;Implement;Proj Management;	175	173	2564	4074	4350	42	641
12773	B	A	2000	9			Enhancement	MF	3GL	PL/I	IFPUG 4+	474	M2	374	0.79	310	5673	5106	0.7	12	13.7	0	52.7	2.8	9	0	Jun-00	Specification;Build;Test;Implement;							310	9;		Stand alone
12777	B	A	1997	3	0	0	Enhancement	MF	ApG	HPS	IFPUG 4+	1239	L	1177	0.95		11514	11514		9.3	9.8	3.2	309.8		4		Apr-97	Planning;Specification;Build;Test;Implement;								10 (excluding 4);	No	Stand alone	No
12778	B	C	2006		0	14	Enhancement	Multi	3GL	Java	IFPUG 4+		M1	158		1550	1550	1550			9.8				6.9		2006								1550									Web	Waterfall (includes Linear Processing);
12781	A	B	1995	3			New Development	MF			IFPUG 4+	109	M1	109		650	650	650	6	6	6		7.8		14	0	Nov-95	Planning;Specification;Build;Test;Implement;							650	3;	No	Stand alone	No
12785	B	B	2005	3			Enhancement	MF	4GL		FiSMA	110	M1			920	920	920	8.4	8.4	8.4				18	13.3	15-Nov-05								920											Seer method;
12787	B	C	2006		0	14	Enhancement	Multi	3GL	Java	IFPUG 4+		S	91		419	419	419			4.6				2.7		2006								419									Web	Waterfall (includes Linear Processing);
12792	B	A	1999	3	0	14	New Development	Multi	3GL	Visual Basic	IFPUG 4+	231	M1	231		3045	3045	3045	13.2	13.2	13.2		115.5		2	0	30-Sep-99	Planning;Specification;Test;							3045	Don't Know;	No	Multi-tier / Client server	Yes				C/S;		Waterfall (includes Linear Processing);
12794	B	B	2012	5		6	Enhancement				IFPUG 4+	48	S	48		6570	6570	6570	136.9	136.9	136.9		1.7	0	29		27-Jul-12	Planning;Specification;Design;Build;Test;Implement;Proj Management;	130	608	404	1256	1495	675	2002
12802	B	C	2006		0	14	Enhancement	Multi	4GL	.Net	IFPUG 4+		S	66		947	947	947			14.3				3.4		2006								947									Web	Waterfall (includes Linear Processing);
12804	B	B	2012	5		6	Enhancement				IFPUG 4+	74	S	74		8598	8598	8598	116.2	116.2	116.2		2.5	0	30		27-Jul-12	Planning;Specification;Design;Build;Test;Implement;Proj Management;	763	885	919	1405	2278	990	1358
12814	B	C	2004	10	0	5	Enhancement	Multi	4GL		IFPUG 4+		S	45		488	488	488			10.8				2.1	0	8-Jul-04								488			Client server	Yes				Client Server;
12816	B	A	2003	11	0	99	Enhancement	MF	3GL	COBOL	IFPUG 4+	113	M1	113	1	6710	6710	6710	59.4	59.4	59.4	0	9.4	1.2	12	0	3-May-03	Planning;Specification;Design;Build;Test;Implement;							6710			Multi-tier	Yes								Yes
12819	B	A	1993	9			Enhancement	MF	ApG	TELON	IFPUG old	140	M1	113	0.81	1306	1436	1436	9.3	10.3	12.7		11.7	1.9	12		Oct-93		39	177		729	196	165	0	10 (excluding 4);	No	Stand alone
12820	B	C	2006	9	2	52	Enhancement	Multi	4GL		IFPUG 4+		M1	161		8356	8356	8356			51.9						2006								8356			Client server	Yes						Waterfall (includes Linear Processing);
12821	B		2006	4	0	14	New Development	MF	3GL	COBOL	COSMIC	185	M1			5498	5498	5003	29.7	29.7	27		14.6		12.7		1-Oct-06			0	1364	1439	2125	75	0
12832	B	B	1999	6			New Development	PC	4GL	DELPHI	FiSMA	134	M1			100	100	90	0.7	0.7	0.7				5	1	15-Jan-99	Specification;Design;Build;Test;Implement;		25	6	41	8	10	0
12835	B	B	1999				New Development	PC	4GL	Oracle	IFPUG 4+	1460	L	1663		5760	5760	5760	3.9	3.9	3.5		146		10	0	Jan-99								5760			Client server	Yes							Gantt Charts, RAD reviews (as milestones);
12840	B	A	1995	7	0	3	Enhancement	MF	3GL	COBOL	IFPUG 4+	650	M2	728	1.12	943	943	943	1.5	1.5	1.3		36.1	12	18		Feb-95								943	Personnel;	Yes	Stand alone								Regression Testing;Trial & error;
12843	B	A	2001	3	0	Document management;	Enhancement	Multi	4GL	Visual Basic	IFPUG 4+	165	M1	165		850	850	850	5.2	5.2	5.2		82.5		2	0	30-Sep-01	Planning;Specification;Build;Test;							850	Don't Know;	No	Multi-tier / Client server	Yes				C/S;		Waterfall (includes Linear Processing);
12844	B		2006	4	0	14	New Development	MF	3GL	Java	COSMIC	154	M1			9816	9816	8933	63.7	63.7	58		21.7		7.1		7-Apr-06			880	1474	2936	3042	601	0
12857	A	A	2006	6	0	Process Control;42The tool is Used By Employees of this Organization;	Re-development	PC	3GL	Java	IFPUG 4+	615	M2	738	1.2	2786	2786	2786	4.5	4.5	3.8	4.9	87.9	5.9	7	0	6-Jan-06	Planning;Specification;Design;Build;Test;Implement;	206	50	100	464	1641	325	0			Client server	Yes	Data entry & validation;Data retrieval & presentation;Web/HTML browser;	Database server;HTML/web server;Mail server;WAS Server;			Web			Yes
12858	B		2004	6		31	New Development	PC	3GL	Java	LOC					2501	2551	1901							6.2		11-Jun-04		216		305	990	340											Web
12859	B	B	2012	5		6	Enhancement				IFPUG 4+	17	XS	17		1691	1691	1437	99.5	99.5	84.5		3.4	0.2	5		11-Sep-12	Specification;Design;Build;Test;	0	35	298	649	456	0	-1
12860	B	B	2000	7	0	0	Enhancement	MF	3GL	COBOL	IFPUG 4+	171	M1	171		1537	2402	1537	9	14	9	5.8	57		3		Jul-00	Build;Test;							1537	78	No	Stand alone	No
12865	B	B	2011	5		6	Enhancement				IFPUG 4+	54	S	54		7751	7751	7751	143.5	143.5	143.5		3.9	0	14		14-Feb-11	Planning;Specification;Design;Build;Test;Implement;Proj Management;	316	439	540	1599	3748	589	520
12867	B	C	2006		0	14	Enhancement	Multi	3GL	Java	IFPUG 4+		XS	16		92	92	92			5.8				1.2		2006								92									Web	Waterfall (includes Linear Processing);
12869	B	C	2006		0	14	Enhancement	Multi	3GL	Java	IFPUG 4+		S	83		150	150	150			1.8				2.5		2006								150									Web	Waterfall (includes Linear Processing);
12874	A		2002	7	2	28	Enhancement	MF	3GL	C++	LOC					6777	6848	6848							5.5	0	3-Jan-02		276	210	1206	2690	2192	203	0			Client server	Yes	Run a computer-human interface;	Database server;FTP server;Messaging server;Object/component server;
12877	A	A	1999	10	0	Automated Customer Statements;	Enhancement	PC	3GL	COBOL	IFPUG 4+	114	M1	128	1.12	1860	1860	1860	16.3	16.3	14.5	0	19		6	0	1999								1860		No								Joint Application Development (JAD);	Unified Modelling Language (UML);	Yes
12880	B	A	1998				Enhancement				IFPUG 4+	221	M1	221	1	624	843	624	2.8	3.8	2.8	285.1	73.7	24.6	3	0	Aug-98	Planning;Build;Test;	56			485	82		1		Don't Know
12882	B	B	2002				Enhancement	MR	3GL	C++	IFPUG 4+	107	M1	107		426	426	426	4	4	4		17		6.3		14-Jul-02	From Feasibility to Implementation;							426
12884	B	B	2012	5		6	Enhancement				IFPUG 4+	180	M1	180		7884	7884	7884	43.8	43.8	43.8		12	0.1	15		12-Oct-12	Planning;Specification;Design;Build;Test;Implement;Proj Management;	60	961	707	2351	3064	198	543
12898	B		2006	4	0	14	New Development	MF	3GL	Java	COSMIC	10	XS			197	197	179	19.7	19.7	17.9		3.6		2.8		6-Apr-06			0	41	18	36	84	0
12899	B	B	2010	9	0	Management of 9 needs additional;	Enhancement	MR	3GL	SQL	IFPUG 4+	98	S	98			879	809		9	8.3	0	9.2		10.7		15-Dec-10	Specification;Design;Build;Test;Implement;								Inbound 16;	No	Client server	Yes			Client server;
12902	B	A	2001	3	0	14	Enhancement	Multi	3GL	Visual Basic	IFPUG 4+	981	M2	981		25837	25837	25837	26.3	26.3	26.3		163.5		6	0	31-Mar-01	Planning;Specification;Build;Test;							25837	Don't Know;	No	Multi-tier / Client server	Yes				C/S;		Waterfall (includes Linear Processing);
12906	B	B	1998				New Development	PC	4GL	Oracle	IFPUG 4+	1191	L	1334		5152	5152	5152	4.3	4.3	3.9		170.1		7	0	Apr-98								5152			Client server	Yes							Gantt Charts, RAD reviews (as milestones);
12907	B	A	1999				Enhancement				IFPUG 4+	1606	L	1606	1	17230	17230	17230	10.7	10.7	10.7	2.5	229.4	7.2	7	0	Mar-99	Planning;Specification;Build;Test;	3794	791		555	1584		10506		Don't Know
12910	B	A	2000				New Development		3GL	C	IFPUG 4+	25	XS	25	1	97	97	62	3.9	3.9	2.5		50	50	0.5	0	Jan-00	Build;Test;				46	16		0		Don't Know
12915	B	B	2000	7	0	0	Enhancement	PC	4GL	ASP	NESMA	91	S	91		474	741	474	5.2	8.1	5.2	44	91		1		Aug-00	Build;Test;							474		No	Client server	Yes
12916	B	A	2000	4	0	0	Enhancement	MF	3GL	COBOL	NESMA	139	M1	108	0.78	3839	4570	4204	27.6	32.9	38.9		46.3		3	0	Jan-00	Planning;Specification;Build;Test;Implement;					691		0	4;	No		No
12920	C		2008	9	2	49	Enhancement		3GL	C	COSMIC	12	XS			213	213	136	17.8	17.8	11.3		0.5		24		17-Nov-08					68	68		0
12922	A	A	2004	7	0	Internal Telecom Ordering Application;	Enhancement	MF	3GL	C++	IFPUG 4+	71	S	89	1.25	2161	2221	2221	30.4	31.3	25	0	14.2		5	0	31-Jul-04	Planning;Specification;Design;Build;Test;Implement;	60	236	450	700	670	45	0			Stand alone	No
12923	B	C	2003	10	0	5	Enhancement	Multi	4GL		IFPUG 4+		XS	11		44	44	44			4				2.2	0.2	17-Oct-03								44			Client server	Yes				Client Server;
12930	B	B	2013	7	0	42	Enhancement	Multi	3GL	Java	IFPUG 4+	84	S	84		389	389	389	4.6	4.6	4.6		22.1		3.8		11-Feb-13								389			Multi-tier							Waterfall (incl Linear Processing & SSADM);	Business Area Modelling;Data Modelling;Object Oriented;Prototyping;
12937	B	B	2014	7	0	25	Enhancement	Multi			IFPUG 4+	76	S	76		97	97	97	1.3	1.3	1.3		12.7		6		31-Jan-14								97			Multi-tier						Web	Waterfall (incl Linear Processing & SSADM);	Business Area Modelling;Data Modelling;Object Oriented;Prototyping;
12939	A	A	1994	11	0	3	New Development	PC	4GL	SQL	IFPUG 4+	135	M1	119	0.88	700	700	700	5.2	5.2	5.9	37					Dec-94								700	Activity Tracking;	No	Client server	Yes			LAN Based;			Joint Application Development (JAD);	Data Modelling;Process Modelling;	Yes
12942	B	B	2003	3			New Development	PC	4GL		FiSMA	377	M2			990	990	990	2.6	2.6	2.6				5	0	31-Jan-03								990
12945	B	A	1999				New Development		3GL	C	IFPUG 4+	118	M1	118	1	9021	9021	9021	76.4	76.4	76.4		5.6	0.9	21	0	Mar-99	Planning;Specification;Build;Test;	637	1487		3846	2931		120		Don't Know
12946	B	B	2005	7	1	33	Enhancement	Multi	4GL		IFPUG 4+	56	S	56		997	997	997	17.8	17.8	17.8						first Quarter 2005								997			Client server	Yes				Client Server;		Waterfall (includes Linear Processing);
12950	C		2008	9	2	49	Enhancement		3GL	C	COSMIC	11	XS			125	125	80	11.4	11.4	7.3		0.5		24		17-Nov-08					40	40		0
12958	B	B	2005	7	1	33	Enhancement	MF	3GL		IFPUG 4+	97	S	97		2450	2450	2450	25.3	25.3	25.3						first Quarter 2005								2450										Waterfall (includes Linear Processing);
12962	B	B	2013	5		6	Enhancement				IFPUG 4+	22	XS	22		1807	1807	1807	82.1	82.1	82.1		3.1	0.1	7		15-Apr-13	Planning;Specification;Design;Build;Test;Implement;	117	255	109	473	496	84	273
12965	B	C	2004	10	0	5	Enhancement	Multi	4GL		IFPUG 4+		S	42		328	328	328			7.8				2.4	0	16-Sep-04								328			Client server	Yes				Client Server;
12967	B	A	2000			92	Enhancement	MF	3GL	COBOL	IFPUG 4+	63	S	67	1.06	5858	5858	5272	93	93	78.7		4	2	15.6	0	11-Jun-00			312		4112	728	120	0		No	Stand alone	No
12975	B	A	2001	8		Mission-critical system;	New Development	Multi	4GL	Visual Basic	IFPUG 4+	1752	L	1752		9116	9116	9116	5.2	5.2	5.2		146		12	0	31-Mar-01	Planning;Specification;Build;Test;Implement;							9116	Don't Know;	No	Multi-tier / Client server	Yes				C/S;		Waterfall (includes Linear Processing);
12980	B		2005	7		85	New Development	PC	3GL	Java	LOC					2683	2992	2992									29-Jan-05		0	0	1123	1190	370	0
12981	C	A	1996	7	0	12	Enhancement	PC	ApG		NESMA	184	M1	202	1.1	2752	2752	2752	15	15	13.6	81.5	52.6	7.5	3.5		Jul-96	Planning;Specification;Build;Test;Implement;	432	120		900	1200	100	0	Tele7s;	No	Stand alone							Rapid Application Development (RAD);
12982	B	C	2003	0	0	Management or performance 55	New Development	Multi			IFPUG 4+		M2	415		7271	7271	6035			14.5				3.6	1		Specification;Design;Build;Test;		761	1321	2674	1279		0			Multi-tier with web public interface	Yes	Business logic or rule processing;Data entry & validation;Data retrieval & presentation;				Web
12986	D	A	2007	6			Enhancement	MR	3GL	Java	IFPUG 4+	348	M2	390	1.12	10866	10866	10866	31.2	31.2	27.9	0	29	1.4	12	0	31-Dec-07		1936	1006	3332	2694	896	992	10			Client server	Yes						Waterfall (includes Linear Processing);
12987	B	B	2005	3			Enhancement	MF	3GL	PL/I	FiSMA	98	S			654	654	595	6.7	6.7	6.1				5	0.03	8-Jul-05	Design;Build;Test;Implement;		66	100	313	95	22	-1										Waterfall (includes Linear Processing);
12993	B	B	2005	3			Enhancement	Multi	4GL		FiSMA	42	S			300	300	300	7.1	7.1	7.1				2		11-Nov-05								300
12995	B	A	2002	10	0	14	Enhancement	MF	3GL	COBOL	IFPUG 4+	295	M1	351	1.19	1775	1775	1775	6	6	5.1														1775
12996	B	A	1999	3	0	14	New Development	Multi	4GL	Visual Basic	IFPUG 4+	323	M2	323		2183	2183	2030	6.8	6.8	6.3		97.9		3.3	0	29-Dec-99	Planning;Specification;Build;Test;							2030	Don't Know;	No	Multi-tier / Client server	Yes				C/S;		Waterfall (includes Linear Processing);
12997	C	B	2007	3			Enhancement	MF	3GL	PL/I	FiSMA	47	S			2009	2009	864	42.7	42.7	18.4				4	0.33	18-Jun-07	Design;Test;Implement;							864			Stand alone							Waterfall (includes Linear Processing);
13000	B	B	2002				Enhancement	MF	3GL	COBOL	IFPUG 4+	83	S	83		4949	4949	4949	59.6	59.6	59.6		39.5		2.1		30-Aug-02	From Feasibility to Implementation;							4949
13009	B		2007	4	0	14	New Development	MF	3GL	COBOL	COSMIC	208	M1			1929	1929	1755	9.3	9.3	8.4		9.5		21.9		9-Feb-07			0	634	355	632	134	0
13011	B	A	1999	0	0	10	New Development	Multi	4GL	Visual Basic	IFPUG 4+	115	M1	115		420	420	390	3.7	3.7	3.4		38.3		3	0	1-Apr-99	Planning;Specification;Build;Test;							390	Don't Know;	No	Multi-tier / Client server	Yes				C/S;		Waterfall (includes Linear Processing);
13012	B	B	2008	9	0	54	New Development		3GL	COBOL	IFPUG 4+	1088	L	1088			13156	13156		12.1	12.1	0	69.7		15.6		11-Dec-08	Specification;Design;Build;Test;Implement;								Inbound 16;	No	Stand alone	No			Multi-tier with web public interface;
13015	B	B	2000	7	0	0	New Development	PC	4GL	Visual Basic	NESMA	303	M2	303		2224	3475	2224	7.3	11.5	7.3	16.5	75.8		4		Aug-00	Build;Test;							2224	Sales;	No	Client server	Yes
13019	B	A	2000	2	0	3	New Development		3GL	COBOL	IFPUG 4+	71	S	66	0.93		2355	2167		33.2	32.8		7.9		9		Aug-00	Specification;Build;Test;Implement;									No	Client server	Yes
13020	B	B	2012	5		6	Enhancement				IFPUG 4+	7	XXS	7		1700	1700	1700	242.9	242.9	242.9		0.7	0	10		7-Dec-12	Planning;Specification;Design;Build;Test;Implement;Proj Management;	84	228	155	450	256	304	223
13026	B		2013	4	0	27	Enhancement	PC	3GL	C#	COSMIC	5	XXS			27	27	21	5.4	5.4	4.2		0.4	0.4	12		31-Dec-13	Design;Build;Test;							21			Stand alone							Agile Development;			Yes	1
13033	A	B	2001	7	0	16	Enhancement	MR	3GL	C++	IFPUG 4+	214	M1	214		1863	1863	1546	8.7	8.7	7.2		30.6	4.4	7		Jan-01	Specification;Build;Test;		469		549	528		0	Tele7s;		Client server	Yes			Unix;	Client: presentation; Server: processing;			Event Modelling;Object Oriented Design;
13034	B	A	2001	3	0	32	New Development	PC	3GL	Visual Basic	IFPUG 4+	422	M2	422		4618	4618	4295	10.9	10.9	10.2		127.9		3.3	0	31-Mar-01	Planning;Specification;Build;Test;							4295	Don't Know;	No						Web;	Web	Waterfall (includes Linear Processing);
13040	B	A	1993	8			Enhancement	MR	3GL		IFPUG old	164	M1	175	1.07	142	169	169	0.9	1	1		41		4		Aug-93		18	25		89	3	7	0	Registration, racing;	No	Stand alone
13041	B	B	2014	7	0	25	Enhancement	Multi			IFPUG 4+	85	S	85		145	145	145	1.7	1.7	1.7		40.5		2.1		31-Jan-14								145			Multi-tier						Web	Waterfall (incl Linear Processing & SSADM);	Business Area Modelling;Data Modelling;Object Oriented;Prototyping;
13047	C	A	1996	4	0	0	Enhancement	PC	3GL	C++	Mark II	318	M2	398			1946	1946		6.1	4.9		53	13.3	6	0	Apr-96	Planning;Specification;Build;Test;Implement;								Loans;	No	Stand alone								Prototyping;Object Oriented Design;
13052	B	A	2002	10	0	14	Enhancement	MF			IFPUG 4+	65	S	65	1	618	618	618	9.5	9.5	9.5						Jun-02								618
13053	B	B	2011	5		6	Enhancement				IFPUG 4+	33	S	33		7824	7824	7824	237.1	237.1	237.1		3.3	0	10		12-Feb-11	Planning;Specification;Design;Build;Test;Implement;Proj Management;	109	505	168	1646	4208	722	466
13055	B	C	2006		0	14	Enhancement	Multi	4GL	.Net	IFPUG 4+		M1	191		2315	2315	2315			12.1				4.6		2006								2315									Web	Waterfall (includes Linear Processing);
13060	B	A	1999	3	0	14	Enhancement	Multi	3GL	Visual Basic	IFPUG 4+	140	M1	140		2202	2202	2202	15.7	15.7	15.7		46.7		3	0	31-Dec-99	Planning;Specification;Test;							2202	Don't Know;	No	Multi-tier / Client server	Yes				C/S;		Waterfall (includes Linear Processing);
13063	B	A	2008	7	0	42Ordering tool enhancements for telecom components;	Enhancement	PC	3GL	Java	IFPUG 4+	445	M2	548	1.23	3153	3153	3153	7.1	7.1	5.8		74.2	4.1	6	0	8-Feb-08		50	200	770	1350	427	356	0			Multi-tier with web public interface	Yes	Web/HTML browser;	Database server;HTML/web server;Object/component server;Security/authentication;			Web	Joint Application Development (JAD);	Object Oriented Analysis;Object Oriented Design;ExpressOne Methodology (Client Customized process);	Yes
13072	B	B	1999	9			New Development	PC	3GL	C++	FiSMA	27	XS			55	55	55	2	2	2				8	4	14-Jan-99								55											Prototyping;
13079	B	C	2006		0	14	Enhancement	Multi	3GL	Java	IFPUG 4+		M1	114		1286	1286	1286			11.3				7.8		2006								1286									Web	Waterfall (includes Linear Processing);
13083	B	C	2006	9	2	52	Enhancement	Multi	4GL		IFPUG 4+		S	57		2647	2647	2647			46.4						2006								2647			Client server	Yes						Waterfall (includes Linear Processing);
13091	B	B	2010	9	0	Parts Selling website;	Enhancement	MR	3GL	Java	IFPUG 4+	127	M1	127			4022	3700		31.7	29.1	0	12.7		10		15-Nov-10	Specification;Design;Build;Test;Implement;								Sales;	No	Multi-tier with web public interface	No			Multi-tier with web public interface;		Web
13096	A	A	1993	12	0	0	New Development	MF	3GL	COBOL	IFPUG old	292	M1	283	0.97	5650	5650	5650	19.3	19.3	20	10.3	22.5		13		Jan-93								5650	78	No	Stand alone							Multifunctional Teams;	Business Area Modelling;Data Modelling;
13098	B	B	2002	11			New Development	Multi	3GL	Java	FiSMA	921	M2			4178	4178	4178	4.5	4.5	4.5				13		20-Jun-02								4178											Object Oriented;Prototyping;Functional sizing;Test planning;Effort estimates;Reviews;
13099	A	B	2006	11	0	24	Enhancement	MF	ApG	COOL:Gen	IFPUG 4+	13	XS	16	1.2	1382	1382	1258	106.3	106.3	78.6	0	2.7		4.8		May-06			120	101	418	501	118	0			Stand alone
13100	B	B	2010	9			Enhancement		3GL	Java	IFPUG 4+	50	S	50			392	392		7.8	7.8	0	22.7		2.2		19-May-10	Specification;Design;Build;Test;Implement;								After Sales & Services;	No	Client server	Yes			Client server;
13103	B	A	2004				Enhancement		3GL	Java	IFPUG 4+	51	S	48	0.95	727	727	727	14.3	14.3	15.1														727
13104	D	A	2010	6			Enhancement	MR	4GL	ABAP	IFPUG 4+	456	M2	470	1.03	16853	16853	16853	37	37	35.9	35.1	41.5	1.2	11		5-Sep-10		34	204	2675	7652	5476	812	0			Stand alone							Incremental;
13105	B	A	1999	0	0	3	New Development	MR	3GL	COBOL	IFPUG 4+	461	M2	484	1.05	3484	3868	3172	7.6	8.4	6.6							Specification;Build;Test;		511		1891	490		0	10 (excluding 4);	No	Stand alone	No							Data Modelling;Process Modelling;Prototyping;Regression Testing;
13106	B	C	2006		0	14	New Development	Multi	3GL	Java	IFPUG 4+		M1	253		689	689	689			2.7				4.3		2006								689									Web	Waterfall (includes Linear Processing);
13114	B	B	1998	9			New Development	PC	3GL	C	FiSMA	816	M2			1839	1839	1839	2.3	2.3	2.3				10	1	28-Dec-98								1839
13116	A	A	1999	7		Mixed;	Enhancement		4GL	SQL	IFPUG 4+	106	M1	109	1.03	1837	1837	1525	17.3	17.3	14		53	8.8	2		Jun-99	Specification;Build;Test;		585		706	234		0	Tele7s;
13119	A	A	2000	7	0	3	Enhancement	PC	4GL	Oracle	IFPUG 4+	158	M1	160	1.01	476	575	476	3	3.6	3		79		2		Nov-00	Specification;Build;Test;							476	Tele7s;		Stand alone							Joint Application Development (JAD);	Data Modelling;Prototyping;	Yes
13123	B	B	1999	9			New Development	PC	3GL	C++	FiSMA	602	M2			4202	4202	4202	7	7	7				36	28	14-Jan-99								4202											Prototyping;
13124	B	C	2006		0	14	Enhancement	Multi	3GL	Java	IFPUG 4+		M1	176		1214	1214	1214			6.9				4.8		2006								1214									Web	Waterfall (includes Linear Processing);
13125	C	A	1998	4	0	Client/Server Customer Service application;	New Development		4GL	Visual Basic	IFPUG 4+	349	M2	394	1.13	2957	2957	2957	8.5	8.5	7.5							Planning;Specification;Build;Test;Implement;							2957	4;	No								Rapid Application Development (RAD);	Object Oriented Design;
13127	B	A	2001	0	0	42	New Development	PC	4GL	ASP	IFPUG 4+	786	M2	786		7496	7496	7496	9.5	9.5	9.5		91.4		8.6	0	18-Feb-01	Planning;Specification;Build;Test;							7496	Don't Know;	No						Web;	Web	Waterfall (includes Linear Processing);
13131	B	C	2006		0	14	New Development	Multi	4GL	.Net	IFPUG 4+		M2	318		4823	4823	4823			15.2				6.9		2006								4823									Web	Waterfall (includes Linear Processing);
13132	B	B	2004	11			New Development	Multi	3GL	C++	FiSMA	9390	XXL			67576	67576	67576	7.2	7.2	7.2				51	1.6	30-Jun-04	Planning;Specification;Design;Build;Test;Implement;		9995	28583	2775	14775	11448	0											Object Oriented;
13133	A	A	2004	4	0	14	Enhancement	MF	3GL	COBOL	NESMA	43	S	43		265	412	412	6.2	9.6	9.6		5.7	0.9	7.6	0	28-Jun-04								265
13136	B	A	2002	7		9	Enhancement	MF	3GL	C++	IFPUG 4+	80	S	87	1.09	4281	4281	4281	53.5	53.5	49.2						Sep-02								4281
13150	B	B	2004	11	0	Document management;Logistic or supply planning & control;10116	Enhancement	Multi	4GL	ABAP	IFPUG 4+	334	M2	334		2648	2648	2648	7.9	7.9	7.9	47.9	37.1	4.6	9	0	1-Sep-04	Planning;Specification;Design;Build;Test;Implement;							2648				Yes	Run a computer-human interface;Data entry & validation;	Database server;File &/or print server;Object/component server;Security/authentication;
13152	A	A	1999	7			Enhancement		3GL	Periproducer	IFPUG 4+	64	S	65	1.01	606	606	503	9.5	9.5	7.7		32	16	2		Jun-99	Specification;Build;Test;		167		160	176		0	Tele7s;
13156	B	B	2005	7	1	33	Enhancement	MF	3GL		IFPUG 4+	84	S	84		899	899	899	10.7	10.7	10.7						first Quarter 2005								899										Waterfall (includes Linear Processing);
13157	B	B	2005	7	1	33	Enhancement	MF	3GL		IFPUG 4+	33	S	33		583	583	583	17.7	17.7	17.7						first Quarter 2005								583										Waterfall (includes Linear Processing);
13163	B	C	2003	10	0	5	Enhancement	Multi	4GL		IFPUG 4+		M1	277		1012	1012	1012			3.7				3.2	1.2	19-Dec-03								1012			Client server	Yes				Client Server;
13166	B		2005	4	0	14	New Development	PC	3GL	Java	COSMIC	92	S			2678	2678	2437	29.1	29.1	26.5		30.7		3		22-Jul-05			0	576	718	901	242	0									Web
13169	B	A	1999				New Development				IFPUG 4+	1433	L	1433	1	3838	3838	3838	2.7	2.7	2.7		286.6	22	5	0	Mar-99	Planning;Build;Test;	129			3135	415		159		Don't Know
13172	B	C	2000	0	0	12	New Development	PC	4GL	Visual Basic	IFPUG 4+		L	1570		2240	2240	1456			0.9						1998 to 2000	Specification;Build;		650		806			0	Marketing;	No	Stand alone	No							Regression Testing;
13175	B	A	1994	11	0	3	New Development	MF	3GL	COBOL	IFPUG 4+	242	M1	259	1.07		3072	3072		12.7	11.9		24.2		10		Jan-94									Pension Funds Management;	No	Stand alone								Gane/Sarson Structured Analysis;
13177	B	B	2003	7	0	581	Enhancement	PC	4GL	Visual Basic	NESMA	143	M1	143		412	644	412	2.9	4.5	2.9		143		1			Design;Build;Test;							412			Client server	Yes
13178	B	B	2007	0			New Development	PC	3GL	Java	FiSMA	361	M2			692	692	630	1.9	1.9	1.7				2.2	0.2	26-Jan-07	Specification;Design;Build;Test;Implement;		65	46	20	447	52	0										Spiral;
13180	B	A	2004				Enhancement		4GL	Oracle	IFPUG 4+	79	S	93	1.17	1585	1585	1585	20.1	20.1	17		25.5		3.1	0									1585			Client server	Yes				C/S;
13181	B	B	2003	3			New Development	Multi	4GL		FiSMA	210	M1			3380	3380	2400	16.1	16.1	11.4				11	4	31-Dec-03	Design;Build;Test;Implement;			480	1200	600	120	0
13189	B	C	2004	10	0	5	Enhancement	Multi	4GL		IFPUG 4+		XXS	6		36	36	36			6				1.7	0	1-Apr-04								36			Client server	Yes				Client Server;
13190	B		2006	4	0	14	Enhancement	MF	3GL	COBOL	COSMIC	143	M1			9566	9566	8705	66.9	66.9	60.9		9.4		15.2		17-Jul-06			557	1531	3069	2762	786	0
13191	B	A	2004				Enhancement		3GL	C	IFPUG 4+	38	S	48	1.27	570	570	570	15	15	11.9		8.3		4.6	0									570			Client server	Yes				C/S;
13194	B	A	2004				New Development			Perl	IFPUG 4+	514	M2	535	1.04	781	781	781	1.5	1.5	1.5		205.6		2.5	0									781									Web
13201	B	C	2004	10	0	86	Enhancement		4GL		IFPUG 4+		M2	323		920	920	920			2.8				2.8	0	26-Feb-04								920
13211	B	B	2004	3			Enhancement	MF	3GL	COBOL	FiSMA	71	S			1006	1006	1006	14.2	14.2	14.2				6.5	1.5	27-Feb-04	Planning;Specification;Design;Build;Test;Implement;		48	360	550	28	20	0										Waterfall (includes Linear Processing);
13216	B	B	2012	5		6	Enhancement				IFPUG 4+	59	S	59		3439	3439	3439	58.3	58.3	58.3		4.5	0.1	13		8-Oct-12	Planning;Specification;Design;Build;Test;Implement;Proj Management;	74	114	156	962	1468	278	387
13217	B	A	2003				New Development		3GL	JavaScript	IFPUG 4+	1198	L	1234	1.03	33206	33206	33206	27.7	27.7	26.9														33206			Client server	Yes
13221	B	A	2004				Enhancement				IFPUG 4+	54	S	61	1.14	129	129	129	2.4	2.4	2.1		24.5		2.2	0									129			Client server	Yes				C/S;
13222	B	B	2012	5		6	Enhancement				IFPUG 4+	124	M1	124		1481	1481	1481	11.9	11.9	11.9		11.3	0.5	11		8-Dec-12	Planning;Specification;Design;Build;Test;Implement;Proj Management;	12	258	57	161	688	25	280
13227	C	B	2008	3			Enhancement	MF	3GL	COBOL	FiSMA	121	M1			1814	1814	780	15	15	6.4				5.1	0.09	30-Sep-08	Design;Test;Implement;							780			Stand alone							Waterfall (includes Linear Processing);
13228	B	B	2013	5		6	Enhancement				IFPUG 4+	8	XXS	8		288	288	256	36	36	32		1	0.1	8		28-Jan-13	Planning;Design;Build;Test;Implement;Proj Management;	10	0	32	40	123	23	28
13229	A		2005	0	0	IP Contact Centers;	New Development	PC	4GL	Visual Basic	COSMIC	1670	L			5906	10206	10206	3.5	6.1	6.1	1.8	87.9	4.6	19	1.5	30-Mar-05	Planning;Specification;Design;Build;Test;Implement;							5906			Client server	Yes	Run a computer-human interface;Business logic or rule processing;Data entry & validation;Data retrieval & presentation;Device/equipment interface;Web/HTML browser;	Database server;FTP server;HTML/web server;Mail server;Messaging server;Object/component server;Security/authentication;			Web
13230	B	A	1998				New Development		3GL	C	IFPUG 4+	170	M1	170	1	1148	1148	735	6.8	6.8	4.3		34	11.3	5	0	Oct-98	Build;Test;				399	336		0		Don't Know
13231	A	B	2000	7	0	Order Processing System;	New Development	PC	4GL	SQL	IFPUG 4+	239	M1	239		678	817	678	2.8	3.4	2.8		29.9	29.9	8		Dec-00	Specification;Build;Test;							678	Tele7s;	Yes	Client server	Yes			Unix;	Client: presentation, processing;		Rapid Application Development (RAD);	Business Area Modelling;Data Modelling;Prototyping;
13237	C	A	1998		0	Electronic 4;	Enhancement	MF	3GL	COBOL	IFPUG 4+	114	M1	106	0.93	3040	3040	3040	26.7	26.7	28.7		9.1	1.1	12.5	0	12-Jun-98		176			1568	568	32	696		Yes	Stand alone	No
13243	A	A	2000	7	0	3	Enhancement	MR	4GL	Oracle	IFPUG 4+	355	M2	366	1.03	10205	10205	8470	28.7	28.7	23.1		35.5	1.8	10		Sep-00	Specification;Build;Test;		2842		3064	2564		0	Tele7s;		Stand alone							Joint Application Development (JAD);	Data Modelling;Prototyping;	Yes
13246	B	A	2002	3	0	14	Enhancement	MF	3GL	COBOL	IFPUG 4+	227	M1	227		2700	2700	2700	11.9	11.9	11.9		37.8		6	0	30-Nov-02	Planning;Specification;Build;Test;							2700	Don't Know;	No		Don't Know						Waterfall (includes Linear Processing);
13248	B		2006	4	0	14	New Development	MF	3GL	COBOL	COSMIC	60	S			3730	3730	3394	62.2	62.2	56.6		4		15.1		15-Feb-06			109	678	541	653	1413	0
13250	B	A	1998				New Development		3GL	C	IFPUG 4+	3354	XL	3354	1	31632	31632	31632	9.4	9.4	9.4		258	16.1	13	0	Apr-98								31632		Don't Know
13251	B	A	1998				Enhancement				IFPUG 4+	338	M2	338	1	10003	10003	10003	29.6	29.6	29.6		42.3	4.2	8	0	Nov-98								10003		Don't Know
13254	B	B	2004		0	15	Enhancement	Multi	3GL	Java	IFPUG 4+	4	XXS	4		24	24	24	6	6	6	0	13.3		0.3		prior to Feb-2004								24			Multi-tier with web public interface					Web;	Web
13258	B	B	2001	3			New Development	MF	3GL	PL/I	FiSMA	160	M1			1640	1640	1640	10.3	10.3	10.3				4	0	30-Nov-01								1640										Waterfall (includes Linear Processing);
13259	C	A	2001	0	0	4	New Development	Multi	3GL	PL/SQL	IFPUG 4+	354	M2	354									208.2		1.7	0	30-Sep-01	don't know							0	Don't Know;	No	Multi-tier / Client server	Yes				C/S;		Waterfall (includes Linear Processing);
13261	B	A	2003	9	0	10	Enhancement	Multi	3GL	Shell	IFPUG 4+	95	S	95		350	350	350	3.7	3.7	3.7		45.2	47.6	2.1	0	31-Jan-03	Planning;Specification;Build;Test;Implement;							350	Don't Know;	No	Multi-tier / Client server	Yes				C/S;		Waterfall (includes Linear Processing);
13270	B	B	2001	11			New Development	PC	4GL	Oracle	FiSMA	2816	L			6382	6382	6382	2.3	2.3	2.3				55	31	15-Jan-01	Test;Implement;							6382
13272	B	B	2005	3			Enhancement	MF	ApG	COOL:Gen	FiSMA	52	S			606	606	606	11.7	11.7	11.7				4.3	0.33	13-May-05	Planning;Specification;Design;Build;Test;Implement;		8	77	497	18	8	-2										Waterfall (includes Linear Processing);
13273	B	B	2012	5		6	Enhancement				IFPUG 4+	54	S	54		11565	11565	11565	214.2	214.2	214.2		4.2	0	13		14-Mar-12	Planning;Specification;Design;Build;Test;Implement;Proj Management;	171	234	2172	2801	5524	176	487
13280	B	B	2003	3			Enhancement	MF	3GL	COBOL	FiSMA	13	XS			117	117	105	9	9	8.1				2	1	30-Jun-03	Specification;Design;Build;Test;Implement;		7	37	48	6	7	0										Waterfall (includes Linear Processing);
13282	C		2007	9	2	49	New Development		3GL	C	COSMIC	246	M1			360	360	360	1.5	1.5	1.5		10.3		24		15-Jun-07								360
13291	B	B	2013	7	0	25	Enhancement	Multi			IFPUG 4+	150	M1	150		421	421	421	2.8	2.8	2.8		55.6		2.7		17-Nov-13								421			Multi-tier						Web	Waterfall (incl Linear Processing & SSADM);	Business Area Modelling;Data Modelling;Object Oriented;Prototyping;
13293	B	C	2006		0	14	New Development	Multi	4GL	.Net	IFPUG 4+		S	91		290	290	290			3.2				2.9		2006								290									Web	Waterfall (includes Linear Processing);
13294	B	B	2011	5		6	Enhancement				IFPUG 4+	297	M1	297		20260	20260	20260	68.2	68.2	68.2		15.6	0.1	19		18-Sep-11	Planning;Specification;Design;Build;Test;Implement;Proj Management;	49	466	2654	4747	10251	865	1228
13295	B	C	2004	10	0	86	Enhancement		4GL		IFPUG 4+		S	56		443	443	443			7.9				2	0	23-Apr-04								443
13302	C	B	2000	7			Enhancement	MF	ApG	COOL:Gen	NESMA	160	M1	160		1216	1900	1216	7.6	11.9	7.6	31.3	26.7		6		May-00	Build;Test;							1216	Tele7s;	No	Client server	Yes
13303	B	A	1999	3	0	14	New Development	Multi	3GL	Visual Basic	IFPUG 4+	92	S	92		3889	3889	3889	42.3	42.3	42.3		23		4	0	30-Sep-99	Planning;Specification;Test;							3889	Don't Know;	No	Multi-tier / Client server	Yes				C/S;		Waterfall (includes Linear Processing);
13304	D	D	1993	10			New Development	MF	3GL	PL/I	Dreger	11		10	0.94	60	64	64	5.5	5.8	6.4		11	3.7	1		Nov-93		1	3		36	14	6	0	10 (excluding 4);	No	Stand alone
13312	B	A	2002	6	0	14	New Development	PC	4GL	ABAP	IFPUG 4+	85	S	85		7800	7800	5850	91.8	91.8	68.8		44.7		1.9	0	30-Oct-02	Planning;Specification;Build;							5850	Don't Know;	No		Don't Know						Waterfall (includes Linear Processing);
13314	A	A	1998	7	0	0	Enhancement	MR	4GL	Oracle	NESMA	615	M2	713	1.16	4396	4396	3253	7.1	7.1	4.6	14.6	89.1		6.9	0	Aug-98	Planning;Build;Test;		0				0	3253	Sales;	No	Client server	Yes			75	Client: presentation; Server: processing;			Data Modelling;Process Modelling;Regression Testing;
13315	D	A	2002	3			Enhancement	MF	3GL	COBOL	IFPUG 4+	910	M2	910		3952	3952	3675	4.3	4.3	4		91.9		9.9	0	30-Aug-02	Planning;Specification;Build;Test;							3675	Don't Know;	No		Don't Know						Waterfall (includes Linear Processing);
13317	B	B	2000	3			New Development	MF	ApG	HPS	FiSMA	580	M2			1815	1815	1815	3.1	3.1	3.1				6	1	9-Jun-00								1815
13319	B	A	2001	2	0	4	New Development	PC	4GL	ASP	IFPUG 4+	113	M1	113		84	84	47	0.7	0.7	0.4		43.5		2.6	0	31-Jul-01	Planning;Build;							47	Don't Know;	No						Web;	Web	Waterfall (includes Linear Processing);
13320	B	B	2004	3			New Development	Multi	3GL	PL/I	FiSMA	476	M2			3601	3601	3601	7.6	7.6	7.6				8		17-Dec-04								3601										Waterfall (includes Linear Processing);	Test planning;Walkthroughs;Functional sizing;
13322	B	C	1998	7	0	0	Enhancement		4GL	CSP	IFPUG 4+		M1	193		6381	7688	6381			33.1				6		Oct-98	Specification;Build;Test;							6381			Stand alone	No
13326	B	A	1997				New Development				IFPUG 4+	194	M1	194	1	1953	1953	1953	10.1	10.1	10.1		38.8	9.7	5	0	May-97								1953		Don't Know
13329	B	B	2011	5		6	Enhancement				IFPUG 4+	90	S	90		2246	2246	2044	25	25	22.7		8.2	0.7	11		31-Mar-11	Specification;Design;Build;Test;Implement;Proj Management;	0	409	4	865	151	30	585
13336	B	A	2002	3	0	14	Enhancement	MF	3GL	COBOL	IFPUG 4+	51	S	51		966	966	966	18.9	18.9	18.9		17		3	0	31-Aug-02	Planning;Specification;Build;Test;Implement;							966	Don't Know;	No		Don't Know						Waterfall (includes Linear Processing);
13337	B	B	2012	5		6	Enhancement				IFPUG 4+	4	XXS	4		2212	2212	2079	553	553	519.8		0.3	0	13		17-Apr-12	Planning;Specification;Design;Build;Test;Proj Management;	14	129	98	593	987	0	258
13339	B	B	2008	3			Enhancement	MF	3GL	COBOL	FiSMA	175	M1			2131	2131	2131	12.2	12.2	12.2				5.3	0.27	29-Feb-08								2131			Stand alone							Waterfall (includes Linear Processing);
13340	B	B	2012	5		6	Enhancement				IFPUG 4+	20	XS	20		2109	2109	2109	105.5	105.5	105.5		1.4	0	14		29-Feb-12	Planning;Specification;Design;Build;Test;Implement;Proj Management;	101	299	94	685	359	347	224
13347	B		2005	4	0	31	Enhancement	PC	3GL	Java	LOC					613	2604	2604							17.4		17-Jun-05		0	0	140		358	115										Web
13352	B	C	2000	0	0	43	New Development	PC	4GL	Oracle	IFPUG 4+		XL	4878		3913	3913	2935			0.6						1998 to 2000	Planning;Specification;Build;	360	799		1776			0	Engineering;	No	Stand alone	No							Event Modelling;
13355	A	A	2000	7	0	0	Enhancement	MR	3GL	C	IFPUG 4+	59	S	63	1.07	937	937	778	15.9	15.9	12.3		19.7	3.3	3		Jan-00	Specification;Build;Test;		89		284	405		0	Tele7s;		Stand alone								Regression Testing;
13364	B	A	1997	12	0	3	Re-development	MF	3GL	COBOL	IFPUG old	675	M2	601	0.89	2772	2772	2079	4.1	4.1	3.5							Planning;Build;Test;Implement;	252	392		1435			0	78	No									Process Modelling;
13366	B	A	2000	9	2	22	New Development	Multi	3GL	C++	IFPUG 4+	120	M1	120		3287	3287	3287	27.4	27.4	27.4		15.2		7.9	0	31-Mar-00	Planning;Specification;Build;Test;Implement;							3287	Don't Know;	No	Multi-tier / Client server	Yes				C/S;		Waterfall (includes Linear Processing);
13367	B	A	2002	7		9	Enhancement		3GL	C++	IFPUG 4+	88	S	94	1.07	5242	5242	5242	59.6	59.6	55.8						Apr-02								5242
13369	B	B	2004		0	15	New Development	Multi	3GL	Java	IFPUG 4+	72	S	72		418	418	418	5.8	5.8	5.8	27.8	34.3		2.1		prior to Feb-2004								418			Multi-tier with web public interface					Web;	Web
13371	B	C	2006		0	14	Enhancement	Multi	4GL	.Net	IFPUG 4+		M1	115		1436	1436	1436			12.5				2.8		2006								1436									Web	Waterfall (includes Linear Processing);
13373	B	B	2002	3			New Development	Multi	4GL	Oracle	FiSMA	76	S			210	210	210	2.8	2.8	2.8				4	0	1-Feb-02								210											Object Oriented;System testing;
13375	B	B	2004		0	15	Enhancement	Multi	3GL	Java	IFPUG 4+	28	XS	28		162	162	162	5.8	5.8	5.8		23.3		1.2										162			Multi-tier with web public interface					Web;	Web
13376	A	A	1990	12			New Development	MF	3GL	PL/I	IFPUG old	381	M2	309	0.81		2597	2597		6.8	8.4		50.8		7.5		Jun-90									Inventory;	No	Stand alone
13377	B	A	1997				Enhancement				IFPUG 4+	1824	L	1824	1	3210	3452	3210	1.8	1.9	1.8		202.7	40.5	9	0	Dec-97	Planning;Specification;Build;Test;	531	82		2154	444		-1		Don't Know
13384	B		2012	4	0	27	Enhancement	PC	3GL	C#	COSMIC	30	S			51	51	39	1.7	1.7	1.3		2.5	2.5	12		31-Dec-12	Design;Build;Test;							39			Stand alone							Agile Development;			Yes	1
13390	B	B	2007	11	0	14	Enhancement	MF	3GL	COBOL	IFPUG 4+	357	M2	357		5497	5497	5497	15.4	15.4	15.4	5.6	16.5		21.6		2007								5497			Stand alone	No
13392	B	B	2012	7	1	18	Enhancement	Multi	3GL	PL/SQL	IFPUG 4+	111	M1	111		206	206	206	1.9	1.9	1.9		21.8		5.1		7-May-12								206			Multi-tier							Waterfall (incl Linear Processing & SSADM);	Business Area Modelling;Data Modelling;Object Oriented;Prototyping;
13396	B	C	2006		0	14	Enhancement	Multi	4GL	.Net	IFPUG 4+		S	82		576	576	576			7				1.3		2006								576									Web	Waterfall (includes Linear Processing);
13397	B	B	2003	4			New Development	Multi	3GL	COBOL	FiSMA	207	M1			610	610	433	2.9	2.9	2.1				7	4	31-Dec-03	Design;Build;Test;Implement;			142	249	42		0										Waterfall (includes Linear Processing);
13400	C	A	1996	6	3	Software development tool;	Enhancement	MF	3GL	PL/I	IFPUG 4+	644	M2	799	1.24	4500	4839	4500	7	7.5	5.6	48.1	58.5	11.7	11		Sep-96	Planning;Specification;Build;Test;	100	500		2700	1200	0	0	Software house / services;	No	Stand alone								Data Modelling;Process Modelling;
13401	B	B	2014	7	0	18	Enhancement	Multi			IFPUG 4+	91	S	91		499	499	499	5.5	5.5	5.5		20.2		4.5		18-May-14								499			Multi-tier							Waterfall (incl Linear Processing & SSADM);	Business Area Modelling;Data Modelling;Object Oriented;Prototyping;
13403	A	A	2005	7		Telecom Data Circuits;	Enhancement	MF	3GL	C++	IFPUG 4+	184	M1	201	1.09	1830	1830	1830	9.9	9.9	9.1	0	51.1	8.5	3.6		25-Apr-05	Planning;Specification;Design;Build;Test;Implement;							1830			Stand alone	No		Database server;FTP server;Security/authentication;
13406	B	A	1991	13			New Development	MF	3GL	PL/I	IFPUG old	1010	L	1010	1	8049	8049	8049	8	8	8		40.4	13.5	25		Aug-91		1243	1760		3269	1279	498	0	10 (excluding 4);	Yes
13411	B	A	2004				Enhancement		4GL	Access	IFPUG 4+	89	S	108	1.22	741	741	741	8.3	8.3	6.9		25.4		3.5	0									741			Client server	Yes				C/S;
13413	B	A	1997	11	0	0	New Development	PC	4GL	Access	IFPUG 4+	507	M2	527	1.04	650	722	650	1.3	1.4	1.2		84.5		6	0	Jan-97	Specification;Build;Test;Implement;							650	Public Health & Family Services;	No	Multi-tier	No							Prototyping;
13416	B	A	2001	5		DB Serch system;	New Development	MR		PowerPlay	IFPUG 4+	453	M2	453		3820	3820	3820	8.4	8.4	8.4		64.7		7	0	31-Oct-01	Planning;Specification;Build;Test;							3820	Don't Know;	No		Don't Know						Waterfall (includes Linear Processing);
13425	B	B	2005	7	1	33	Enhancement	Multi	3GL		IFPUG 4+	293	M1	293		5856	5856	5856	20	20	20						first Quarter 2005								5856			Client server	Yes				Client Server;		Waterfall (includes Linear Processing);
13430	B	C	1998	7	0	0	Enhancement		3GL	PASCAL	IFPUG 4+		M2	320		2248	2708	2248			7				10		Aug-98	Specification;Build;Test;							2248			Client server	Yes
13432	B	C	2006	9	2	52	Enhancement		4GL		IFPUG 4+		M2	716		2692	2692	2692			3.8						2006								2692										Waterfall (includes Linear Processing);
13436	B		2000	15	2	Sensor Ctl. + presentation;	Enhancement	MF	3GL	Ada	COSMIC	624	M2				25207	18905		40.4	30.3		31.2		20	3	Jul-00	Planning;Build;Test;								15;		Stand alone
13437	A	A	1993	12	0	44	New Development	MR	4GL	SQL	IFPUG 4+	575	M2	610	1.06	950	950	950	1.7	1.7	1.6	5.2	191.7	63.9	3		Jul-93								950	Engineering;	No	Client server	Yes			Unix;				Business Area Modelling;Data Modelling;Process Modelling;
13439	B	A	2002	8	0	8	Enhancement		3GL	COBOL	IFPUG 4+	91	S	77	0.85	104	104	104	1.1	1.1	1.4						Jul-02								104
13440	B	B	1997	6	0	14	New Development	PC	4GL	DELPHI	IFPUG 4+	130	M1	130		563	563	563	4.3	4.3	4.3		18.3	18.3	7.1		25-Nov-97								563										Rapid Application Development (RAD);
13441	B		2006	7			Enhancement	Multi	4GL		COSMIC	23	XS			1088	1088	1088	47.3	47.3	47.3		2.3		10.1	0.1	28-Feb-06								1088
13443	B	B	2003	7	0	5874	Enhancement	MF	4GL	Oracle	NESMA	66	S	66		473	739	473	7.2	11.2	7.2		33		2			Design;Build;Test;							473			Client server	Yes
13444	D	A	2002	3	0	14	Enhancement	MF	3GL	Java	IFPUG 4+	161	M1	161		1848	1848	1848	11.5	11.5	11.5		53.7	8.9	3	0	31-Dec-02	Planning;Specification;Build;Test;Implement;							1848	Don't Know;	No		Don't Know						Waterfall (includes Linear Processing);
13446	B	C	1998	7	0	3	Enhancement		4GL	Oracle	IFPUG 4+		M1	233		1587	1912	1587			6.8				4		Feb-98	Specification;Build;Test;							1587			Stand alone	No
13447	B		2006	7	3	Device or interface driver;	New Development	PC	3GL	C++	LOC					8465	8465	8465							12.7			Planning;Specification;Design;Build;Test;Implement;	262	305	810	2865	3361	862	0	7s;		Client server	Yes				Client-server Architecture;		Waterfall (includes Linear Processing);
13454	B	B	2004		0	15	Enhancement	Multi	4GL		IFPUG 4+	13	XS	13		146	146	146	11.2	11.2	11.2	0	16.3		0.8		prior to Feb-2004								146			Multi-tier / Client server	Yes				Client Server;
13457	B	C	2004	10	0	5	Enhancement	Multi	4GL		IFPUG 4+		S	38		562	562	562			14.8				7.8	0	29-Jul-04								562			Client server	Yes				Client Server;
13459	B	B	2009	9	0	Products management;	Enhancement	MF	3GL	PL/I	IFPUG 4+	90	S	90			957	880		10.6	9.8	0	30		3		10-May-09	Specification;Design;Build;Test;Implement;								Outbound 16;		Stand alone	No			75
13467	B	A	1999	9	0	Computer Integrated Manufactuaring system;	New Development	MR	3GL	C	IFPUG 4+	556	M2	556		625	625	469	1.1	1.1	0.8		427.7		1.3	0	30-Jun-99	Planning;Specification;Build;							469	Don't Know;	No		Don't Know						Waterfall (includes Linear Processing);
13468	B	B	2012	5		6	Enhancement				IFPUG 4+	113	M1	113		27362	27362	27362	242.1	242.1	242.1		4	0	28		6-Jul-12	Planning;Specification;Design;Build;Test;Implement;Proj Management;	818	2394	2364	6883	8955	2221	3727
13478	B	C	2004		0	15	New Development	Multi	4GL		IFPUG 4+		M2	422		5444	5444	5444			12.9				7.1		prior to Feb-2004								5444			Multi-tier / Client server	Yes				Client Server;
13479	B	A	2001		0	0	Enhancement	MF	2GL	Assembler	IFPUG 4+	183	M1	189	1.03	3284	3284	3284	17.9	17.9	17.4		14.3	4.4	12.8	0	21-Apr-01					1686	1429	170	-1		No	Stand alone	No
13481	B		2002	1	0	98	Enhancement	Multi	3GL	C++	COSMIC	346	M2			535	535	380	1.5	1.5	1.1		31.5		11	0	2002	Build;Test;Implement;							380	Engineering;		Multi-tier	Yes
13482	B	B	2009	9	0	Factory's process management;	Enhancement		3GL	COBOL	IFPUG 4+	79	S	79			875	875		11.1	11.1	0	24.7		3.2		16-Jun-09	Specification;Design;Build;Test;Implement;								Inbound 16;	No	Stand alone	No			75
13483	B	A	2002	3	0	14	Enhancement	Multi	3GL	Visual Basic	IFPUG 4+	139	M1	139		6700	6700	6700	48.2	48.2	48.2		34.8		4	0	30-Jun-02	Planning;Specification;Build;Test;							6700	Don't Know;	No	Multi-tier / Client server	Yes				C/S;		Waterfall (includes Linear Processing);
13484	B	C	2006		0	14	Enhancement	Multi	3GL	Java	IFPUG 4+		S	96		290	290	290			3				3.6		2006								290									Web	Waterfall (includes Linear Processing);
13490	D		2005	7		85	New Development		3GL	C	IFPUG 4+					4522	4469	3293							9.1		6-Apr-05		285		405	1778	878
13494	B	B	2010	9	0	81	Enhancement	MR	3GL	Java	IFPUG 4+	103	M1	103			790	790		7.7	7.7	0	20.2		5.1		8-Jun-10	Specification;Design;Build;Test;Implement;								Inbound 16;	No	Client server	Yes			Client server;
13502	B	B	2005	3			Enhancement	MF	3GL	COBOL	FiSMA	48	S			559	559	559	11.6	11.6	11.6				5	0.1	4-Jul-05	Planning;Specification;Design;Build;Test;Implement;		46	178	267	53	16	-1										Waterfall (includes Linear Processing);
13506	B	B	2010	9	0	39	Enhancement	MF	3GL	Java	IFPUG 4+	108	M1	108			1827	1681		16.9	15.6	0	21.6		5		1-Dec-10	Specification;Design;Build;Test;Implement;								Inbound 16;	No	Stand alone	No			75
13508	B		2006	7			Enhancement	MR	4GL		COSMIC	44	S			1750	1750	1750	39.8	39.8	39.8		3.6		12.1	0.1	30-Oct-06								1750
13510	B	B	2001	3			Enhancement	MF	3GL	PL/I	FiSMA	810	M2			7554	7554	7554	9.3	9.3	9.3				21	18	31-Dec-01	Planning;Specification;Design;Build;Test;Implement;		1000	1952	3217	1306	79	0										Waterfall (includes Linear Processing);
13511	A	A	1992	12	0	0	Re-development	MR	4GL	SQL	IFPUG 4+	502	M2	562	1.12	4537	5727	5727	9	11.4	10.2		38.6		13	0	Mar-92								4537	Engineering;	No	Client server	Yes			Unix;	Client: presentation, processing;		Joint Application Development (JAD);Multifunctional Teams;	Data Modelling;Process Modelling;	Yes
13512	B	B	2005	7	1	33	Enhancement	MF	4GL		IFPUG 4+	55	S	55		869	869	869	15.8	15.8	15.8						first Quarter 2005								869										Waterfall (includes Linear Processing);
13514	B	A	2002	10	0	14	Enhancement	MF	4GL	Oracle	IFPUG 4+	103	M1	106	1.03	1920	1920	1920	18.6	18.6	18.1						Sep-02								1920
13516	B		2004	7		96	New Development	MR	3GL	C++	LOC					2472	2976	2976							3		30-Sep-04		336	144	288	1110	516	78
13517	D	A	2001	0	0	8	New Development	Multi	3GL	BASIC	IFPUG 4+	286	M1	286		1952	1952	1952	6.8	6.8	6.8		44.7		6.4	0	30-Mar-01	Planning;Specification;Build;Test;Implement;							1952	Don't Know;	No	Multi-tier / Client server	Yes				C/S;		Waterfall (includes Linear Processing);
13518	B	C	2004	10	0	5	Enhancement	Multi	4GL		IFPUG 4+		XXS	7		30	30	30			4.3				0.8	0.3	6-Apr-04								30			Client server	Yes				Client Server;
13523	D	A	2005	11	0	24	Enhancement	MF	ApG	COOL:Gen	IFPUG 4+	268	M1	322	1.2	4915	4915	3981	18.3	18.3	12.4	3.7	15.8		17		Feb-05	Planning;Build;Test;Implement;	24			963	1793	1201	0
13534	B	C	2004	10	0	5	Enhancement	Multi	4GL		IFPUG 4+		XS	12		22	22	22			1.8				3.7	0	30-Jun-04								22			Client server	Yes				Client Server;
13539	B	B	1999	9			New Development	PC	3GL	C++	FiSMA	345	M2			4683	4683	4683	13.6	13.6	13.6				29	21	14-Jan-99								4683											Prototyping;
13540	D	A	2003	7	0	32	New Development	MF	3GL	Java	IFPUG 4+	392	M2	392		1540	1540	1540	3.9	3.9	3.9		65.3		6	0	21-Feb-03	Planning;Specification;Build;Test;Implement;							1540	Don't Know;	No		Don't Know							Object Oriented Analysis;Object Oriented Design;
13544	B	C	2004	10	0	5	Enhancement	Multi	4GL		IFPUG 4+		S	68		1213	1213	1213			17.8				4.6	0	20-Feb-04								1213			Client server	Yes				Client Server;
13545	B	B	2013	5		6	Enhancement				IFPUG 4+	7	XXS	7		857	857	857	122.4	122.4	122.4		0.6	0	11		6-Feb-13	Planning;Specification;Design;Build;Test;Implement;Proj Management;	136	378	133	20	35	71	84
13551	B	B	2012	5		6	Enhancement				IFPUG 4+	22	XS	22		1942	1942	1767	88.3	88.3	80.3		2	0.1	11		17-Apr-12	Specification;Design;Build;Test;Implement;Proj Management;	0	89	205	688	385	224	176
13568	B	B	2010	9	0	88	Enhancement		4GL	SQL	IFPUG 4+	161	M1	161			2479	2479		15.4	15.4	0	14.6		11		28-Jan-10	Specification;Design;Build;Test;Implement;								Customer Relationship;	Yes	Client server	Yes			Client server;
13569	B	A	2002	10	0	14	Enhancement				IFPUG 4+	130	M1	152	1.17	1122	1122	1122	8.6	8.6	7.4														1122									Web
13570	B	A	1998	11	0	0	Enhancement	MR		STAFFWARE	IFPUG 4+	41	S	48	1.16	367	408	367	9	10	7.6	0	41	8.2	1		Mar-98	Specification;Build;Test;Implement;					220		147	3;	Yes	Stand alone	No						Joint Application Development (JAD);Rapid Application Development (RAD);	Data Modelling;Process Modelling;	Yes
13578	B	B	2003	3			Enhancement	MF	3GL	PL/I	FiSMA	59	S			825	825	825	14	14	14				15	12	24-Apr-03								825										Waterfall (includes Linear Processing);	Reviews;Functional sizing;
13588	B	A	2002	9	0	1	New Development	Multi	3GL	Visual Basic	IFPUG 4+	74	S	74		835	835	835	11.3	11.3	11.3		18.5		4	0	31-Jan-02	Planning;Specification;Build;Test;Implement;							835	Don't Know;	No	Multi-tier / Client server	Yes				C/S;		Waterfall (includes Linear Processing);
13592	B	B	2012	5		6	Enhancement				IFPUG 4+	6	XXS	6		5748	5748	5748	958	958	958		0.7	0	9		31-Dec-12	Planning;Specification;Design;Build;Test;Implement;Proj Management;	1250	822	353	622	453	609	1639
13593	B	B	2012	7	0	18	Enhancement	Multi	3GL	Java	IFPUG 4+	64	S	64		98	98	98	1.5	1.5	1.5		14.5		4.4		15-Sep-12								98			Multi-tier							Waterfall (incl Linear Processing & SSADM);	Business Area Modelling;Data Modelling;Object Oriented;Prototyping;
13596	B	A	2004				Enhancement				IFPUG 4+	394	M2	402	1.02	2756	2756	2756	7	7	6.9		98.5		4	0									2756			Client server	Yes				C/S;
13597	B	A	2001	0	0	14	New Development	MR		APPS	IFPUG 4+	1220	L	1220		7634	7634	7100	6.3	6.3	5.8		111.9		10.9	0	28-Feb-01	Planning;Specification;Build;Test;							7100	Don't Know;	No		Don't Know						Waterfall (includes Linear Processing);
13602	B	A	2003				New Development		4GL	Visual Basic	IFPUG 4+	321	M2	331	1.03	2312	2312	2312	7.2	7.2	7														2312
13603	B	B	2013	5		6	Enhancement				IFPUG 4+	7	XXS	7		1013	1013	1013	144.7	144.7	144.7		0.7	0	10		19-Apr-13	Planning;Specification;Design;Build;Test;Implement;Proj Management;	160	221	71	164	178	73	146
13616	B	A	2002	3	0	14	Enhancement	Multi	3GL	Visual Basic	IFPUG 4+	345	M2	345		6381	6381	5934	18.5	18.5	17.2		101.5		3.4	0	27-Sep-02	Planning;Specification;Build;Test;							5934	Don't Know;	No	Multi-tier / Client server	Yes				C/S;		Waterfall (includes Linear Processing);
13621	B	B	2014	7	0	25	Enhancement	Multi			IFPUG 4+	56	S	56		104	104	104	1.9	1.9	1.9		13		4.3		18-May-14								104			Multi-tier						Web	Waterfall (incl Linear Processing & SSADM);	Business Area Modelling;Data Modelling;Object Oriented;Prototyping;
13623	B	B	2001	3			Enhancement	MF	3GL	PL/I	FiSMA	135	M1			1211	1211	1090	9	9	8.1				5		15-May-01	Specification;Design;Build;Test;Implement;		145	230	540	120	55	0										Waterfall (includes Linear Processing);
13626	B	B	2003	4			Enhancement	Multi	3GL	Java	FiSMA	384	M2			999	999	709	2.6	2.6	1.8				10	1	31-Dec-03	Design;Build;Test;Implement;			22	514	173		0										Waterfall (includes Linear Processing);
13629	B	B	2010	9	0	45	New Development	PC	3GL	Java	IFPUG 4+	205	M1	205			3758	3457		18.3	16.9	0	6.8		30.2		7-Sep-10	Specification;Design;Build;Test;Implement;								After Sales & Services;	No	Client server	Yes			Client server;
13634	B	A	1998				New Development				IFPUG 4+	2929	L	2929	1	7980	7980	7421	2.7	2.7	2.5		195.3	16.3	15	0	Aug-98	Planning;Specification;Build;Test;	210	803		4790	1618		0		Don't Know
13635	B	B	2009	9	0	81	Enhancement		3GL	Java	IFPUG 4+	601	M2	601			13062	13062		21.7	21.7	0	36.4		16.5		17-Nov-09	Specification;Design;Build;Test;Implement;								Inbound 16;	No	Client server	Yes			Client server;
13636	B	A	2004				Enhancement			IIS	IFPUG 4+	126	M1	123	0.98	843	843	843	6.7	6.7	6.9		60		2.1	0									843									Web
13639	B	B	2005	3			New Development	Multi	3GL	PL/I	FiSMA	218	M1			714	714	650	3.3	3.3	3				13.5	5.5	31-Mar-05	Design;Build;Test;Implement;		1	146	360	143	1	-1										Waterfall (includes Linear Processing);
13641	C	B	2006	3			Enhancement	MF	3GL	PL/I	FiSMA	94	S			2770	2770	1191	29.5	29.5	12.7				5.3	0.33	9-Oct-06	Design;Test;Implement;							1191			Stand alone							Waterfall (includes Linear Processing);
13642	B		2004	6			New Development	PC	3GL	Java	LOC					2874	2960	2759									30-Nov-04		0	0	606	1347	720
13644	B		1999	6	0	7	New Development	PC			COSMIC	202	M1				300	243		1.5	1.2		134.7		1.5	0.13	May-99
13648	B	B	2006	3			Enhancement	MF	3GL	COBOL	FiSMA	19	XS			171	171	171	9	9	9				5.1	0.13	8-Nov-06								171			Stand alone							Waterfall (includes Linear Processing);
13655	B	B	2012	5		6	Enhancement				IFPUG 4+	14	XS	14		1111	1111	822	79.4	79.4	58.7		4.7	0.2	3		15-May-12	Design;Build;Test;Proj Management;	0	0	113	82	549	0	78
13657	B		2006	7			Enhancement	MR	4GL		COSMIC	81	S			5180	5180	5180	64	64	64		6.7		12.1	0.13	31-Oct-06								5180
13664	B	A	2000	4	0	14	New Development	MF	3GL	PL/I	IFPUG 4+	276	M1	276		6129	6129	5700	22.2	22.2	20.7		92		3	0	30-Sep-00	Planning;Specification;Build;Test;							5700	Don't Know;	No		Don't Know						Waterfall (includes Linear Processing);
13667	B	C	2004	10	0	5	Enhancement	Multi	4GL		IFPUG 4+		XS	14		26	26	26			1.9				2.3	0	15-Jun-04								26			Client server	Yes				Client Server;
13668	B	B	2014	7	1	18	Enhancement	Multi	3GL	PL/SQL	IFPUG 4+	409	M2	409		417	417	417	1	1	1		88.9		4.6		9-Jul-14								417			Multi-tier							Waterfall (incl Linear Processing & SSADM);	Business Area Modelling;Data Modelling;Object Oriented;Prototyping;
13671	B	B	2008	11	0	14	Enhancement	MF	3GL	COBOL	IFPUG 4+	28	XS	28		324	324	324	11.6	11.6	11.6	0	2.1		13.1		2008								324			Stand alone	No
13676	B	A	2000	4	0	4	Enhancement	MF	3GL	PL/I	IFPUG 4+	136	M1	136		4326	4326	4326	31.8	31.8	31.8		24.3		5.6	0	20-Nov-00	Planning;Specification;Build;Test;Implement;							4326	Don't Know;	No		Don't Know						Waterfall (includes Linear Processing);
13679	B	A	1999	9	0	Tools or system;	New Development	Multi	4GL	Visual Basic	IFPUG 4+	226	M1	226		833	833	625	3.7	3.7	2.8		86.9		2.6	0	17-Jul-99	Planning;Specification;Build;							625	Don't Know;	No	Multi-tier / Client server	Yes				C/S;		Waterfall (includes Linear Processing);
13680	B	A	2002	10	0	14	Enhancement	MF	3GL	C	IFPUG 4+	89	S	93	1.05	983	983	983	11	11	10.6														983
13684	B	B	1999	3			Enhancement	MF	3GL	PL/I	FiSMA	107	M1			441	441	441	4.1	4.1	4.1				3	1	23-Feb-99								441											Pair Testing;Reviews;Test planning;
13685	B	B	2007	3			Enhancement	Multi	3GL	Java	FiSMA	158	M1			1477	1477	1477	9.3	9.3	9.3				5.1	0.07	31-Jan-07								1477			Multi-tier								Object Oriented;
13688	B	C	1998	7	0	0	Enhancement		3GL	COBOL	IFPUG 4+		L	1789		39938	48118	39938			22.3				7		Oct-98	Specification;Build;Test;							39938			Client server	Yes
13691	B	B	2010	16			Enhancement	Multi	3GL	Java	NESMA	178	M1	178		1183	1183	911	6.6	6.6	5.1		118.7		1.5			Design;Build;Test;							911			Client server	Yes
13693	B	B	2005	7	1	33	Enhancement	MF	3GL		IFPUG 4+	32	S	32		781	781	781	24.4	24.4	24.4						first Quarter 2005								781										Waterfall (includes Linear Processing);
13695	B		2013	4	0	27	Enhancement	PC	3GL	C#	COSMIC	2	XXS			6	6	5	3	3	2.5		0.2	0.2	12		31-Dec-13	Design;Build;Test;							5			Stand alone							Agile Development;			Yes	1
13697	B	B	2001	11			Enhancement	Multi	4GL	UNIFACE	FiSMA	101	M1			623	623	623	6.2	6.2	6.2				6		13-Sep-01								623
13698	B	B	2010	9	0	Spare parts management;	Enhancement	MF	3GL	PL/I	IFPUG 4+	75	S	75			1112	1023		14.8	13.6	0	13.4		5.6		22-Oct-10	Specification;Design;Build;Test;Implement;								Outbound 16;	No	Stand alone	No			75
13699	B	B	2005	7	1	33	Enhancement	Multi	3GL		IFPUG 4+	20	XS	20		515	515	515	25.8	25.8	25.8						first Quarter 2005								515			Client server	Yes				Client Server;		Waterfall (includes Linear Processing);
13700	B	A	2002	0	2	22	Enhancement	PC	4GL	ASP	IFPUG 4+	133	M1	133		352	352	352	2.6	2.6	2.6		22.2		6	0	30-Sep-02	don't know							352	Don't Know;	No						Web;	Web	Waterfall (includes Linear Processing);
13701	B		2005	4	0	31	Enhancement	PC	3GL	Java	LOC					6966	7836	7836											0	1038	0	2328	3486	114										Web
13705	B	B	2010	9	0	Contract management After Sales;	Enhancement		4GL	Visual Basic	IFPUG 4+	274	M1	274			2040	2040		7.4	7.4	3.6	19.2		14.3		28-Feb-10	Specification;Design;Build;Test;Implement;								Sales;	Yes	Client server	Yes			Client server;
13706	B	B	2005	7	1	33	Enhancement	MF	3GL		IFPUG 4+	74	S	74		1293	1293	1293	17.5	17.5	17.5						first Quarter 2005								1293										Waterfall (includes Linear Processing);
13708	B	B	2014	7	0	18	Enhancement	Multi	3GL	Java	IFPUG 4+	72	S	72		48	48	48	0.7	0.7	0.7		12.9		5.6		26-Jan-14								48			Multi-tier							Waterfall (incl Linear Processing & SSADM);	Business Area Modelling;Data Modelling;Object Oriented;Prototyping;
13711	B	C	2003	10	0	86	Enhancement		4GL		IFPUG 4+		XXS	7		127	127	127			18.1				6.7	0	21-Nov-03								127
13712	B	A	1998				Enhancement				IFPUG 4+	39	S	39	1	823	823	823	21.1	21.1	21.1	153.8	19.5	6.5	2	0	Jul-98	Planning;Build;Test;	88			595	126		14		Don't Know
13714	B	C	1998	7	0	3	Enhancement		3GL	COBOL	IFPUG 4+		M1	262		3104	3740	3104			11.8				4		Feb-98	Specification;Build;Test;							3104			Stand alone	No
13718	B	A	2002	9	0	48	New Development	PC	4GL	Visual Basic	IFPUG 4+	528	M2	528		4750	4750	4750	9	9	9		71.4		7.4	0	28-Feb-02	Planning;Specification;Build;Test;							4750	Don't Know;	No						Web;	Web	Waterfall (includes Linear Processing);
13729	A	B	1991	3	0	0	Enhancement	MF	3GL	COBOL	IFPUG old	210	M1	210			3200	3200		15.2	15.2		15		14		Mar-91	Planning;Specification;Build;Test;Implement;									No	Stand alone	No
13734	D	C	1992	9	0	12	New Development	MR	4GL		Dreger			317			375	375			1.2				8		May-92									9;	No	Stand alone
13735	B	A	2004				Enhancement		3GL	Unix Shell	IFPUG 4+	159	M1	175	1.1	963	963	963	6.1	6.1	5.5		43		3.7	0									963									Web
13737	B	B	2000	3			New Development	MF	3GL	PL/I	FiSMA	117	M1			614	614	614	5.2	5.2	5.2				5	0	11-Dec-00								614											Pair Testing;System testing;SRM model;Test planning;
13742	B	A	2003	8	0	8	New Development	PC	3GL	HTML	IFPUG 4+	1588	L	1588		12564	12564	12564	7.9	7.9	7.9		223.7		7.1	0	31-Mar-03	Planning;Specification;Build;Test;Implement;							12564	Don't Know;	No						Web;	Web	Waterfall (includes Linear Processing);
13744	B	B	2004		0	15	Enhancement	Multi	3GL	Java	IFPUG 4+	160	M1	160		1136	1136	1136	7.1	7.1	7.1	37.5	22.2		7.2		prior to Feb-2004								1136			Multi-tier with web public interface					Web;	Web
13755	B	A	2002	10	0	21	New Development	Multi	4GL	Lotus Notes	IFPUG 4+	293	M1	293		1327	1327	1327	4.5	4.5	4.5		117.2		2.5	0	30-Sep-02	Planning;Specification;Build;Test;							1327	Don't Know;	No	Multi-tier / Client server	Yes				C/S;		Waterfall (includes Linear Processing);
13756	B	B	2004				Enhancement	MR	3GL	Visual Basic	IFPUG 4+	67	S	67		1334	1334	1334	19.9	19.9	19.9		8.1		8.3		30-Jun-04	From Feasibility to Implementation;							1334
13757	B	A	1999				Enhancement		3GL	COBOL	IFPUG 4+	9	XXS	9	1	2947	2947	2947	327.4	327.4	327.4	1111.1	1.3		7	0	Oct-99	Planning;Build;Test;	104			2351	266		226		Don't Know
13758	B	B	2010	9	0	Parts catalogue management;	Enhancement		3GL	Java	IFPUG 4+	158	M1	158			1642	1511		10.4	9.6	0	33.6		4.7		21-Jul-10	Specification;Design;Build;Test;Implement;								Sales;	No	Client server	Yes			Client server;
13761	B	B	2000	8	0	43	Enhancement	MF			IFPUG 4+	216	M1	216		924	924	425	4.3	4.3	2						1998 to 2000	Build;				425			0	10 (excluding 4);	Yes	Stand alone	No							Regression Testing;
13763	B	C	2006		0	14	Enhancement	Multi	3GL	Java	IFPUG 4+		XXS	9		13	13	13			1.4				0.6		2006								13									Web	Waterfall (includes Linear Processing);
13765	B	C	2006		0	14	New Development	Multi	4GL	.Net	IFPUG 4+		M1	260		965	965	965			3.7				3.7		2006								965									Web	Waterfall (includes Linear Processing);
13774	B	A	2000	9			Enhancement	MF	3GL	PL/I	IFPUG 4+	777	M2	855	1.1	6726	27091	27091	8.7	34.9	31.7	0	64.8	1.7	12	0	Sep-00	Planning;Specification;Build;Test;Implement;							6726	9;		Stand alone
13783	B	B	2004	3			Enhancement	Multi	3GL	COBOL	FiSMA	46	S			418	418	418	9.1	9.1	9.1				3	0.53	19-Nov-04	Planning;Specification;Design;Build;Test;Implement;		38	38	33	246	64	-1
13784	B		2013	4	0	27	Enhancement	PC	3GL	C#	COSMIC	14	XS			49	49	38	3.5	3.5	2.7		1.2	1.2	12		31-Dec-13	Design;Build;Test;							38			Stand alone							Agile Development;			Yes	1
13785	B	A	1998				Enhancement				IFPUG 4+	270	M1	270	1	1120	1120	1120	4.1	4.1	4.1		54	10.8	5	0	Feb-98								1120		Don't Know
13786	B	C	2006		0	14	Enhancement	Multi	3GL	Java	IFPUG 4+		S	39		428	428	428			11				2.3		2006								428									Web	Waterfall (includes Linear Processing);
13787	B	A	1994	15	0	3	New Development	MF	4GL	COBOL	IFPUG 4+	2303	L	2372	1.03	17139	17757	16514	7.4	7.7	7		143.9	11.1	16		Jan-94	Specification;Build;Test;Implement;		5852		5779	2261	1533	0	Research & Development;	No	Stand alone	No
13788	B	A	2001	7	0	14	New Development	MR	3GL	PL/SQL	IFPUG 4+	170	M1	170		5950	5950	5950	35	35	35		37.8		4.5	0	17-Aug-01	Planning;Specification;Build;Test;Implement;							5950	Don't Know;	No		Don't Know						Waterfall (includes Linear Processing);
13789	B	A	1994	10			New Development	MF	3GL	COBOL	IFPUG 4+	1869	L	2000	1.07	4201	5281	5281	2.2	2.8	2.6						Jul-94	Planning;Specification;Build;Test;Implement;	450	2153		548			0	78	No	Stand alone	No							Data Modelling;Process Modelling;
13794	B	B	1998	6	3	Interface;	New Development	PC	4GL	DELPHI	IFPUG 4+	36	S	36		2247	2247	2247	62.4	62.4	62.4		3.4	1.7	10.7		13-Oct-98								2247										Rapid Application Development (RAD);
13795	B	A	2004				Enhancement		4GL	Oracle	IFPUG 4+	63	S	71	1.12	865	865	865	13.7	13.7	12.2		11.9		5.3	0									865			Client server	Yes				C/S;
13799	B	A	1998	4	0	0	New Development	PC	3GL	Smalltalk	IFPUG 4+	262	M1	296	1.13	1386	1609	1609	5.3	6.1	5.4		52.4	5.8	5	1	Jan-98	Planning;Specification;Build;Test;Implement;							1386	Maintain info&sales for Companies in pay save plan;	No	Client server	Yes			75	Client: presentation, processing; Server: data;		Joint Application Development (JAD);Multifunctional Teams;Rapid Application Development (RAD);Timeboxing;	Data Modelling;Event Modelling;Prototyping;Object Oriented Analysis;Object Oriented Design;	Yes
13801	B	C	2000	7	2	28	Enhancement	MF	3GL	C	IFPUG 4+		XL	8219		8671	8671	7110			0.9						1998 to 2000	Planning;Specification;Build;Implement;	646	526		2969		2969	0	Sales;	Yes	Stand alone	No							Object Oriented Analysis;
13802	B	B	2009	9	0	39	Enhancement	MF	3GL	COBOL	IFPUG 4+	1934	L	1934			35420	32586		18.3	16.8		77.4		25		11-Apr-09	Specification;Design;Build;Test;Implement;								Inbound 16;		Stand alone	No			75
13803	B	C	2004	10	0	86	Enhancement		4GL		IFPUG 4+		S	88		1827	1827	1827			20.8				7.6	0	21-Jul-04								1827
13808	B	B	2012	5		6	Enhancement				IFPUG 4+	43	S	43		19667	19667	19667	457.4	457.4	457.4		2	0	22		30-Jun-12	Planning;Specification;Design;Build;Test;Implement;Proj Management;	79	83	260	6259	10145	409	2432
13814	D	A	2006	1	0	14Geographic or spatial information system;23142	New Development	PC	3GL	C#	IFPUG 4+	10571	XXL	13000	1.23	67706	70035	63732	6.4	6.6	4.9		422.8	10.6	25	0	22-Sep-06	Planning;Specification;Design;Build;Test;Implement;	93	3740	2112	42240	6160		0			Client server	Yes	Business logic or rule processing;Data entry & validation;Data retrieval & presentation;Web/HTML browser;	Database server;HTML/web server;Object/component server;			Web
13818	B	A	2000		0	0	Enhancement	MF	3GL	COBOL	IFPUG 4+	670	M2	653	0.97	20960	20960	20960	31.3	31.3	32.1		39	1.9	17.2	0	24-Mar-00		280	1024		15248	3960	448	0		No	Stand alone	No
13819	B		2004	9	3	System Software;	New Development	PC	3GL	C#	LOC					2556	3138	3138							5.7		27-Aug-04		246	138	306	1086	720	60
13824	B	B	2010	9	0	Factory's process management;	Enhancement	Multi	3GL	Visual Basic	IFPUG 4+	78	S	78			855	855		11	11	0	21.1		3.7		9-Mar-10	Specification;Design;Build;Test;Implement;								Inbound 16;	No	Client server	Yes			Client server;
13830	C	A	1994				New Development	MF	4GL	CLIPPER	IFPUG 4+	1362	L	1457	1	16045	22837	22837	11.8	16.8	15.7		113.5	4.9	12		May-94	Planning;Specification;Build;Test;Implement;	925	2685		9289	1272	1874	0		No	Multi-tier								Data Modelling;Prototyping;Object Oriented Analysis;Object Oriented Design;
13846	B	A	1998				New Development				IFPUG 4+	175	M1	175	1	1115	1115	825	6.4	6.4	4.7		21.9	5.5	8	0	Apr-98	Planning;Build;Test;	174			595	56		0		Don't Know
13848	B	B	2011	5		6	Enhancement				IFPUG 4+	7	XXS	7		355	355	323	50.7	50.7	46.1		0.9	0.1	8		8-Aug-11	Specification;Design;Build;Test;Implement;Proj Management;	0	41	80	80	10	7	105
13849	B	A	2004				Enhancement		3GL	Java	IFPUG 4+	343	M2	367	1.07	8374	8374	8374	24.4	24.4	22.8														8374									Web
13850	B	C	2004	10	0	86	Enhancement		4GL		IFPUG 4+		S	84		557	557	557			6.6				4.7	0	9-Mar-04								557
13854	B	B	2013	5		6	Enhancement				IFPUG 4+	30	S	30		4412	4412	4412	147.1	147.1	147.1		3.3	0.2	9		11-Jan-13	Planning;Specification;Design;Build;Test;Implement;Proj Management;	86	682	503	934	1619	285	303
13857	B	A	2004				Enhancement		3GL	COBOL	IFPUG 4+	38	S	44	1.16	944	944	944	24.8	24.8	21.5														944
13858	C	D	1993	10			New Development	MF	4GL	NATURAL	Retrofitted	290		365	1.26	4247	4332	4332	14.6	14.9	11.9		41.4	2.3	7		Mar-93		319	763		2397	507	261	0	Actuarial;	No	Stand alone
13860	B	B	2009	11	0	14	Enhancement	MF	3GL	COBOL	IFPUG 4+	28	XS	28		358	358	358	12.8	12.8	12.8	107.1	1.3		21.5		2009								358			Stand alone	No
13861	A	A	2000	7	0	3	Enhancement	MR	3GL	Java	IFPUG 4+	146	M1	156	1.07	2458	2458	2040	16.8	16.8	13.1		36.5	6.1	4		Jun-00	Specification;Build;Test;		304		961	775		0	Tele7s;		Client server	Yes			Unix;	Client: presentation; Server: processing;		Joint Application Development (JAD);Multifunctional Teams;Rapid Application Development (RAD);	Business Area Modelling;Data Modelling;Event Modelling;Process Modelling;Prototyping;Object Oriented Analysis;Object Oriented Design;Regression Testing;	Yes
13866	B		2002	1	0	98	Enhancement	Multi	3GL	C++	COSMIC	146	M1			685	685	486	4.7	4.7	3.3		13.3		11	0	2002	Build;Test;Implement;							486	Engineering;		Multi-tier	Yes
13870	B	B	2005	7	1	33	Enhancement	MF	3GL		IFPUG 4+	222	M1	222		1487	1487	1487	6.7	6.7	6.7						first Quarter 2005								1487										Waterfall (includes Linear Processing);
13877	B	C	2006		0	14	Enhancement	Multi	3GL	Java	IFPUG 4+		S	66		722	722	722			10.9				5.5		2006								722									Web	Waterfall (includes Linear Processing);
13878	B	C	2006		0	14	Enhancement	Multi	3GL	Java	IFPUG 4+		S	61		354	354	354			5.8				3		2006								354									Web	Waterfall (includes Linear Processing);
13881	B	C	2006		0	14	Enhancement	Multi	4GL	.Net	IFPUG 4+		M1	257		760	760	760			3				4.5		2006								760									Web	Waterfall (includes Linear Processing);
13884	B	A	1997				Enhancement				IFPUG 4+	26	XS	26	1	184	184	136	7.1	7.1	5.2		26	13	1	0	Jul-97	Planning;Build;Test;	8			108	20		0		Don't Know
13886	B	C	2004	10	0	5	Enhancement	Multi	4GL		IFPUG 4+		XXS	8		24	24	24			3				2.9	0	14-Jul-04								24			Client server	Yes				Client Server;
13889	A	A	1999	7	0	0	Enhancement		4GL	Visual Basic	IFPUG 4+	75	S	75	1.01	4430	4430	3677	59.1	59.1	49		9.4	0.6	8		Jun-99	Specification;Build;Test;		1163		1495	1019		0	Tele7s;
13893	B	B	2003	7	0	58Network Management;	Enhancement	MF	ApG	COOL:Gen	NESMA	372	M2	372		2555	3992	2555	6.9	10.7	6.9		186		2			Design;Build;Test;							2555			Client server	Yes
13894	B	A	1999		0	16	New Development	MF	3GL	COBOL	IFPUG 4+	472	M2	444	0.94	28923	28923	7520	61.3	61.3	16.9		32.3	8.1	14.6	0	16-Apr-99			1176				6344	0		No	Stand alone	No
13896	B	A	2001	0	0	Document management;	Enhancement	PC	3GL	PL/SQL	IFPUG 4+	50	S	50		1136	1136	1136	22.7	22.7	22.7		10		5	0	31-Aug-01	Planning;Specification;Build;Test;							1136	Don't Know;	No						Web;	Web	Waterfall (includes Linear Processing);
13899	B	A	1998				Enhancement		3GL	C	IFPUG 4+	335	M2	335	1	671	907	671	2	2.7	2		111.7	55.8	3	0	Oct-98	Planning;Build;Test;	248			236	186		1		Don't Know
13900	B	A	2001	10	0	14	New Development	Multi	4GL	PowerBuilder	IFPUG 4+	366	M2	366		3410	3410	3410	9.3	9.3	9.3		91.5		4	0	31-Oct-01	Planning;Build;							3410	Don't Know;	No	Multi-tier / Client server	Yes				C/S;		Waterfall (includes Linear Processing);
13904	B	B	2004		0	15	Enhancement	Multi	4GL		IFPUG 4+	101	M1	101		818	818	818	8.1	8.1	8.1		40.4		2.5										818			Multi-tier / Client server	Yes				Client Server;
13906	A	A	1999	10	0	3	Enhancement	PC	3GL	C++	IFPUG 4+	2521	L	2824	1.12	57156	57156	57156	22.7	22.7	20.2	0	210.1		12	0	1999								57156		No								Joint Application Development (JAD);	Unified Modelling Language (UML);	Yes
13908	B	A	2000		0	0	Enhancement	MF	3GL	COBOL	IFPUG 4+	153	M1	171	1.12	2807	2807	2526	18.3	18.3	14.8		15.6	9.5	9.8	0	24-Jun-00			194		2024	282	26	0		No	Multi-tier	No
13909	B	A	1998				New Development		3GL	PASCAL	IFPUG 4+	157	M1	157	1	600	600	600	3.8	3.8	3.8		78.5	26.2	2	0	Mar-98								600		Don't Know
13910	B	A	2002	3	0	14	Enhancement	MF	3GL	COBOL	IFPUG 4+	102	M1	102		2258	2258	2100	22.1	22.1	20.6		34		3	0	31-Dec-02	Planning;Specification;Build;Test;							2100	Don't Know;	No		Don't Know						Waterfall (includes Linear Processing);
13911	B	A	1996	4	0	3	New Development	PC	4GL	Visual Basic	IFPUG 4+	158	M1	150	0.95	942	1177	1177	6	7.4	7.8	31.6	22.6		7	3	Mar-96								942	Personnel;	No	Stand alone	No						Joint Application Development (JAD);	Data Modelling;Prototyping;	Yes
13913	B	B	2003	7	0	581	Enhancement	MF	ApG	COOL:Gen	NESMA	380	M2	380		3592	5613	3592	9.5	14.8	9.5		126.7		3			Design;Build;Test;							3592			Client server	Yes
13924	B	B	2010	9	0	After sales parts contract management;	Enhancement	MR	3GL	Java	IFPUG 4+	24	XS	24			424	390		17.7	16.3	125	6.5		3.7		12-Jul-10	Specification;Design;Build;Test;Implement;								Sales;	Yes	Client server	Yes			Client server;
13927	B	A	2000	9	0	Cost analysis;	New Development	MF	3GL	RPG	IFPUG 4+	405	M2	405		876	876	876	2.2	2.2	2.2		135		3	0	30-Nov-00	Planning;Specification;Build;Test;Implement;							876	Don't Know;	No		Don't Know						Waterfall (includes Linear Processing);
13940	B	A	2000	3	0	4	New Development	Multi	3GL	Visual Basic	IFPUG 4+	142	M1	142		2049	2049	1905	14.4	14.4	13.4		64.5		2.2	0	27-Oct-00	Planning;Specification;Build;Test;							1905	Don't Know;	No	Multi-tier / Client server	Yes				C/S;		Waterfall (includes Linear Processing);
13946	A	A	2008	11	0	24	Enhancement	MF	ApG	COOL:Gen	IFPUG 4+	237	M1	284	1.2	8851	8851	8054	37.3	37.3	28.4	38	20.8		11.4		Aug-08			1061	308	3049	1973	1662	1			Stand alone
13949	B	B	2004	11			New Development	Multi	3GL	Java	FiSMA	1263	L			13363	13363	13363	10.6	10.6	10.6				39	1	15-Jun-04	Planning;Specification;Design;Build;Test;Implement;		2673	2005	3341	4677	668	-1
13956	D	B	2000	3			Enhancement	MF	3GL	COBOL	IFPUG 4+	1212	L	1212			581	581		0.5	0.5		121.2		10		Sep-00	Planning;Specification;Build;Test;Implement;								3;	No	Stand alone	No
13957	B	A	2004				Enhancement		4GL	Oracle	IFPUG 4+	81	S	98	1.21	668	668	668	8.2	8.2	6.8		27.9		2.9	0									668			Client server	Yes				C/S;
13959	A	A	2005	11	0	14	New Development	Multi	3GL	PL/I	IFPUG 4+	1018	L	1018	1	60826	60826	60826	59.8	59.8	59.8	15.7	50.9		20	0	7-Nov-05	Planning;Specification;Design;Build;Test;Implement;							60826			Client server	Yes	Run a computer-human interface;Data entry & validation;Data retrieval & presentation;Web/HTML browser;	Database server;HTML/web server;Security/authentication;			Web
13965	B	A	2000		0	Office Automation System;	Enhancement	MF	3GL	COBOL	IFPUG 4+	37	S	40	1.07	2489	2489	2240	67.3	67.3	56		4.5	2.3	8.2	0	2-Jun-00			552		1352	304	32	0		No	Stand alone	No
13968	B	B	2009	9	0	93	Enhancement	Multi	4GL	SQL	IFPUG 4+	361	M2	361			1496	1376		4.1	3.8	11.1	30.1		12		28-May-09	Specification;Design;Build;Test;Implement;								Quality;	Yes	Client server	Yes			Client server;
13969	D	B	2009	6			Enhancement	MF	3GL	COBOL	IFPUG 4+	11	XS	13	1.15	2910	2910	2910	264.5	264.5	223.8	636.4	1.4	0.2	8		25-Oct-09		0	211	316	1929	306	147	1			Client server	Yes						Incremental;
13972	B	A	2002	2	0	2	Enhancement		3GL	C	IFPUG 4+	302	M2	332	1.1	7688	7688	7688	25.5	25.5	23.2						Apr-02								7688
13975	B	A	1999	3	0	14	New Development	MF	3GL	COBOL	IFPUG 4+	134	M1	134		7556	7556	7028	56.4	56.4	52.4		44.7		3	0	30-Jun-99	Planning;Specification;Build;Test;							7028	Don't Know;	No		Don't Know						Waterfall (includes Linear Processing);
13978	A	A	2000	7			Enhancement		3GL	C	IFPUG 4+	127	M1	136	1.07	687	687	570	5.4	5.4	4.2		63.5	63.5	2		Apr-00	Specification;Build;Test;		72		180	318		0	Tele7s;
13979	B	B	2013	7	0	11	Enhancement	Multi	3GL	Shell	IFPUG 4+	55	S	55		66	66	66	1.2	1.2	1.2		9.2		6		13-Oct-13								66			Multi-tier							Waterfall (incl Linear Processing & SSADM);	Business Area Modelling;Data Modelling;Object Oriented;Prototyping;
13980	B	A	2006	7	2	28	Enhancement	PC	3GL	C	IFPUG 4+	34	S	39	1.16	1875	1875	1706	55.1	55.1	43.7	147.1	2.8	0.5	12	0	16-Jun-06	Specification;Design;Build;Test;Implement;		199	179	432	312	584	0			Client server	Yes	Data retrieval & presentation;	Database server;FTP server;Messaging server;						Yes
13981	B	A	2000	3	0	32	New Development	PC	4GL	Visual Basic	IFPUG 4+	895	M2	895		4998	4998	4648	5.6	5.6	5.2		179		5	0	31-Dec-00	Planning;Specification;Build;Test;							4648	Don't Know;	No						Web;	Web	Waterfall (includes Linear Processing);
13983	B	B	1998	4			New Development	MR	4GL	Lotus Notes	FiSMA	105	M1			351	351	316	3.3	3.3	3				3	0	18-Dec-98	Specification;Design;Build;Test;Implement;		45	68	150	45	8	0
13985	B	B	2002	7			Enhancement	PC	3GL	Java	FiSMA	235	M1			905	905	905	3.9	3.9	3.9				2		30-Jan-02								905											Object Oriented;Reviews;Risk analysis;Test planning;Effort estimates;System testing;
13987	B	B	2014	7	0	25	Enhancement	Multi			IFPUG 4+	665	M2	665		1160	1160	1160	1.7	1.7	1.7		135.7		4.9		6-Mar-14								1160			Multi-tier						Web	Waterfall (incl Linear Processing & SSADM);	Business Area Modelling;Data Modelling;Object Oriented;Prototyping;
13991	A	A	1996	9	0	3	New Development	MF	3GL	PL/I	IFPUG old	119	M1	96	0.81	3197	4530	1223	26.9	38.1	12.7	25.2	14.9		8	0	Apr-96			306			877		0	Sales;	No	Stand alone	No							Data Modelling;Process Modelling;
13993	B	B	2000	7	0	0	Enhancement	MF	3GL	COBOL	NESMA	34	S	34		954	1491	954	28.1	43.9	28.1	0	17		2		Oct-00	Build;Test;							954	78	No	Stand alone	No
13994	B	C	2004	10	0	5	Enhancement	Multi	4GL		IFPUG 4+		S	34		383	383	383			11.3				4.8	0	13-Jul-04								383			Client server	Yes				Client Server;
13996	B	B	2004	11			New Development	Multi	4GL	ASP	FiSMA	345	M2			548	548	548	1.6	1.6	1.6				11		31-Dec-04								548
13997	D	A	2001	4	0	14	Enhancement	MF	3GL	PL/I	IFPUG 4+	230	M1	230		731	731	679	3.2	3.2	3		38.3		6	0	30-Sep-01	Planning;Specification;Build;Test;							679	Don't Know;	No		Don't Know						Waterfall (includes Linear Processing);
14000	B	B	2010	9	0	Quality Management;	Enhancement	PC	3GL	Java	IFPUG 4+	168	M1	168			2953	2717		17.6	16.2	0	16.2		10.4		16-Nov-10	Specification;Design;Build;Test;Implement;								Quality;	No	Client server	Yes			Client server;
14002	A		2005	5	0		New Development	Multi	3GL	C#	COSMIC	216	M1			11318	11318	9054	52.4	52.4	41.9		16.6		13		17-Sep-05				2972	4776	821	485	0			Client server	Yes
14016	A	B	2004	11	0	10Logistic or supply planning & control;	Enhancement	Multi	3GL	PL/I	IFPUG 4+	208	M1	208		3482	3482	3482	16.7	16.7	16.7	24	26	3.3	8	0	22-Nov-04	Planning;Specification;Design;Build;Test;Implement;							3482			Client server	Yes	Run a computer-human interface;Data entry & validation;	Database server;Security/authentication;
14027	B	B	2003				Enhancement	MF	3GL	COBOL	IFPUG 4+	20	XS	20		767	767	767	38.4	38.4	38.4		5		4		15-Aug-03	From Feasibility to Implementation;							767
14030	C	D	1993	10			New Development	MF	4GL	NATURAL	Retrofitted	458		586	1.28	4320	4941	4941	9.4	10.8	8.4		45.8	1.8	10		Dec-93								4320	Legal;	No	Stand alone
14031	B	A	2001	4	0	14	New Development	MF	3GL	PL/I	IFPUG 4+	65	S	65		398	398	398	6.1	6.1	6.1		46.4		1.4	0	22-Jun-01	Planning;Specification;Build;Test;							398	Don't Know;	No		Don't Know						Waterfall (includes Linear Processing);
14033	B	B	2000	3			Enhancement	MR	ApG	COOL:Gen	FiSMA	254	M1			3631	3631	3631	14.3	14.3	14.3				22	10	17-Mar-00	Test;							3631
14035	B		2006	7	1	Image, video or sound processing;	New Development	PC	3GL	C	LOC					15361	15361	15361							19			Planning;Specification;Design;Build;Test;Implement;	1809	2356	2817	4650	2965	158	606	Media;		Client server	Yes				Browser-server Architecture;	Web?	Waterfall (includes Linear Processing);
14036	B	A	1995	11	0	3	New Development	PC	4GL	CLIPPER	IFPUG 4+	633	M2	557	0.88	4782	4782	4304	7.6	7.6	7.7									394		3270	412	228	0	Traffic/Transport;	No	Stand alone								Data Modelling;Process Modelling;
14037	B	B	2006	11	0	423	New Development	PC	3GL	Java	IFPUG 4+	751	M2	751	1	3114	3114	3114	4.1	4.1	4.1	36	268.2	26.8	2.8			Planning;Specification;Design;Build;Test;Implement;	37	438	126	1860	372	40	241	11Public Administration (Revenue);		Client server	Yes				Browser-server Architecture;		Waterfall (includes Linear Processing);
14040	B	B	2009	3			Enhancement	MF	3GL	COBOL	FiSMA	600	M2			3750	3750	3750	6.3	6.3	6.3				7.6	0.57	30-Apr-09								3750			Stand alone							Waterfall (includes Linear Processing);
14046	B	B	2003	7	2	22	New Development	PC	3GL	JavaScript	NESMA	150	M1	150		694	1084	694	4.6	7.2	4.6		37.5		4			Design;Build;Test;							694			Client server	Yes
14052	B	C	2004	10	0	86	Enhancement		4GL		IFPUG 4+		XS	26		173	173	173			6.7				1.1	0	12-Mar-04								173
14055	B		2006	4	0	14	Enhancement	MF	3GL	COBOL	COSMIC	108	M1			4741	4741	4314	43.9	43.9	39.9		7.2		15.1		3-Mar-06			273	616	1779	1059	587	0
14058	A	A	1996	4	0	3	Enhancement	MF	3GL	COBOL	IFPUG 4+	78	S	78	1	1084	1084	976	13.9	13.9	12.5		19.5		4		Jul-96			218		390	203	165	0	4;	No	Stand alone	No						Multifunctional Teams;
14060	A	A	1998	11	0	0	New Development	MF	3GL	COBOL	IFPUG 4+	119	M1	126	1.06	2660	2956	2660	22.4	24.8	21.1	8.4	11.9	2.4	10		Jul-98	Specification;Build;Test;Implement;					80		2580	3;		Stand alone	No							Data Modelling;Process Modelling;
14061	B	A	2004				Enhancement		4GL	Oracle	IFPUG 4+	129	M1	144	1.12	1206	1206	1206	9.3	9.3	8.4		37.9		3.4	0									1206			Client server	Yes				C/S;
14064	B	C	2006		0	14	Enhancement	Multi	3GL	Java	IFPUG 4+		S	55		96	96	96			1.7				1		2006								96									Web	Waterfall (includes Linear Processing);
14065	B	C	2006	7	2	52	Enhancement	Multi	3GL		IFPUG 4+		XS	21		1022	1022	1022			48.7						2006								1022			Client server	Yes						Waterfall (includes Linear Processing);
14066	B	A	2004				Enhancement				IFPUG 4+	14	XS	16	1.15	214	214	214	15.3	15.3	13.4		14.1		0.99	0									214			Client server	Yes				C/S;
14070	B	C	2004	10	0	5	Enhancement	Multi	4GL		IFPUG 4+		S	84		557	557	557			6.6				3.5	0.7	26-Mar-04								557			Client server	Yes				Client Server;
14074	B	B	2014	7	0	25	Enhancement	Multi			IFPUG 4+	288	M1	288		455	455	455	1.6	1.6	1.6		65.5		4.4		17-Sep-14								455			Multi-tier						Web	Waterfall (incl Linear Processing & SSADM);	Business Area Modelling;Data Modelling;Object Oriented;Prototyping;
14079	B	B	2010	16			Enhancement	Multi	3GL	Java	NESMA	178	M1	178		1165	1165	897	6.5	6.5	5		118.7		1.5			Design;Build;Test;							897			Client server	Yes
14081	B	B	2005	7	1	33	Enhancement	Multi	3GL		IFPUG 4+	92	S	92		930	930	930	10.1	10.1	10.1						first Quarter 2005								930			Client server	Yes				Client Server;		Waterfall (includes Linear Processing);
14082	B		2000	15	2	Central cmd./ctl of sensors;	New Development	MR	3GL	Ada	COSMIC	810	M2				19428	17291		24	21.3		23.8		34	2	Jun-00	Planning;Specification;Build;Test;								15;		Stand alone
14086	B	B	2010	9	0	13	Enhancement	MR	3GL	Java	IFPUG 4+	61	S	61			1086	999		17.8	16.4	0	14.9		4.1		25-Nov-10	Specification;Design;Build;Test;Implement;								Outbound 16;	No	Client server	Yes			Client server;
14089	B	B	2002	3			New Development	Multi	3GL	PL/I	FiSMA	261	M1			1231	1231	788	4.7	4.7	3				4		15-Jun-02	Design;Build;Test;			300	300	188		0										Waterfall (includes Linear Processing);
14093	B	A	2002	2	0	2	Enhancement		3GL	C++	IFPUG 4+	55	S	62	1.12	10558	10558	10558	192	192	170.3						Jun-02								10558
14097	B	B	2009	9	0	109	Enhancement	Multi	4GL	ABAP	IFPUG 4+	534	M2	534			4965	4965		9.3	9.3	0	97.1		5.5		16-Nov-09	Specification;Design;Build;Test;Implement;								Human Ressources;	Yes	Client server	Yes			Client server;
14100	B	B	2013	5		6	Enhancement				IFPUG 4+	18	XS	18		2728	2728	2728	151.6	151.6	151.6		1	0	18		12-Apr-13	Planning;Specification;Design;Build;Test;Implement;Proj Management;	61	413	81	805	1064	89	215
14111	B	B	2012	5		6	Enhancement				IFPUG 4+	35	S	35		9997	9997	9997	285.6	285.6	285.6		1	0	34		18-Dec-12	Planning;Specification;Design;Build;Test;Implement;Proj Management;	1997	1293	459	1769	1907	104	2468
14114	B		2006	7	2	28	Enhancement	PC	3GL	C	LOC					2508	2508	2508							3.3			Planning;Specification;Design;Build;Test;Implement;	262	330	480	720	490	226	0	7s;									Waterfall (includes Linear Processing);
14116	B	B	2013	5		6	Enhancement				IFPUG 4+	10	XS	10		1174	1174	1045	117.4	117.4	104.5		1.1	0.1	9		12-Apr-13	Planning;Design;Build;Test;Implement;	39	0	64	433	312	167	30
14120	B	B	2014	7	0	1	Enhancement	Multi			IFPUG 4+	106	M1	106		490	490	490	4.6	4.6	4.6		24.1		4.4		30-Jan-14								490			Multi-tier							Waterfall (incl Linear Processing & SSADM);	Business Area Modelling;Data Modelling;Object Oriented;Prototyping;
14122	B	B	1994	7		Knowledge Based;	New Development				IFPUG 4+	127	M1	127			1440	1440		11.3	11.3		7.5		17		Mar-94	Planning;Specification;Build;Test;Implement;									No		Don't Know
14123	B	C	2006		0	14	Enhancement	Multi	4GL	.Net	IFPUG 4+		S	50		556	556	556			11.1				1.5		2006								556									Web	Waterfall (includes Linear Processing);
14126	B	A	2002			Maintenance;	Enhancement	MF	3GL	C++	IFPUG 4+	289	M1	338	1.17	11584	11584	11584	40.1	40.1	34.3						Nov-02								11584
14129	B	C	1998	7	0	3	Enhancement		4GL	NATURAL	IFPUG 4+		M1	116		272	328	272			2.3				5		Jun-98	Specification;Build;Test;							272			Stand alone	No
14130	A	A	2010	11			Enhancement	PC	4GL	Visual Studio .Net	IFPUG 4+	116	M1	116	1	2175	2175	2175	18.8	18.8	18.8	17.2	14.5	2.1	8	0	18-Jan-10	Planning;Specification;Design;Build;Test;Implement;Proj Management;							2175			Multi-tier								Data Modelling;Object Oriented Design;
14131	B	B	2012	5		6	Enhancement				IFPUG 4+	39	S	39		3214	3214	2443	82.4	82.4	62.6		6.5	0.5	6		8-Dec-12	Specification;Build;Test;Implement;Proj Management;	0	478	0	666	547	8	744
14135	B	B	2006				New Development	Multi	4GL	ASP	IFPUG 4+	10024	XXL	10024	1	55976	55976	46460	5.6	5.6	4.6		560		17.9			Specification;Design;Build;Test;							46460
14142	B	A	1998				Enhancement				IFPUG 4+	266	M1	266	1	699	752	699	2.6	2.8	2.6		66.5	66.5	4	0	Dec-98	Planning;Specification;Build;Test;	14	56		434	196		-1		Don't Know
14144	B	B	2011	9	1	Car Design;	New Development		4GL	Visual Basic	IFPUG 4+	1109	L	1109			2829	2603		2.6	2.3	0	94.8		11.7		7-Feb-11	Specification;Design;Build;Test;Implement;								Product, Process & Design;	No	Stand alone	No			Stand alone;
14148	B	C	1998	7	0	0	Enhancement		3GL	COBOL	IFPUG 4+		L	2005		31305	37717	31305			15.6				6		Dec-98	Specification;Build;Test;							31305			Client server	Yes
14150	B	A	1998				Enhancement				IFPUG 4+	175	M1	175	1	636	636	636	3.6	3.6	3.6		29.2	14.6	6	0	Jan-98	Planning;Specification;Build;Test;	494	90		288	150		-386		Don't Know
14153	B	B	2013	5		6	Enhancement				IFPUG 4+	8	XXS	8		2702	2702	2702	337.8	337.8	337.8		0.6	0	13		12-Apr-13	Planning;Specification;Design;Build;Test;Implement;Proj Management;	67	274	325	751	1031	241	13
14156	B	C	1998	7			Enhancement		4GL	Oracle	IFPUG 4+		M1	105		1328	1600	1328			12.6				3		Oct-98	Specification;Build;Test;							1328			Client server	Yes
14157	B	A	1999	3	0	14	New Development	PC	3GL	COBOL	IFPUG 4+	396	M2	396		8228	8228	7652	20.8	20.8	19.3		30.5		13	0	31-Jan-99	Planning;Specification;Build;Test;							7652	Don't Know;	No		Don't Know						Waterfall (includes Linear Processing);
14159	D	C	2003	7	0	5810	Enhancement	MF	3GL	SLOGAN	IFPUG 4+		M1	163		3104	4850	3104			19				2			Design;Build;Test;							3104			Stand alone
14162	B	B	2012	5		6	Enhancement				IFPUG 4+	50	S	50		6451	6451	6451	129	129	129		1.5	0	34		21-Dec-12	Planning;Specification;Design;Build;Test;Implement;Proj Management;	133	527	635	1415	2609	233	899
14165	B	B	2001	3			Enhancement	MF	3GL	PL/I	FiSMA	195	M1			233	233	233	1.2	1.2	1.2				4	1	20-Jul-01								233										Waterfall (includes Linear Processing);	Test planning;Reviews;
14167	B	A	2002	10	0	14	Enhancement	MF			IFPUG 4+	80	S	82	1.02	514	514	514	6.4	6.4	6.3						May-02								514
14169	B	C	2006		0	14	New Development	Multi	3GL	Java	IFPUG 4+		M2	362		900	900	900			2.5				3.8		2006								900									Web	Waterfall (includes Linear Processing);
14170	B	B	2013	5		6	Enhancement				IFPUG 4+	12	XS	12		158	158	126	13.2	13.2	10.5		1.7	0.3	7		8-Jan-13	Design;Build;Test;Implement;Proj Management;	0	0	30	30	49	5	12
14171	B	B	2005	11	0	14	Enhancement	MF	3GL	COBOL	IFPUG 4+	649	M2	649		3219	3219	3219	5	5	5	1.5	30		21.6		2005								3219			Stand alone	No
14174	B	A	2001	9			Enhancement	MF	3GL	PL/I	IFPUG 4+	367	M2	356	0.97	740	9309	7168	2	25.4	20.1	0	73.4	3.7	5	0	Apr-01	Planning;Specification;Build;Test;Implement;							740	9;		Stand alone
14177	B	C	2000	9	2	22	Enhancement	PC			IFPUG 4+		XL	4356		896	896	672			0.2						1998 to 2000	Planning;Specification;Build;	43	132		497			0	9;	Yes	Stand alone	No							Regression Testing;
14189	B	A	1999	3	0	14	Enhancement	MF	3GL	COBOL	IFPUG 4+	564	M2	564		8514	8514	7918	15.1	15.1	14		188		3	0	31-Dec-99	Planning;Specification;Build;Test;							7918	Don't Know;	No		Don't Know						Waterfall (includes Linear Processing);
14191	B	B	2014	7	0	GEO Information Management;	Enhancement	Multi	3GL	Java	IFPUG 4+	78	S	78		269	269	269	3.4	3.4	3.4		17.3		4.5		19-May-14								269			Multi-tier							Waterfall (incl Linear Processing & SSADM);	Business Area Modelling;Data Modelling;Object Oriented;Prototyping;
14193	A	A	2009	11	0	1416	Enhancement	MF	3GL	PL/I	IFPUG 4+	77	S	77	1	870	870	870	11.3	11.3	11.3	13	12.8	2.1	6	0	30-Jun-09	Planning;Specification;Design;Build;Test;Implement;Proj Management;							870			Client server	Yes	Terminal emulation;	Database server;File &/or print server;Security/authentication;					Data Modelling;Process Modelling;
14194	B	B	2005	7	1	33	Enhancement	Multi	4GL		IFPUG 4+	15	XS	15		210	210	210	14	14	14						first Quarter 2005								210			Multi-tier with web interface	Yes				Web;	Web	Waterfall (includes Linear Processing);
14197	B	B	2010	9	0	Human Resources;	Enhancement	MR	4GL	ABAP	IFPUG 4+	94	S	94			1487	1368		15.8	14.6	0	11.3		8.3		9-Sep-10	Specification;Design;Build;Test;Implement;								Human Resources;	Yes	Client server	Yes			Client server;
14198	B	B	2009	9	0	Salaries 55	New Development	PC	4GL	Visual Basic	IFPUG 4+	82	S	82			441	441		5.4	5.4	0	23.4		3.5		17-Dec-09	Specification;Design;Build;Test;Implement;								Human Ressources;	No	Stand alone	No			Stand alone;
14199	A	A	1999	7	0	0	Enhancement		4GL	Access	IFPUG 4+	56	S	51	0.91	466	466	387	8.3	8.3	7.6		4.7	4.7	12		Jun-99	Specification;Build;Test;		47		290	50		0	Tele7s;
14201	A	A	1999	7	0	43	New Development		4GL	Oracle	IFPUG 4+	1300	L	1092	0.84	4416	5320	4416	3.4	4.1	4		100	4.8	13		Jun-99	Specification;Build;Test;							4416	Tele7s;
14207	A	A	1999	7	0	0	New Development		4GL	Visual Basic	IFPUG 4+	134	M1	134	1	286	345	286	2.1	2.6	2.1		16.8	16.8	8		Jun-99	Specification;Build;Test;							286	Tele7s;
14214	A	A	1999	7	0	0	Enhancement		3GL	COBOL	IFPUG 4+	69	S	75	1.09	304	367	304	4.4	5.3	4.1		13.8	6.9	5		Jun-99	Specification;Build;Test;							304	Tele7s;
14220	A	A	2006	11	0	24	Enhancement	MF	ApG	COOL:Gen	IFPUG 4+	48	S	58	1.2	1137	1137	1057	23.7	23.7	18.2	0	9.6		5		Feb-06	Planning;Specification;Design;Build;Test;	67	56	117	579	238		0
14228	A	A	1999	7	0	0	Enhancement		3GL	COBOL	IFPUG 4+	81	S	88	1.09	129	155	129	1.6	1.9	1.5		11.6	5.8	7		Jun-99	Specification;Build;Test;							129	Tele7s;
14240	B	B	2012	5		6	Enhancement				IFPUG 4+	150	M1	150		19226	19226	19226	128.2	128.2	128.2		10.7	0.1	14		22-Dec-12	Planning;Specification;Design;Build;Test;Implement;Proj Management;	224	1112	997	6392	4521	3073	2907
14245	B	C	2006		0	14	Enhancement	Multi	3GL	Java	IFPUG 4+		M1	175		301	301	301			1.7				3.6		2006								301									Web	Waterfall (includes Linear Processing);
14248	B		2010	9	0	23	Enhancement	Multi	4GL	ABAP	COSMIC	7	XXS			185	185	72	26.4	26.4	10.3						2010	Specification;Test;Implement;							72			Multi-tier
14250	B	A	2000		0	0	Enhancement	MF	3GL	COBOL	IFPUG 4+	38	S	36	0.95	1206	1206	856	31.7	31.7	23.8		9	4.5	4.2	0	31-Oct-00					408	344	104	0		No	Stand alone	No
14252	B	B	2006	3			Enhancement	Multi	3GL	Java	FiSMA	170	M1			1018	1018	1018	6	6	6				9		15-Dec-06								1018											Object Oriented;System testing;Risk analysis;Functional sizing;Reviews;
14254	B	B	2013	7	0	1	Enhancement	Multi	3GL	Java	IFPUG 4+	57	S	57		76	76	76	1.3	1.3	1.3		9		6.3		9-Sep-13								76			Multi-tier							Waterfall (incl Linear Processing & SSADM);	Business Area Modelling;Data Modelling;Object Oriented;Prototyping;
14255	A	B	2004	11	0	14Graphics & publishing tools or system;Management or performance 55101	Enhancement	PC	3GL	C/AL	IFPUG 4+	3088	XL	3088		4266	4266	4266	1.4	1.4	1.4	2.9	386		8		1-Apr-04								4266			Stand alone	No
14257	A	A	1994	12	0	Reconciliation;	New Development	MF	3GL	PL/I	IFPUG 4+	100	M1	82	0.82	440	440	440	4.4	4.4	5.4	30	33.3	33.3	3	0	Oct-94								440	78	Yes	Stand alone	No
14260	B	A	2002	8	0	14	New Development	MR	3GL	Java	IFPUG 4+	778	M2	778		3845	3845	3576	4.9	4.9	4.6		194.5		4	0	30-Sep-02	Planning;Specification;Build;Test;							3576	Don't Know;	No						Web;	Web	Waterfall (includes Linear Processing);
14263	B	B	2013	7	0	23	Enhancement	Multi	3GL	Java	IFPUG 4+	58	S	58		252	252	252	4.3	4.3	4.3		5.6		10.3		9-Sep-13								252			Multi-tier							Waterfall (incl Linear Processing & SSADM);	Business Area Modelling;Data Modelling;Object Oriented;Prototyping;
14267	B	B	1998	4			New Development	MF	4GL	EASYTRIEVE	FiSMA	85	S			180	180	162	2.1	2.1	1.9				2	1	30-Oct-98	Specification;Design;Build;Test;Implement;		12	31	95	20	4	0
14272	B	B	2013	5		6	Enhancement				IFPUG 4+	6	XXS	6		479	479	426	79.8	79.8	71		0.8	0	8		18-Jul-13	Planning;Design;Build;Test;Implement;Proj Management;	11	0	40	70	205	46	54
14274	B	A	2004		1	66	Enhancement		3GL	C++	IFPUG 4+	14	XS	17	1.22	1548	1548	1548	110.6	110.6	91.1														1548
14279	B	B	2004	3			Enhancement	MF	3GL	COBOL	FiSMA	60	S			1142	1142	491	19	19	8.2				6.2	0.2	22-Oct-04	Design;Test;Implement;							491										Waterfall (includes Linear Processing);	Functional sizing;Reviews;Effort estimates;Conceptual analysis;
14282	B	A	1998				Enhancement		3GL	C	IFPUG 4+	459	M2	459	1	2705	2705	2002	5.9	5.9	4.4		91.8	18.4	5	0	Apr-98	Planning;Build;Test;	140			1386	476		0		Don't Know
14286	B	B	2008	11	0	14	Enhancement	MF	3GL	COBOL	IFPUG 4+	17	XS	17		228	228	228	13.4	13.4	13.4	58.8	1.1		15.1		2008								228			Stand alone	No
14288	B	A	2002	2	0	118	Enhancement	MF	3GL	C++	IFPUG 4+	237	M1	301	1.27	1371	1371	1371	5.8	5.8	4.6						Oct-02								1371			Stand alone
14289	A	A	2009	11	0	74Processing application for public subsidies;	Enhancement	Multi	3GL	C#	IFPUG 4+	154	M1	154	1	2009	2009	2009	13	13	13	19.5	38.5	5.5	4	0	9-Dec-09	Planning;Specification;Design;Build;Test;Implement;Proj Management;							2009			Multi-tier with web public interface	Yes					Web	Unified Process;	Data Modelling;Prototyping;Object Oriented Design;
14291	B	C	2006		0	14	Enhancement	Multi	3GL	Java	IFPUG 4+		S	89		908	908	908			10.2				6		2006								908									Web	Waterfall (includes Linear Processing);
14293	A		2001	7	2	28	Enhancement	PC	3GL	C++	LOC					17732	18054	18054							5.2	0	26-Oct-01		1078	1096	2194	10083	2430	851	0			Client server	Yes	Business logic or rule processing;	Object/component server;
14294	A	A	1991	10			New Development	MF	3GL	COBOL	IFPUG old	99	S	77	0.78	1099	1099	1099	11.1	11.1	14.3						Feb-91								1099	4;	No	Stand alone
14295	B	A	1999				New Development				IFPUG 4+	495	M2	495	1	1486	1486	1486	3	3	3		82.5	20.6	6	0	Mar-99	Build;Test;				1354	85		47		Don't Know
14296	B	C	2006		0	14	Enhancement	Multi	4GL	.Net	IFPUG 4+		S	36		297	297	297			8.3				1.3		2006								297									Web	Waterfall (includes Linear Processing);
14309	B	A	2004				Enhancement		4GL	PowerBuilder	IFPUG 4+	267	M1	323	1.21	3312	3312	3312	12.4	12.4	10.3		205.4		1.3	0									3312			Client server	Yes				C/S;
14312	B	B	2012	5		6	Enhancement				IFPUG 4+	44	S	44		10852	10852	10852	246.6	246.6	246.6		1.7	0	26		28-Jun-12	Planning;Specification;Design;Build;Test;Implement;Proj Management;	537	360	925	1973	5214	190	1653
14319	B	B	2010	4	0	Auditing Management;	New Development	Proprietary	5GL	Proprietary Agile Platform	IFPUG 4+	748	M2	748		1518	1518	1518	2	2	2		249.3		3		Aug-10								1518			Multi-tier with web public interface						Web	Agile Development;			Yes
14322	B	A	2000	3	0	14	Enhancement	MF	3GL	COBOL	IFPUG 4+	121	M1	121		515	515	515	4.3	4.3	4.3		40.3		3	0	30-Jun-00	Planning;Specification;Build;Test;Implement;							515	Don't Know;	No		Don't Know						Waterfall (includes Linear Processing);
14325	B	A	2009	11	0	14Management or performance 5511	New Development	MR	4GL	.Net	IFPUG 4+	498	M2	498	1	19795	19795	19795	39.7	39.7	39.7		27.7	1.3	18		1-Jul-09								19795			Client server	Yes	Run a computer-human interface;Data entry & validation;Data retrieval & presentation;Web/HTML browser;Security;	Database server;File &/or print server;HTML/web server;Multi-user legacy application;				Agile Development;Unified Process;	Object Oriented Analysis;Object Oriented Design;		Yes	6
14335	A		2011	9	1	Mathematical modelling (finance or eng.);Software development tool;	Re-development	PC	3GL	C#	COSMIC	456	M2			5408	5408	5408	11.9	11.9	11.9	0	50.7	10.1	9	0	1-Jul-11	Planning;Specification;Design;Build;Test;Implement;							5408			Multi-tier with web public interface	Yes	Run a computer-human interface;Data entry & validation;Web public interface;	Database server;HTML/web server;Mail server;Security/authentication;			Web	Agile Development;	OpenUP;		Yes	15
14343	B	A	2000	3	0	14	Enhancement	MF	3GL	Visual Basic	IFPUG 4+	327	M2	327		10360	10360	10360	31.7	31.7	31.7		109		3	0	30-Jun-00	Planning;Specification;Build;Test;							10360	Don't Know;	No		Don't Know						Waterfall (includes Linear Processing);
14345	A		2009	14	0	Content management system;Dynamic website;	New Development	PC	3GL	Java	COSMIC	114	M1			429	429	429	3.8	3.8	3.8		38	9.5	3		10-Apr-09	Planning;Specification;Design;Build;Test;Implement;Proj Management;	73	50	31	199	51	25	0			Multi-tier with web public interface	Yes	Web/HTML browser;	Security/authentication;			Web	Agile Development;Personal Software Process (PSP);Unified Process;	Object Oriented Analysis;Object Oriented Design;		Yes	6
14349	B	B	2000	7	0	0	Enhancement	MF	4GL	Oracle	NESMA	1387	L	1387		7491	11705	7491	5.4	8.4	5.4	33.9	115.6		12		Apr-00	Build;Test;							7491	78	No	Stand alone	No
14350	B		2005	4	0	14	New Development	MF	3GL	COBOL	COSMIC	108	M1			1467	1467	1335	13.6	13.6	12.4						16-Dec-05			0	199	815	133	188	0
14353	B		2007		0	Document management;	New Development	PC	3GL	Java	LOC					12830	12830	12060							6			Planning;Specification;Design;Build;Test;	160	2400	1500	6400	1600	0	0	All-purpose;		Client server	Yes				Client-server Architecture;		Waterfall (includes Linear Processing);
14357	B	B	2003				Enhancement	MF	3GL	COBOL	IFPUG 4+	7	XXS	7		208	208	208	29.7	29.7	29.7		3.5		2		30-Nov-03	From Feasibility to Implementation;							208
14360	B	B	2011	9	0	56	Enhancement	MR	3GL	Java	IFPUG 4+	113	M1	113			3822	3516		33.8	31.1	0	11.3		10		1-Apr-11	Specification;Design;Build;Test;Implement;								Product, Process & Design;	No	Client server	Yes			Client server;
14364	B	A	2002	3	0	14	Enhancement	MF	3GL	Visual Basic	IFPUG 4+	120	M1	120		3080	3080	3080	25.7	25.7	25.7		40		3	0	31-Dec-02	Planning;Specification;Build;Test;Implement;							3080	Don't Know;	No		Don't Know						Waterfall (includes Linear Processing);
14371	C	A	1995	10	0	3	New Development	MR	3GL	COBOL	IFPUG 4+	74	S	70	0.93	520	520	432	7	7	6.2									102		97	233		0	10 (excluding 4);	No	Stand alone								Data Modelling;Process Modelling;
14372	B	A	1998	10	0	14	New Development	PC	4GL	Visual C++	IFPUG 4+	1521	L	1521		3857	3857	3857	2.5	2.5	2.5		253.5		6	0	1-Oct-98	Planning;Specification;Build;Test;							3857	Don't Know;	No						Web;	Web	Waterfall (includes Linear Processing);
14374	B	A	2000	4	0	14	New Development	MF	3GL	PL/I	IFPUG 4+	192	M1	192		4386	4386	4386	22.8	22.8	22.8		64		3	0	30-Sep-00	don't know							4386	Don't Know;	No		Don't Know						Waterfall (includes Linear Processing);
14376	B	A	1997	0			New Development	Multi	4GL	Access	IFPUG 4+	1827	L	1827		968	968	968	0.5	0.5	0.5		397.2		4.6	0	3-Apr-97	don't know							968	Don't Know;	No	Multi-tier / Client server	Yes				C/S;		Waterfall (includes Linear Processing);
14378	A	A	1991	7			Enhancement	MF	4GL	NATURAL	IFPUG old	103	M1	110	1.07	1362	1362	1362	13.2	13.2	12.4		51.5		2		Oct-91								1362	Network card administration;	No	Stand alone
14383	B	A	2000	1	0	14	Enhancement	Multi	3GL	Visual Basic	IFPUG 4+	82	S	82		742	742	742	9	9	9		31.5		2.6	0	20-Dec-00	Planning;Specification;Build;Test;Implement;							742	Don't Know;	No	Multi-tier / Client server	Yes				C/S;		Waterfall (includes Linear Processing);
14386	B	B	1999	11			New Development	PC	4GL	DELPHI	FiSMA	445	M2			1460	1460	1460	3.3	3.3	3.3				10	1	31-Mar-99	Test;Implement;							1460											Effort estimates;Reviews;Risk analysis;System testing;Test planning;Functional sizing;
14387	B		2007	4	0	14	Enhancement	MF	3GL	COBOL	COSMIC	731	M2			3702	3702	3369	5.1	5.1	4.6		66.5		11		8-Nov-07			83	497	337	2452	0	0
14392	B	B	2004		0	15	Enhancement	Multi	4GL		IFPUG 4+	44	S	44		317	317	317	7.2	7.2	7.2	22.7	33.8		1.3		prior to Feb-2004								317			Multi-tier / Client server	Yes				Client Server;
14393	B	B	2011	5		6	Enhancement				IFPUG 4+	14	XS	14		14138	14138	12866	1009.9	1009.9	919		0.8	0	18		30-Jun-11	Specification;Design;Build;Test;Implement;Proj Management;	0	9513	68	661	1012	217	1395
14394	A	A	2011	3	0	Calculation, quotation, 3 policy issue;	New Development	PC	4GL	Adobe Flex	NESMA	174	M1	174	1	1408	1498	1498	8.1	8.6	8.6	5.7	14.5	1.6	12	0	4-Jan-11								1408			Multi-tier with web public interface	Yes	Web/HTML browser;Web public interface;	Database server;File &/or print server;HTML/web server;Messaging server;Multi-user legacy application;			Web	Waterfall (includes Linear Processing);
14399	B	A	2004				Enhancement				IFPUG 4+	9	XXS	9	1.01	27	27	27	3	3	3		27.3		0.33	0									27			Client server	Yes				C/S;
14401	B	B	2000	9	0	16	Enhancement				IFPUG 4+	22	XS	22		3178	3178	1462	144.5	144.5	66.5						1998 to 2000	Build;				1462			0	9;	Yes	Stand alone	No							Regression Testing;
14403	D	A	2010	6			Enhancement	MR	4GL	ABAP	IFPUG 4+	113	M1	103	0.91	4543	4543	4543	40.2	40.2	44.1	44.2	14.1	2	8		5-Mar-10		0	314	370	3469	236	154	0			Client server	Yes						Incremental;
14406	B	B	2014	7	0	25	Enhancement	Multi			IFPUG 4+	51	S	51		96	96	96	1.9	1.9	1.9		11.1		4.6		23-Jul-14								96			Multi-tier						Web	Waterfall (incl Linear Processing & SSADM);	Business Area Modelling;Data Modelling;Object Oriented;Prototyping;
14407	B	C	2000	2	0	0	New Development	PC	3GL	C++	IFPUG 4+		M2	784		2737	2737	1779			2.3						1998 to 2000	Specification;Build;		680		1099			0	Marketing;	No	Stand alone	No							Regression Testing;
14410	A	A	2005	11	0	24	Enhancement	MF	ApG	COOL:Gen	IFPUG 4+	272	M1	326	1.2	3347	3347	3347	12.3	12.3	10.3	3.7	20.9		13		Aug-05	Planning;Specification;Design;Build;Test;Implement;	510	418	94	1128	1025	172	0
14416	B	B	2004		0	15	Enhancement	Multi	4GL		IFPUG 4+	176	M1	176		2323	2323	2323	13.2	13.2	13.2		19.6		9										2323			Multi-tier / Client server	Yes				Client Server;
14419	B		2003	7	0	42	Enhancement		3GL	C++	COSMIC	492	M2			13912	13912	13912	28.3	28.3	28.3	6.1	40.3	5.8	12.2		10-Oct-03								13912			Client server	Yes	Run a computer-human interface;Data entry & validation;Data retrieval & presentation;Web/HTML browser;	Database server;HTML/web server;			Web
14426	B	B	1995	12	0	64	New Development	PC	4GL	DELPHI	IFPUG 4+	69	S	69		521	521	521	7.6	7.6	7.6		5.7	5.7	12.1		31-Dec-95								521										Rapid Application Development (RAD);
14431	B		2005	4	0	14	New Development	MF	3GL	COBOL	COSMIC	33	S			6521	6521	5934	197.6	197.6	179.8						22-Dec-05			0	1717	2081	1913	223	0
14433	A	A	1991	9			Enhancement	MF	3GL	PL/I	IFPUG old	358	M2	308	0.86		2533	2533		7.1	8.2		59.7	9.9	6		Oct-91									10 (excluding 4);	No	Stand alone
14438	B	A	2002	10	0	14	Enhancement	MF		Jam	IFPUG 4+	368	M2	383	1.04	953	953	953	2.6	2.6	2.5						Sep-02								953
14439	A	A	2005	11	0	24	Enhancement	MF	ApG	COOL:Gen	IFPUG 4+	57	S	68	1.2	1810	1810	1810	31.8	31.8	26.6	87.7	8.1		7		Nov-05	Planning;Specification;Design;Build;Test;Implement;	264	109	80	556	697	104	0
14441	A	A	1994	8	0	12	New Development	PC	4GL		IFPUG old	172	M1	143	0.83	225	225	225	1.3	1.3	1.6		17.2		10		Mar-94								225	Testing;	No	Stand alone								Prototyping;Prototyping was of screens;
14450	B	B	2003	3			New Development	MF	3GL	PL/I	FiSMA	399	M2			3680	3680	3680	9.2	9.2	9.2				13	0	28-Nov-03								3680										Waterfall (includes Linear Processing);	Prototyping;Functional sizing;Effort estimates;Reviews;
14451	B	B	2013	5		6	Enhancement				IFPUG 4+	17	XS	17		7003	7003	7003	411.9	411.9	411.9		1.1	0	15		28-Feb-13	Planning;Specification;Design;Build;Test;Implement;Proj Management;	20	194	1039	3079	1401	336	934
14470	B	A	2002	9	0	10CRM;	New Development	Multi	4GL	Visual Basic	IFPUG 4+	2120	L	2120		11830	11830	11830	5.6	5.6	5.6		235.6		9	0	31-Mar-02	Planning;Specification;Build;Test;Implement;							11830	Don't Know;	No	Multi-tier / Client server	Yes				C/S;		Waterfall (includes Linear Processing);
14471	A	A	1993	5	0	0	Enhancement	MF	4GL		IFPUG old	805	M2	826	1.03	11045	11045	11045	13.7	13.7	13.4	22.4	61.9	8.8	13		15-Nov-93								11045	Personnel;	No	Stand alone							Joint Application Development (JAD);	Data Modelling;Process Modelling;	Yes
14475	B	A	1999				New Development		3GL	C	IFPUG 4+	194	M1	194	1	1069	1069	866	5.5	5.5	4.5						Dec-99	Planning;Build;Test;Implement;	60			527	269	10	0		Don't Know
14483	B	B	2014	7	1	18	Enhancement	Multi	3GL	PL/SQL	IFPUG 4+	67	S	67		102	102	102	1.5	1.5	1.5		15.2		4.4		18-Jul-14								102			Multi-tier							Waterfall (incl Linear Processing & SSADM);	Business Area Modelling;Data Modelling;Object Oriented;Prototyping;
14484	A	A	2008	11	0	14	Enhancement	MF	3GL	PL/I	IFPUG 4+	235	M1	235	1	5548	5548	5548	23.6	23.6	23.6	59.6	14.7	1.5	16		16-Apr-08	Planning;Specification;Design;Build;Test;Implement;							5548			Stand alone	No
14485	B	B	2004		0	15	New Development	Multi	3GL	Java	IFPUG 4+	78	S	78		484	484	484	6.2	6.2	6.2	12.8	26		3		prior to Feb-2004								484			Multi-tier with web public interface					Web;	Web
14487	A	A	2004	4	0	14	Enhancement	PC	3GL	Java	NESMA	62	S	62		2407	3116	3116	38.8	50.3	50.3		6.9	0.6	9	0.2	17-Jun-04	Planning;Specification;Design;Build;Test;Implement;							2407			Stand alone						Web
14489	A	C	1994	11	0	0	Enhancement	MF	3GL	COBOL	Mark II		L	2829		60823	60823	38927			13.8				12		May-94					27862	11065		0	10 (excluding 4);	No	Stand alone							Multifunctional Teams;	Data Modelling;Process Modelling;Regression Testing;
14492	B	B	2013	7	0	18	Enhancement	Multi	4GL	Visual Basic	IFPUG 4+	130	M1	130		493	493	493	3.8	3.8	3.8		16.7		7.8		24-Nov-13								493			Multi-tier							Waterfall (incl Linear Processing & SSADM);	Business Area Modelling;Data Modelling;Object Oriented;Prototyping;
14494	B	B	2012	5		6	Enhancement				IFPUG 4+	18	XS	18		1672	1672	1672	92.9	92.9	92.9		0.8	0	24		31-Dec-12	Planning;Specification;Design;Build;Test;Implement;Proj Management;	228	214	84	263	252	163	468
14499	A	A	1995	3	0	0	Enhancement	MF	4GL	NATURAL	IFPUG 4+	2983	L	3460	1.16		32760	32760		11	9.5		124.3		24		Apr-95	Planning;Specification;Build;Test;Implement;								3;	No	Stand alone	No							Business Area Modelling;Data Modelling;Process Modelling;Regression Testing;
14504	B	B	2012	5		6	Enhancement				IFPUG 4+	16	XS	16		4933	4933	4637	308.3	308.3	289.8		1.6	0	10		5-Dec-12	Planning;Specification;Design;Build;Test;Proj Management;	204	236	217	1489	2201	0	290
14505	B		2006	7			Enhancement	Multi	4GL		COSMIC	52	S			1616	1616	1616	31.1	31.1	31.1		4.3		12.1	0.13	30-Sep-06								1616
14509	B	A	2002	10	0	14	Enhancement	MF	3GL	Shell, C	IFPUG 4+	50	S	61	1.21	1556	1556	1556	31.1	31.1	25.5						Sep-02								1556
14513	B		2007	4	0	14	New Development	MF	3GL	COBOL	COSMIC	339	M2			6144	6144	5591	18.1	18.1	16.5		21.1		16.1		11-May-07			0	1096	2689	1569	237	0
14514	B	A	2002	4			Enhancement	MF	3GL	PL/I	IFPUG 4+	255	M1	265	1.04	14040	14040	14040	55.1	55.1	53	0	19.6	1	13	0	May-02	Planning;Specification;Build;Implement;	274	2908		4151		1324	5383	10;										Project Management Methodology: GSMS;Configuration Management: ENDEVOR;Contingency Management: BACKUPS;
14518	B	A	2002	9	0	16	New Development	MF	4GL	Visual Basic	IFPUG 4+	1694	L	1694		6400	6400	6400	3.8	3.8	3.8		155.4	19.4	10.9	0	30-Nov-02	Planning;Specification;Build;Test;Implement;							6400	Don't Know;	No		Don't Know						Waterfall (includes Linear Processing);
14525	A	A	2010	0	0	74	Enhancement	Multi	3GL	C#	IFPUG 4+	695	M2	695	1	19606	19606	19606	28.2	28.2	28.2	59	36.6	1.4	19	0	24-Aug-10	Planning;Specification;Design;Build;Test;Implement;Proj Management;							19606			Client server	Yes	Business logic or rule processing;Data entry & validation;Data retrieval & presentation;	Database server;				Agile Development;Scrum;	Business Area Modelling;Data Modelling;Object Oriented Analysis;Object Oriented Design;		Yes	3
14527	B	A	1999	3	0	14	New Development	Multi	3GL	Visual Basic	IFPUG 4+	30	S	30		621	621	578	20.7	20.7	19.3		50		0.6	0	20-May-99	Planning;Specification;Build;Test;							578	Don't Know;	No	Multi-tier / Client server	Yes				C/S;		Waterfall (includes Linear Processing);
14528	B	B	2012	7	0	18	Enhancement	Multi	3GL	Java	IFPUG 4+	81	S	81		116	116	116	1.4	1.4	1.4		12.9		6.3		15-Sep-12								116			Multi-tier							Waterfall (incl Linear Processing & SSADM);	Business Area Modelling;Data Modelling;Object Oriented;Prototyping;
14535	B		2009	14	0	74Logistic or supply planning & control;	Re-development	PC	3GL	C#	COSMIC	483	M2			331	331	311	0.7	0.7	0.6		120.8	24.2	4				42	50	52	111	55	0	1			Stand alone	No						Agile Development;	Object Oriented Analysis;Object Oriented Design;		Yes	7
14543	B	B	2010	9	0	Factory change programming;	Enhancement	MR	3GL	Java	IFPUG 4+	55	S	55			416	416		7.6	7.6	72.7	13.4		4.1		12-Apr-10	Specification;Design;Build;Test;Implement;								Inbound 16;	No	Client server	Yes			Client server;
14544	B	B	2012	5		6	Enhancement				IFPUG 4+	4	XXS	4		1330	1330	1064	332.5	332.5	266		0.5	0	8		2-Jul-12	Design;Build;Test;Implement;Proj Management;	0	0	214	309	270	173	98
14545	A	A	2001	7		Robot;	New Development	MR			IFPUG 4+	80	S	73	0.91	2054	2475	2054	25.7	30.9	28.1		10	2	8		Jan-01	Specification;Build;Test;							2054	Tele7s;		Client server	Yes			Unix;	Client: presentation, processing;		Rapid Application Development (RAD);	Data Modelling;
14549	B	B	2010	9	0	Human Resources;	Enhancement	MR	4GL	ABAP	IFPUG 4+	48	S	48			704	648		14.7	13.5	0	20.9		2.3		10-Jun-10	Specification;Design;Build;Test;Implement;								Human Resources;	Yes	Client server	Yes			Client server;
14554	B	B	2011	9	0	Production management;	Enhancement	MF	3GL	Java	IFPUG 4+	328	M2	328			3958	3641		12.1	11.1	0	20.8		15.8		27-Mar-11	Specification;Design;Build;Test;Implement;								Inbound 16;	No	Client server	Yes			Client server;
14559	B	C	2006		0	14	Enhancement	Multi	3GL	Java	IFPUG 4+		XS	11		188	188	188			17.1				1.3		2006								188									Web	Waterfall (includes Linear Processing);
14560	B	B	2004		0	15	Enhancement	Multi	3GL	Java	IFPUG 4+	22	XS	22		128	128	128	5.8	5.8	5.8		14.7		1.5										128			Multi-tier with web public interface					Web;	Web
14561	D	B	1999	3			Enhancement	MF	3GL	COBOL	IFPUG 4+	3306	XL	3438			614	614		0.2	0.2		330.6		10		Jul-99	Planning;Specification;Build;Test;Implement;								3;	No	Stand alone	No
14564	B	C	2006	9	2	52	Enhancement	MR	3GL		IFPUG 4+		XXS	7		1420	1420	1420			202.9						2006								1420										Waterfall (includes Linear Processing);
14577	B	B	2011	11	0	Website;	New Development	PC	3GL	PHP	NESMA	234	M1	234		291	291	215	1.2	1.2	0.9		78	19.5	3	0	1-Oct-11	Design;Build;Test;		0	56	91	34	0	34	11 National;	Yes	Multi-tier with web public interface	Yes	front-end;	webserver;	webserver;		Web
14578	B	B	2004		0	15	Enhancement	Multi	3GL	Java	IFPUG 4+	77	S	77		470	470	470	6.1	6.1	6.1		18.3		4.2										470			Multi-tier with web public interface					Web;	Web
14580	B		2007	9	0	14Logistic or supply planning & control;	Re-development	PC	3GL	C#	LOC					22392	22392	22392							21			Planning;Specification;Design;Build;Test;Implement;	756	2248	1860	6188	3026	8074	240	9;		Client server	Yes				Browser-server Architecture;			Recursive Model;
14585	B	B	2014	7	0	25	Enhancement	Multi			IFPUG 4+	137	M1	137		192	192	192	1.4	1.4	1.4		30.4		4.5		18-May-14								192			Multi-tier						Web	Waterfall (incl Linear Processing & SSADM);	Business Area Modelling;Data Modelling;Object Oriented;Prototyping;
14588	B		2005	4	3	System Software;	Enhancement	PC	3GL	C++	LOC					4704	5472	5472							6.2		30-Jun-05		354	786	1080	1596	798	90
14589	B	A	2001	3	0	4	New Development	MF	4GL	ASP	IFPUG 4+	67	S	67		1355	1355	1260	20.2	20.2	18.8		13.4		5	0	14-Sep-01	Planning;Specification;Build;Test;							1260	Don't Know;	No		Don't Know						Waterfall (includes Linear Processing);
14592	B	C	2004	10	0	5	Enhancement	Multi	4GL		IFPUG 4+		M1	162		1074	1074	1074			6.6				10.2	4	17-Mar-04								1074			Client server	Yes				Client Server;
14597	B	B	2013	5		6	Enhancement				IFPUG 4+	8	XXS	8		10997	10997	10997	1374.6	1374.6	1374.6		0.3	0	27		4-Jan-13	Planning;Specification;Design;Build;Test;Implement;Proj Management;	69	510	1212	1749	4898	445	2114
14598	A	A	2008	7	2	28	Enhancement	MR	3GL	C	IFPUG 4+	196	M1	233	1.19	3264	3264	2970	16.7	16.7	12.7		21.8	3.1	9	0	19-Oct-08			502	650	679	673	466	0			Multi-tier with web public interface	Yes	Business logic or rule processing;Data retrieval & presentation;	Database server;FTP server;Messaging server;Object/component server;			Web		Object Oriented Design;	Yes
14604	B	B	2012	5		6	Enhancement				IFPUG 4+	6	XXS	6		838	838	838	139.7	139.7	139.7		0.5	0	11		1-Mar-12	Planning;Specification;Design;Build;Test;Implement;Proj Management;	67	58	44	140	194	193	142
14605	B		2005	11	0	99	New Development	Multi	3GL	Visual Basic	COSMIC	364	M2			20664	37877	37877	56.8	104.1	104.1		10.8	0.5	33.6	0	6-Nov-05	Planning;Specification;Design;Build;Test;Implement;							20664			Client server	Yes					Web			Yes
14614	B	B	2010	9	0	Providing management;	Enhancement		3GL	Java	IFPUG 4+	161	M1	161			820	754		5.1	4.7	0	32.2		5		29-Nov-10	Specification;Design;Build;Test;Implement;								Inbound 16;	No	Client server	Yes			Client server;
14621	B		2008	0	0	14114	New Development	PC	3GL	C++	COSMIC	23	XS			248	248	248	10.8	10.8	10.8	173.9	15.3	5.1	1.5	0	4-Dec-08	Planning;Specification;Design;Build;Test;Implement;Proj Management;	1	37	20	159	25	6	0			Stand alone	No						Agile Development;	Object Oriented Analysis;Object Oriented Design;		Yes	4
14626	C		2007	9	2	49	New Development		3GL	C	COSMIC	199	M1			360	360	360	1.8	1.8	1.8		8.3		24		15-Jun-07								360
14630	B	C	2003	10	0	5	Enhancement	Multi	4GL		IFPUG 4+		S	39		500	500	500			12.8				3.4	0	16-Dec-03								500			Client server	Yes				Client Server;
14631	B	B	2008	3			Enhancement	MF	3GL	COBOL	FiSMA	240	M1			1845	1845	1845	7.7	7.7	7.7				5.4	0.4	28-Jun-08								1845			Stand alone
14637	B	A	2001				Enhancement	Multi		EJB	IFPUG 4+	176	M1	176		1562	1562	1562	8.9	8.9	8.9		53.3		3.3	0	17-Aug-01	Planning;Specification;Build;Test;Implement;							1562	Don't Know;	No	Multi-tier / Client server	Yes				C/S;		Waterfall (includes Linear Processing);
14641	A	A	2005	0	0	42	New Development	Multi	3GL	C#	IFPUG 4+	235	M1	235	1	5374	5374	5374	22.9	22.9	22.9		21.4	5.3	11		1-Dec-05	Planning;Specification;Design;Build;Test;Implement;							5374			Client server	Yes	Data retrieval & presentation;Web/HTML browser;	Database server;Object/component server;
14644	B	B	2010	9	0	Factory 55	Enhancement	MR	3GL	PHP	IFPUG 4+	84	S	84			1246	1246		14.8	14.8	35.7	12		7		2-Feb-10	Specification;Design;Build;Test;Implement;								9;	No	Client server	Yes			Client server;
14645	A	A	1995	10	0	0	Enhancement	MF	3GL	COBOL	IFPUG old	67	S	64		252	252	252	3.8	3.8	3.9		9.6		7		Jan-95								252	4;	No	Stand alone	No							Regression Testing;
14648	B	B	2012	5		6	Enhancement				IFPUG 4+	22	XS	22		13690	13690	13690	622.3	622.3	622.3		1.5	0	15		27-Jul-12	Planning;Specification;Design;Build;Test;Implement;Proj Management;	180	114	1115	2945	7131	607	1598
14649	A	A	1999	11	0	0	Enhancement	MF	3GL	COBOL	IFPUG 4+	72	S	58	0.81	381	423	381	5.3	5.9	6.6	0	36	12	2		Feb-99	Specification;Build;Test;Implement;					103		278	3;		Stand alone	No							Data Modelling;Process Modelling;
14653	B	B	2010	9	0	56	New Development	MR	3GL	PL/I	IFPUG 4+	158	M1	158			3670	3376		23.2	21.4	0	20.8		7.6		18-Jun-10	Specification;Design;Build;Test;Implement;								Product, Process & Design;	No	Client server	Yes			Client server;
14654	B	A	2002	3	0	4	New Development	Multi	3GL	Visual Basic	IFPUG 4+	539	M2	539		5975	5975	5557	11.1	11.1	10.3		114.7		4.7	0	31-May-02	Planning;Specification;Build;Test;							5557	Don't Know;	No	Multi-tier / Client server	Yes				C/S;		Waterfall (includes Linear Processing);
14655	B	B	2012	5		6	Enhancement				IFPUG 4+	6	XXS	6		459	459	390	76.5	76.5	65		0.3	0	19		30-Nov-12	Planning;Specification;Build;Test;Implement;Proj Management;	61	123	0	24	130	1	51
14656	B	B	2013	5		6	Enhancement				IFPUG 4+	46	S	46		2962	2962	2962	64.4	64.4	64.4		2.1	0	22		24-Apr-13	Planning;Specification;Design;Build;Test;Implement;	113	28	443	1031	581	360	406
14658	B	A	1999	7			Enhancement				IFPUG 4+	301	M2	337	1.12	4581	4581	3802	15.2	15.2	11.3		75.3	5.8	4		Jun-99	Specification;Build;Test;		1275		1708	819		0	Tele7s;
14660	B	B	1999		0	3	Re-development	MF	3GL	COBOL	IFPUG 4+	249	M1	249			4000	2680		16.1	10.8		9.6	4.8	26			Build;Test;Implement;									No	Stand alone	No
14664	A	A	1993	9			Enhancement	MF	ApG	TELON	IFPUG old	546	M2	497	0.91	2201	2362	2362	4	4.3	4.8		68.3	9.8	8		May-93		333	800		724	186	158	0	Personnel;9;	No	Stand alone
14665	B	B	2008	11	1	Mathematical modelling (finance or eng.);23	Re-development	Multi	4GL	ABAP	IFPUG 4+	610	M2	610		5329	5329	5329	8.7	8.7	8.7	24.6	38.1	4.8	16	0	28-Jan-08	Planning;Specification;Design;Build;Test;Implement;							5329			Client server	Yes	Data retrieval & presentation;Web/HTML browser;Security;	Database server;File &/or print server;HTML/web server;Mail server;Security/authentication;			Web
14673	B	C	2006	7	2	52	Enhancement	Multi	3GL		IFPUG 4+		S	40		3017	3017	3017			75.4						2006								3017			Client server	Yes						Waterfall (includes Linear Processing);
14675	B	A	1998				New Development		3GL	C	IFPUG 4+	118	M1	118	1	3190	3190	3190	27	27	27		14.8	2.5	8	0	Dec-98								3190		Don't Know
14680	B	B	2009	9	0	website for 39	Enhancement	MF	3GL	Java	IFPUG 4+	299	M1	299			7210	7210		24.1	24.1	36.8	24.5		12.2		7-Dec-09	Specification;Design;Build;Test;Implement;								Sales;	No	Stand alone	No			Multi-tier with web public interface;
14685	B	C	1998	7	0	0	Enhancement		4GL	Oracle	IFPUG 4+		M1	264		3502	4219	3502			13.3				8		Jun-98	Specification;Build;Test;							3502			Client server	Yes
14690	B	A	1999		0	0	Enhancement	MF	4GL	FOCUS	IFPUG 4+	121	M1	102	0.84	1672	1672	1672	13.8	13.8	16.4		14.1	4.7	8.6	0	3-Sep-99		232	104		728	480	128	0		No	Multi-tier	No
14696	B	A	2000	4	0	14	Enhancement	MF	3GL	PL/I	IFPUG 4+	24	XS	24		480	480	447	20	20	18.6		9.2		2.6	0	31-Aug-00	Planning;Specification;Build;Test;							447	Don't Know;	No		Don't Know						Waterfall (includes Linear Processing);
14698	B	B	2009	9	0	Quality of purchasing;	Enhancement	Multi	4GL	ABAP	IFPUG 4+	714	M2	714			6091	5604		8.5	7.8	4.2	51		14		27-May-09	Specification;Design;Build;Test;Implement;								Quality;	Yes	Client server	Yes			Client server;
14703	B		2005	11	0	Management or performance 55	New Development	PC	3GL	C#	LOC					3854	3854	3854							7			Planning;Specification;Design;Build;Test;Implement;	72	528	904	1340	636	326	48	11Public Administration (Revenue);		Client server	Yes				Browser-server Architecture;
14706	B	C	2006		0	14	Enhancement	Multi	4GL	.Net	IFPUG 4+		M1	182		440	440	440			2.4				1.9		2006								440									Web	Waterfall (includes Linear Processing);
14712	B	A	2001	3	0	14	Enhancement	Multi	3GL	Visual Basic	IFPUG 4+	385	M2	385		7352	7352	7352	19.1	19.1	19.1		124.2		3.1	0	29-Jun-01	Planning;Specification;Build;Test;							7352	Don't Know;	No	Multi-tier / Client server	Yes				C/S;		Waterfall (includes Linear Processing);
14713	B	B	2012	7	0	18	Enhancement	Multi	3GL	Java	IFPUG 4+	190	M1	190		713	713	713	3.8	3.8	3.8		46.3		4.1		13-May-12								713			Multi-tier							Waterfall (incl Linear Processing & SSADM);	Business Area Modelling;Data Modelling;Object Oriented;Prototyping;
14717	B	B	2002	9			New Development	Multi	3GL	C++	FiSMA	273	M1			1568	1568	1568	5.7	5.7	5.7				5		31-Oct-02								1568											Object Oriented;Pair Testing;Normalisation;System testing;Development model;Reviews;Test planning;Functional sizing;
14722	B	C	2008	5	3	System Software;	New Development	PC	3GL	C	IFPUG 4+		S	56		3049	3049	2866			51.2				14.5				66	97	796	1697	210		0			Stand alone								Porting;
14727	B	B	2007	3			Enhancement	MF	3GL	COBOL	FiSMA	89	S			1821	1821	1657	20.5	20.5	18.6				5.4	0.43	12-Oct-07	Specification;Design;Build;Test;Implement;		187	840	465	45	120	0			Stand alone							Waterfall (includes Linear Processing);
14728	B	C	2006		0	14	New Development	Multi	3GL	Java	IFPUG 4+		M1	173		2301	2301	2301			13.3				5.5		2006								2301									Web	Waterfall (includes Linear Processing);
14729	B	B	2011	9	0	39	Enhancement	MF	3GL	Java	IFPUG 4+	67	S	67			866	797		12.9	11.9	0	14.3		4.7		23-Feb-11	Specification;Design;Build;Test;Implement;								Inbound 16;	No	Stand alone	No			75
14731	B		2006	1	3	47	New Development	PC	3GL	Java	LOC					1300	1300	1300							2.5			Planning;Specification;Design;Build;Test;Implement;	10	48		786	456		0			Client server	Yes				Client-server Architecture;
14735	B	B	2007	11	0	55	Enhancement	MF	3GL	COBOL	IFPUG 4+	174	M1	174		3130	3130	3130	18	18	18	0	8.1		21.6		2007								3130			Stand alone	No
14739	B	A	2001	4	0	14	Enhancement	MF	3GL	PL/I	IFPUG 4+	28	XS	28		21	21	16	0.8	0.8	0.6		9.3		3	0	30-Sep-01	Planning;Specification;Build;							16	Don't Know;	No		Don't Know						Waterfall (includes Linear Processing);
14747	B	A	2000	9	2	22	New Development	MF	3GL	COBOL	IFPUG 4+	286	M1	286		390	390	390	1.4	1.4	1.4					0		Planning;Build;							390	Don't Know;	No		Don't Know						Waterfall (includes Linear Processing);
14748	B	A	2004				Enhancement				IFPUG 4+	89	S	82	0.92	1477	1477	1477	16.6	16.6	18		29.7		3	0									1477
14749	B	B	2007	11	0	14	Enhancement	MF	3GL	COBOL	IFPUG 4+	26	XS	26		577	577	577	22.2	22.2	22.2	0	1.2		21.6		2007								577			Stand alone	No
14752	B	B	2004		0	15	Enhancement	Multi	4GL		IFPUG 4+	112	M1	112		930	930	930	8.3	8.3	8.3		35		3.2										930			Multi-tier / Client server	Yes				Client Server;
14755	D	A	2008	6			Enhancement	MF	3GL	PL/I	IFPUG 4+	75	S	73	0.97	2063	2063	2063	27.5	27.5	28.3	0	12.5	1.1	6		1-May-08		124	216	164	1030	338	192	-1			Stand alone							Waterfall (includes Linear Processing);
14757	B	A	2002	2	0	2	Enhancement	MF	3GL	C	IFPUG 4+	615	M2	701	1.14	17688	17688	17688	28.8	28.8	25.2						Jul-02								17688
14758	B	A	2002	3	0	14	Enhancement	Multi	3GL	Visual Basic	IFPUG 4+	97	S	97		3862	3862	3592	39.8	39.8	37		29.4		3.3	0	27-Dec-02	Planning;Specification;Build;Test;							3592	Don't Know;	No	Multi-tier / Client server	Yes				C/S;		Waterfall (includes Linear Processing);
14760	B	B	2013	7	0	18	Enhancement	Multi	3GL	Java	IFPUG 4+	364	M2	364		166	166	166	0.5	0.5	0.5		46.7		7.8		24-Nov-13								166			Multi-tier							Waterfall (incl Linear Processing & SSADM);	Business Area Modelling;Data Modelling;Object Oriented;Prototyping;
14763	B	B	1999	9			New Development	PC	3GL	Visual Basic	FiSMA	1292	L			2141	2141	2141	1.7	1.7	1.7				18	13	22-Dec-99								2141											Pair Testing;Prototyping;Risk analysis;System testing;Effort estimates;
14764	B	A	1995	4	0	3	Enhancement	MF	3GL	COBOL	IFPUG 4+	57	S	57	1	1179	1179	1179	20.7	20.7	20.7						Dec-95		38	285		578	188	90	0	4;	No	Multi-tier	No							Multiplatform Development;
14768	B	A	1996	4	0	3	Enhancement	MR	4GL	NATURAL	IFPUG 4+	381	M2	339	0.89		1723	1723		4.5	5.1	2.6														4;	No	Stand alone							Joint Application Development (JAD);		Yes
14769	B	A	2002	3	0	14	Enhancement	PC	3GL	Java	IFPUG 4+	1753	L	1753		7368	7368	7368	4.2	4.2	4.2		584.3	32.5	3	0	31-Dec-02	Planning;Specification;Build;Test;							7368	Don't Know;	No						Web;	Web	Waterfall (includes Linear Processing);
14779	A	B	2005	11	0	Management or performance 55	New Development	Multi	3GL	Java	IFPUG 4+	430	M2	430		2891	2891	2891	6.7	6.7	6.7	0	39.1	7.8	11	0	11-Apr-05	Planning;Specification;Design;Build;Test;Implement;							2891			Client server	Yes	Run a computer-human interface;Data entry & validation;Data retrieval & presentation;Web/HTML browser;	Database server;File &/or print server;HTML/web server;Object/component server;Security/authentication;			Web
14782	A	A	2005	11	0	14Management or performance 55	Enhancement	Multi	3GL	C#	IFPUG 4+	827	M2	827	1	1593	1593	1593	1.9	1.9	1.9	3.6	103.4	20.7	8	0	20-Dec-05	Planning;Specification;Build;Implement;							1593			Client server	Yes	Run a computer-human interface;	Database server;Security/authentication;
14783	B	C	2006		0	14	Enhancement	Multi	4GL	.Net	IFPUG 4+		XS	25		561	561	561			22.4				2.1		2006								561									Web	Waterfall (includes Linear Processing);
14784	B	C	2004	10	0	5	Enhancement	Multi	4GL		IFPUG 4+		S	87		162	162	162			1.9				3.5	0	19-Apr-04								162			Client server	Yes				Client Server;
14789	A	A	1999	7	2	28	Enhancement	MR	4GL	Oracle	IFPUG 4+	313	M2	288	0.92	2963	2963	2459	9.5	9.5	8.5		62.6	10.4	5		Dec-99	Specification;Build;Test;		283		1569	607		0	Tele7s;		Stand alone								Prototyping;Regression Testing;
14793	A	A	2006	11	0	24	Enhancement	MF	ApG	COOL:Gen	IFPUG 4+	72	S	86	1.2	721	721	656	10	10	7.6	13.9	10		7.2		Aug-06			81	109	206	150	110	0			Stand alone
14799	A	A	2007	11	0	24	Enhancement	MF	ApG	COOL:Gen	IFPUG 4+	69	S	83	1.2	2112	2112	1922	30.6	30.6	23.2	14.5	2.4		28.6		Nov-07			336	157	707	484	239	-1			Stand alone
14805	B	B	2005	7	1	33	Enhancement	MF	3GL		IFPUG 4+	208	M1	208		1284	1284	1284	6.2	6.2	6.2						first Quarter 2005								1284										Waterfall (includes Linear Processing);
14806	B	A	1995	3	0	3	New Development	MF	ApG	TELON	IFPUG 4+	1033	L	868	0.84	7475	8076	8076	7.2	7.8	9.3		51.7	8.6	20		Jan-95	Planning;Specification;Build;Test;Implement;	713	2404		3783	441	134	0	3;	No	Stand alone	No							Data Modelling;Process Modelling;
14807	B	B	2002	11			New Development	Multi	4GL	Oracle	FiSMA	831	M2			2483	2483	2036	3	3	2.5				12	1	30-Nov-02	Planning;Specification;Build;Implement;		226		1810			0										Waterfall (includes Linear Processing);
14809	A	A	2005	11	0	24	Enhancement	MF	ApG	COOL:Gen	IFPUG 4+	41	S	49	1.2	658	658	658	16	16	13.4	0	6.8		6		Aug-05	Planning;Specification;Design;Build;Test;Implement;	155	41	23	281	153	5	0
14810	B		2006	11	0	7418	Enhancement	PC	4GL	Oracle	COSMIC	1415	L			18552	19875	19875	13.1	14	14		707.5	9.6	2	0	22-Sep-06	Planning;Specification;Design;Build;Test;Implement;	1413	2120	1763	9291	3110	855	0			Stand alone
14816	B	B	2011	9	0	Follow up of car failure;	Enhancement	MR	3GL	Java	IFPUG 4+	316	M2	316			4523	4161		14.3	13.2	6.3	26.3		12		18-Jan-11	Specification;Design;Build;Test;Implement;								Quality;	No	Client server	Yes			Client server;
14820	B		2005			31	New Development	PC	3GL	JavaScript	LOC					14160	15804	15804							13.4		5-Aug-05		1500	2400	0	6000	4200	60										Web
14822	C	B	2007	3			New Development	Multi	3GL	Java	FiSMA	227	M1			4716	4716	1745	20.8	20.8	7.7				5.3	0.3	31-Oct-07	Design;Test;Implement;							1745			Multi-tier							Waterfall (includes Linear Processing);
14829	D	C	2000	7	0	0	Enhancement	MF	3GL	SLOGAN	NESMA		M2	363		3728	5825	3728			10.3				3		Oct-00	Build;Test;							3728	78	No	Stand alone	No
14830	C		2005	7	3	System Software;	New Development	MR	3GL	C++	LOC
14831	A	A	2007	6			Enhancement	MF	3GL	PL/I	IFPUG 4+	47	S	47	1	690	690	690	14.7	14.7	14.7	0	9.4	1.3	5		5-Sep-07		60	0	249	287	56	38	0			Stand alone							Waterfall (includes Linear Processing);
14832	B	B	2007	10	0	16	New Development	MF	3GL	C++	NESMA	316	M2	316		23760	23760	23760	75.2	75.2	75.2		10.5	1.8	30		1-Apr-07	Planning;Specification;Design;Build;Test;Implement;	4112	1584	1824	9480	6440	320	0			Client server	Yes						Unified Process;
14834	B	B	2004	3			Enhancement	MF	3GL	PL/I	FiSMA	175	M1			893	893	893	5.1	5.1	5.1				6		29-Oct-04								893										Waterfall (includes Linear Processing);	Test planning;Reviews;
14837	B	A	2002	10	0	14	Enhancement				IFPUG 4+	191	M1	224	1.17	818	818	818	4.3	4.3	3.7						Sep-02								818									Web
14857	B	B	2002	11			New Development	Multi	3GL	Java	FiSMA	345	M2			618	618	618	1.8	1.8	1.8				4	0	30-Oct-02	Planning;Specification;Design;Build;Test;Implement;		125	63	327	74	29	0
14863	A	B	2003	11	0	741623Legislation and consideration of building cases;	New Development	PC	3GL	C#	IFPUG 4+	494	M2	494		8706	8706	8706	17.6	17.6	17.6	0	23.5	1.7	21	4	19-Dec-03	Planning;Specification;Design;Build;Test;Implement;							8706			Client server	Yes
14864	B	B	2013	5		6	Enhancement				IFPUG 4+	61	S	61		2931	2931	2931	48	48	48		2.9	0.1	21		8-Mar-13	Planning;Specification;Design;Build;Test;Implement;Proj Management;	43	306	452	1426	481	179	44
14871	B	C	1998	7	0	0	Enhancement		4GL	Oracle	IFPUG 4+		M2	314		2413	2907	2413			7.7				4		Oct-98	Specification;Build;Test;							2413			Client server	Yes
14877	D	C	1998	7	0	0	Enhancement		4GL	SQL	IFPUG 4+		M2	597		9470	11410	9470			15.9				5		Dec-98	Specification;Build;Test;							9470			Client server	Yes
14878	B		1999	6	0	7	New Development	PC			COSMIC	111	M1				98	79		0.9	0.7		85.4		1.3	0.1	May-99
14879	B	B	2005	7	1	33	Enhancement	MF	3GL		IFPUG 4+	271	M1	271		3303	3303	3303	12.2	12.2	12.2						first Quarter 2005								3303										Waterfall (includes Linear Processing);
14883	A		2001	6	3	Graphics & publishing tools or system;	New Development	PC	3GL	Java	COSMIC	79	S			388	408	408	4.9	5.2	5.2	75.9	26.3		3	0	24-Jul-01		62	98	58	77	51	42	0			Client server	Yes	Run a computer-human interface;Data entry & validation;Data retrieval & presentation;	Database server;HTML/web server;			Web			Yes
14886	B	A	2002			Maintenance;	Enhancement	MF	3GL	C++	IFPUG 4+	165	M1	193	1.17	15339	15339	15339	93	93	79.5						Aug-02								15339
14890	B	C	2000	15	0	12	Enhancement	PC	3GL	C++	IFPUG 4+		L	2397		5829	5829	4780			2						1998 to 2000	Planning;Specification;Build;Implement;	650	727		2462		941	0	16;	Yes	Client server	Yes			LAN Based;	Client: presentation, processing, data;		Multifunctional Teams;	Event Modelling;
14896	B	B	2002	7			New Development	Multi	3GL		FiSMA	347	M2			1082	1082	1082	3.1	3.1	3.1				40	32	31-Dec-02	Planning;Specification;Design;Build;Test;Implement;		299	180	394	62	148	-1											Prototyping;
14897	B	B	2013	7	0	11	Enhancement	Multi	3GL	Shell	IFPUG 4+	325	M2	325		136	136	136	0.4	0.4	0.4		130		2.5		30-Nov-13								136			Multi-tier							Waterfall (incl Linear Processing & SSADM);	Business Area Modelling;Data Modelling;Object Oriented;Prototyping;
14908	B	B	2005	7		31	New Development	PC	3GL	Java	IFPUG 4+	264	M1	264		1698	2580	2580	6.4	9.8	9.8	0	77.6	9.7	3.4		5-Aug-05		240	378	0	600	360	120										Web
14911	B	B	2004		0	15	New Development	Multi	3GL	Java	IFPUG 4+	103	M1	103		319	319	319	3.1	3.1	3.1	29.1	57.2		1.8		prior to Feb-2004								319			Multi-tier with web public interface					Web;	Web
14912	A	A	1995	10	0	0	Enhancement	MF	4GL	NATURAL	IFPUG old	125	M1	130	1.04	770	770	770	6.2	6.2	5.9	24	20.8		6		Apr-95								770	4;	No	Stand alone	No						Waterfall (includes Linear Processing);
14919	B	B	2006	10	0	16	New Development	MF	3GL	Java	NESMA	194	M1	194		4080	4080	4080	21	21	21	20.6	16.2	4	12		1-Oct-06	Planning;Specification;Design;Build;Test;Implement;	760	544	1032	960	704	80	0			Client server	Yes						Unified Process;
14920	B		2005	4	0	14	Enhancement	MF	3GL	COBOL	COSMIC	385	M2			9686	9686	8814	25.2	25.2	22.9						30-Dec-05			58	2443	3112	2702	499	0
14924	B	A	2000	2	0	3	New Development		3GL	COBOL	IFPUG 4+	25	XS	26	1.02		455	419		18.2	16.1		25		1		Mar-00	Specification;Build;Test;Implement;									No		Don't Know
14925	B	B	2002	7			New Development	MF	3GL	Java	FiSMA	143	M1			594	594	594	4.2	4.2	4.2				2		3-May-02								594											Entity Relationship Modelling;Object Oriented;
14927	B	A	1998	9	0	Logistic or supply planning & control;	New Development	Multi	4GL	Visual Basic	IFPUG 4+	6294	XL	6294		57749	57749	57749	9.2	9.2	9.2		629.4		10	0	31-Dec-98	Planning;Specification;							57749	Don't Know;	No	Multi-tier / Client server	Yes				C/S;		Waterfall (includes Linear Processing);
14929	A	A	1994	11	0	44	Re-development	MF	4GL	COBOL	IFPUG 4+	229	M1	204	0.89	8111	8111	8111	35.4	35.4	39.8		6.4	0.8	36		Oct-94								8111	Personnel;	No	Stand alone							Multifunctional Teams;	Data Modelling;
14931	B	A	2004	9			Enhancement		3GL	PL/I	IFPUG 4+	88	S	71	0.81	2570	2570	2570	29.2	29.2	36.2	56.8	12.6	1.6	7	0	5-Jun-04	Full Life Cycle;	113	146	996	479	218	202	416
14934	B	A	2002	3	0	14	New Development	MF	4GL	ASP	IFPUG 4+	342	M2	342		1806	1806	1680	5.3	5.3	4.9		48.2		7.1	0	2-Jan-02	Planning;Specification;Build;Test;							1680	Don't Know;	No		Don't Know						Waterfall (includes Linear Processing);
14937	A		2003	3	0	1442	New Development	PC	3GL	Java	COSMIC	678	M2			46461	46787	46787	68.5	69	69	14.7	46.8	3.1	14.5		10-Aug-03			1050	3248	32340	1925		0			Client server	Yes	Run a computer-human interface;Data entry & validation;Device/equipment interface;Web/HTML browser;	Database server;Multi-user legacy application;			Web
14944	B		2006	7			Enhancement	MR	4GL		COSMIC	58	S			2226	2226	2226	38.4	38.4	38.4		4.4		13.2	0.17	31-Oct-06								2226
14945	B	A	2002	10	0	14	Enhancement	MF	4GL	Oracle	IFPUG 4+	98	S	101	1.03	1308	1308	1308	13.3	13.3	13						Sep-02								1308
14947	C	A	2001	5	0	62	New Development	Multi	3GL	PL/SQL	IFPUG 4+	299	M1	299									72.9		4.1	0	30-Apr-01	don't know							0	Don't Know;	No	Multi-tier / Client server	Yes				C/S;		Waterfall (includes Linear Processing);
14949	D		2005				Enhancement	PC	4GL	DELPHI	LOC					34680	39300	39300							19.1		11-Jul-05		2160	1080	1080	30000	180	180
14950	A	A	2006	11	0	24	Enhancement	MF	ApG	COOL:Gen	IFPUG 4+	86	S	103	1.2	1020	1020	929	11.9	11.9	9	0	8.5		10.1		May-06			250	130	255	201	92	0			Stand alone
14953	A	A	2002	9			New Development	PC	3GL	Java	IFPUG 4+	222	M1	222	1	2330	2330	2330	10.5	10.5	10.5		37	4.1	6	0	31-Oct-02	Full Life Cycle;	95	74	288	1160		142	571			Stand alone
14955	B	C	1998	7	0	0	Enhancement		4GL	Oracle	IFPUG 4+		M1	233		5960	7181	5960			25.6				3		Jan-98	Specification;Build;Test;							5960			Client server	Yes
14963	B	A	2001	7	0	14	Enhancement	Multi	3GL	C	IFPUG 4+	1369	L	1369		2499	2499	2499	1.8	1.8	1.8		456.3		3	0	30-Sep-01	don't know							2499	Don't Know;	No	Multi-tier / Client server	Yes				C/S;		Waterfall (includes Linear Processing);
14968	B	B	2012	5		6	Enhancement				IFPUG 4+	21	XS	21		141	141	120	6.7	6.7	5.7		7	1	3		1-Dec-12	Planning;Specification;Build;Test;Implement;Proj Management;	4	2	0	50	26	15	23
14969	B	B	2013	5		6	Enhancement				IFPUG 4+	6	XXS	6		1661	1661	1661	276.8	276.8	276.8		0.3	0	23		30-Mar-13	Planning;Specification;Design;Build;Test;Implement;Proj Management;	38	324	638	314	96	1	250
14972	B	A	1999	3	0	4	New Development	MF	3GL	COBOL	IFPUG 4+	236	M1	236		7704	7704	5778	32.6	32.6	24.5		26.2		9	0	30-Dec-99	Planning;Specification;Build;							5778	Don't Know;	No		Don't Know						Waterfall (includes Linear Processing);
14979	B	B	2010	9	0	IT management;	New Development	MR	3GL	Java	IFPUG 4+	427	M2	427			5620	5170		13.2	12.1	2.3	60.1		7.1		30-Jun-10	Specification;Design;Build;Test;Implement;								9;	No	Client server	Yes			Client server;
14982	B	B	2003	3			Enhancement	Multi	4GL		FiSMA	120	M1			1070	1070	1070	8.9	8.9	8.9				4	0	19-Jun-03								1070
14983	B	A	2004				Enhancement		4GL	Oracle	IFPUG 4+	35	S	39	1.1	241	241	241	6.9	6.9	6.2		6.6		5.3	0									241			Client server	Yes				C/S;
14985	A	A	2004	4	0	14	Enhancement	MF	3GL	COBOL	NESMA	226	M1	226		2500	2500	1600	11.1	11.1	7.1		25.1	5	9		12-Nov-04	Planning;Specification;Design;Build;Test;Implement;			400	880	320		0			Stand alone	No
14989	C	A	2001	10	0	14	Enhancement				IFPUG 4+	45	S	51	1.14	475	475	475	10.6	10.6	9.3						Dec-01								475
14991	A	A	1999	10	0	Automated Customer Statements;	Enhancement	PC	3GL	COBOL	IFPUG 4+	166	M1	186	1.12	1550	1550	1550	9.3	9.3	8.3	0	27.7		6	0	1999								1550		No								Joint Application Development (JAD);	Unified Modelling Language (UML);	Yes
15000	D	A	2010	6			Enhancement	MR	4GL	ABAP	IFPUG 4+	306	M2	327	1.07	6845	6845	6845	22.4	22.4	20.9	29.4	34	1.7	9		14-Sep-10		221	421	540	3060	1684	919	0			Stand alone							Waterfall (includes Linear Processing);
15001	B	A	1999				Enhancement				IFPUG 4+	695	M2	695	1	9928	9928	8240	14.3	14.3	11.9		63.2	10.5	11	0	Mar-99	Specification;Build;Test;		320		5360	2560		0		Don't Know
15002	A	A	2010	12	0	16Reusable component;	New Development	Multi	4GL	ABAP	IFPUG 4+	461	M2	461	1	12149	12149	12149	26.4	26.4	26.4		27.1	1.9	17	0	30-Jun-10	Planning;Specification;Design;Build;Test;Implement;Proj Management;							12149			Client server	Yes							Business Area Modelling;Process Modelling;Object Oriented Design;
15006	B	B	2014	7	0	57	Enhancement		3GL	TIBCO	IFPUG 4+	172	M1	172		337	337	337	2	2	2		43		4		11-Sep-14								337										Waterfall (incl Linear Processing & SSADM);	Business Area Modelling;Data Modelling;Object Oriented;Prototyping;
15008	B	B	2004		0	15	New Development	Multi	3GL	Java	IFPUG 4+	116	M1	116		626	626	626	5.4	5.4	5.4		40		2.9										626			Multi-tier with web public interface					Web;	Web
15009	B	B	2005	7	1	33	Enhancement	Multi	3GL		IFPUG 4+	14	XS	14		434	434	434	31	31	31						first Quarter 2005								434			Client server	Yes				Client Server;		Waterfall (includes Linear Processing);
15011	B	B	2010	0	0	Auditing Management;	New Development	Proprietary	5GL	Proprietary Agile Platform	IFPUG 4+	257	M1	257		452	452	452	1.8	1.8	1.8		85.7		3		Jul-10								452			Multi-tier with web public interface						Web	Agile Development;			Yes
15013	C	B	1998	12	0	16	New Development	MR			IFPUG 4+	263	M1	263		4640	4640	4640	17.6	17.6	17.6		37.6		7	0		Planning;Specification;Build;Test;Implement;							4640	Engineering;	No	Stand alone	Not Applicable
15016	B	A	2002	10	0	14	Enhancement	MF	3GL	Shell, C	IFPUG 4+	90	S	109	1.21	2061	2061	2061	22.9	22.9	18.9						Jun-02								2061
15022	B	C	2006		0	14	Enhancement	Multi	3GL	Java	IFPUG 4+		M1	152		1795	1795	1795			11.8				10.4		2006								1795									Web	Waterfall (includes Linear Processing);
15025	B	A	2001	9	0	14	New Development	Multi	4GL	OutlookVBA	IFPUG 4+	182	M1	182		330	330	330	1.8	1.8	1.8		86.7		2.1	0	31-Oct-01	Planning;Specification;Build;Test;Implement;							330	Don't Know;	No	Multi-tier / Client server	Yes				C/S;		Waterfall (includes Linear Processing);
15036	B	B	2013	5		6	Enhancement				IFPUG 4+	35	S	35		1408	1408	1126	40.2	40.2	32.2		5	0.2	7		29-Mar-13	Design;Build;Test;Implement;Proj Management;	0	0	292	194	534	11	95
15037	B	C	2006		0	14	Enhancement	Multi	3GL	Java	IFPUG 4+		XS	17		54	54	54			3.2				0.9		2006								54									Web	Waterfall (includes Linear Processing);
15038	B	B	2000	4			Enhancement		3GL	Java	FiSMA	148	M1			1401	1401	1009	9.5	9.5	6.8				8	1	18-May-00	Specification;Build;Implement;		225		784			0											Risk analysis;
15042	A	B	1994	9	0	0EDI front-end for order processing system;	Enhancement	MF	3GL	COBOL	IFPUG 4+	17	XS	17		762	762	762	44.8	44.8	44.8	0	1.5	0.5	11		Oct-94		30	140		287	255	50	0	Inventory;	No	Multi-tier								Process Modelling;
15044	B	A	1999				Enhancement		3GL	FORTRAN	IFPUG 4+	72	S	72	1	458	458	426	6.4	6.4	5.9		18	6	4	0	Jan-99	Planning;Specification;Build;Test;	32	1		286	107		0		Don't Know
15046	A	A	2000	7	0	0	New Development	PC	4GL	Visual Basic	IFPUG 4+	71	S	60	0.85	164	164	136	2.3	2.3	2.3		71		1		Nov-00	Specification;Build;Test;		23		91	22		0	Tele7s;		Stand alone							Rapid Application Development (RAD);
15047	B	A	2002	10	0	14	Enhancement	MF	4GL	PowerBuilder	IFPUG 4+	60	S	74	1.24	304	304	304	5.1	5.1	4.1						Apr-02								304
15048	B	A	1997				Enhancement		4GL	Visual C++	IFPUG 4+	157	M1	157	1	441	441	441	2.8	2.8	2.8		52.3	8.7	3	0	Jul-97								441		Don't Know
15049	B	B	2000	4			New Development	MR	3GL		FiSMA	1149	L			12687	12687	9008	11	11	7.8				4	1	15-May-00	Design;Build;Test;Implement;			2252	4504	2252		0											Conceptual analysis;Structural methods;Risk analysis;
15051	B	A	1997	3	0	0	Enhancement	MF	ApG	HPS	IFPUG 4+	264	M1	282	1.07		1658	1658		6.3	5.9	310.6	66		4		Apr-97	Planning;Specification;Build;Test;Implement;								10 (excluding 4);	No	Stand alone	No
15052	C		2008	9	2	49	Enhancement		3GL	C	COSMIC	1	XXS			188	188	120	188	188	120		0		24		17-Nov-08					80	40		0
15054	C	B	2006	3			New Development	Multi	3GL	Java	FiSMA	1981	L			40770	40770	15085	20.6	20.6	7.6				15	0.02	30-Nov-06	Design;Test;Implement;			3780		6815	4490	0			Multi-tier								Object Oriented;
15055	B	A	2006	11			Enhancement	Multi	3GL	COBOL	IFPUG 4+	647	M2	647	1	16268	16268	16268	25.1	25.1	25.1		80.9	2.7	8	0	8-Feb-06	Planning;Specification;Design;Build;Test;Implement;							16268			Client server	Yes					Web			Yes
15060	B		2002	1	0	98	Enhancement	Multi	3GL	C++	COSMIC	9	XXS			16	16	4	1.8	1.8	0.4		0.8		11	0	2002	Test;Implement;							4	Engineering;		Multi-tier	Yes
15071	B	B	2012	5		6	Enhancement				IFPUG 4+	24	XS	24		2897	2897	2636	120.7	120.7	109.8		1.8	0.1	13		6-Jul-12	Specification;Design;Build;Test;Implement;Proj Management;	0	40	179	594	1442	5	376
15076	B	B	2005	7	1	33	Enhancement	MF	3GL		IFPUG 4+	70	S	70		674	674	674	9.6	9.6	9.6						first Quarter 2005								674										Waterfall (includes Linear Processing);
15079	B	A	1990	12	0	3	New Development	MF	3GL	COBOL	IFPUG old	194	M1	151	0.78	4704	4704	3528	24.2	24.2	23.4						Dec-90	Planning;Specification;Build;Test;Implement;	371	910		2247			0	78	No		Don't Know							Process Modelling;
15083	B	A	2001		0	0Office Automation System;44	Enhancement	MF	3GL	COBOL	IFPUG 4+	96	S	104	1.08	4259	4259	3024	44.4	44.4	29.1		9.3	4.7	10.3	0	7-Sep-01					2376	568	80	0		No	Multi-tier	No
15084	B	B	2003	7	0	5810	Enhancement	MF	ApG	COOL:Gen	NESMA	95	S	95		381	595	381	4	6.3	4		47.5		2			Design;Build;Test;							381			Stand alone
15090	D	D	1993	10			New Development	MF	3GL	PL/I	Dreger	103		97	0.94	198	218	218	1.9	2.1	2.2		34.3	8.6	3		Nov-93		13	25		104	40	16	0	10 (excluding 4);	No	Stand alone
15092	B	A	2002	10	0	14	Enhancement	MF	3GL	C	IFPUG 4+	190	M1	228	1.2	2199	2199	2199	11.6	11.6	9.6						Mar-02								2199
15095	B	C	2006		0	14	Enhancement	Multi	3GL	Java	IFPUG 4+		S	36		56	56	56			1.6				0.72		2006								56									Web	Waterfall (includes Linear Processing);
15098	B	B	2013	5		6	Enhancement				IFPUG 4+	44	S	44		2691	2691	2691	61.2	61.2	61.2		4	0.1	11		11-Jan-13	Planning;Specification;Design;Build;Test;Implement;Proj Management;	101	222	334	804	596	263	371
15109	B	A	2001	0	0	4	New Development	Multi	4GL	Visual Basic	IFPUG 4+	1706	L	1706		9760	9760	5466	5.7	5.7	3.2		355.4		4.8	0	31-Dec-01	Planning;Build;							5466	Don't Know;	No	Multi-tier / Client server	Yes				C/S;		Waterfall (includes Linear Processing);
15110	B	B	2012	7	0	18	Enhancement	Multi	4GL	Visual Basic	IFPUG 4+	127	M1	127		528	528	528	4.2	4.2	4.2		24.4		5.2		15-May-12								528			Multi-tier							Waterfall (incl Linear Processing & SSADM);	Business Area Modelling;Data Modelling;Object Oriented;Prototyping;
15116	A	A	2000	7	2	28	Enhancement	PC	3GL	Pro*C	IFPUG 4+	66	S	73	1.1	431	431	358	6.5	6.5	4.9		66		1		Oct-00	Specification;Build;Test;		97		209	52		0	Tele7s;		Stand alone								Data Modelling;Event Modelling;Process Modelling;Object Oriented Design;Regression Testing;
15118	B	C	2006	7	2	52	Enhancement		4GL		IFPUG 4+		M2	311		7245	7245	7245			23.3						2006								7245										Waterfall (includes Linear Processing);
15123	B	A	2001	3	0	14	New Development	MR	3GL	Java	IFPUG 4+	775	M2	775		5592	5592	5200	7.2	7.2	6.7		129.2		6	0	30-Sep-01	Planning;Specification;Build;Test;							5200	Don't Know;	No						Web;	Web	Waterfall (includes Linear Processing);
15124	B	A	1999	7			Enhancement				IFPUG 4+	149	M1	182	1.22	5495	5495	4561	36.9	36.9	25.1		12.4	1.1	12		Jun-99	Specification;Build;Test;		964		2660	937		0	Tele7s;
15125	B	B	2013	7	0	18	Enhancement	Multi			IFPUG 4+	223	M1	223		501	501	501	2.2	2.2	2.2		24.2		9.2		2-Dec-13								501			Multi-tier							Waterfall (incl Linear Processing & SSADM);	Business Area Modelling;Data Modelling;Object Oriented;Prototyping;
15127	B	B	2003	3			Enhancement	Multi	ApG	COOL:Gen	FiSMA	174	M1			1874	1874	1874	10.8	10.8	10.8				12	5	30-Oct-03								1874											Pair Testing;Walkthroughs;Test planning;Functional sizing;Effort estimates;Reviews;
15130	B	A	2002	8	0	14	New Development	MR	3GL	Java	IFPUG 4+	435	M2	435		4045	4045	4045	9.3	9.3	9.3		111.5		3.9	0	31-May-02	Planning;Specification;Build;Test;Implement;							4045	Don't Know;	No						Web;	Web	Waterfall (includes Linear Processing);
15131	B	B	2009	9	0	Providing Management;	Enhancement	Multi	3GL	Java	IFPUG 4+	76	S	76			1110	1110		14.6	14.6	144.7	11.3		6.7		8-Dec-09	Specification;Design;Build;Test;Implement;								Inbound 16;	No	Client server	Yes			Client server;
15136	B	B	2012	5		6	Enhancement				IFPUG 4+	26	XS	26		1719	1719	1719	66.1	66.1	66.1		1.4	0.1	19		31-Dec-12	Planning;Specification;Design;Build;Test;Implement;Proj Management;	3	541	60	425	226	41	423
15137	B	B	2004		0	15	New Development	Multi	3GL	Java	IFPUG 4+	92	S	92		543	543	543	5.9	5.9	5.9		38.3		2.4										543			Multi-tier with web public interface					Web;	Web
15149	B	B	2013	7	0	18	Enhancement	Multi	3GL	Java	IFPUG 4+	167	M1	167		49	49	49	0.3	0.3	0.3		41.8		4		11-Feb-13								49			Multi-tier							Waterfall (incl Linear Processing & SSADM);	Business Area Modelling;Data Modelling;Object Oriented;Prototyping;
15151	B	B	2010	9	0	39	Enhancement	MF	3GL	Java	IFPUG 4+	613	M2	613			9626	8856		15.7	14.4	0	18.5		33.2		7-Jul-10	Specification;Design;Build;Test;Implement;								Inbound 16;	No	Stand alone	No			75
15156	B	C	1998	7	0	3	Enhancement		4GL	Oracle	IFPUG 4+		M2	490		541	652	541			1.1				6		Dec-98	Specification;Build;Test;							541			Stand alone	No
15157	B	B	2010	9	0	105	Enhancement	MF	3GL	PL/I	IFPUG 4+	50	S	50			657	604		13.1	12.1	0	13.2		3.8		8-Jun-10	Specification;Design;Build;Test;Implement;								Inbound 16;	No	Stand alone	No			75
15159	A	A	2000	7			New Development		4GL	Visual Basic	IFPUG 4+	169	M1	169	1	580	580	481	3.4	3.4	2.8		28.2	14.1	6		Feb-00	Specification;Build;Test;		205		187	89		0	Tele7s;
15163	B	B	2013	7	0	42	Enhancement	Multi		BPM	IFPUG 4+	136	M1	136		20	20	20	0.1	0.1	0.1		54.4		2.5		30-Nov-13								20			Multi-tier							Waterfall (incl Linear Processing & SSADM);	Business Area Modelling;Data Modelling;Object Oriented;Prototyping;
15169	A	A	1999	7	0	3	Enhancement		4GL	Oracle	IFPUG 4+	1338	L	1351	1.01	3189	3842	3189	2.4	2.9	2.4		167.3	16.7	8		Jun-99	Specification;Build;Test;							3189	Tele7s;
15173	B	A	1992	0	2	22	New Development	MR	4GL	SQL	IFPUG 4+	2046	L	2087	1.02	17200	22500	22500	8.4	11	10.8	73.8	227.3	8.7	9		Feb-92								17200	Engineering;	Yes									Prototyping;Object Oriented Design;
15175	B	B	2013	7	0	65	Enhancement	Multi		ASAP	IFPUG 4+	50	S	50		81	81	81	1.6	1.6	1.6		4.5		11		30-Jun-13								81			Multi-tier							Waterfall (incl Linear Processing & SSADM);	Business Area Modelling;Data Modelling;Object Oriented;Prototyping;
15178	B	B	2010	9	0	Quality Factory 55	Enhancement	MR	3GL	Java	IFPUG 4+	41	S	41			1639	1508		40	36.8	0	5.9		6.9		11-Oct-10	Specification;Design;Build;Test;Implement;								9;	No	Client server	Yes			Client server;
15184	B	B	2013	5		6	Enhancement				IFPUG 4+	12	XS	12		1381	1381	1381	115.1	115.1	115.1		1	0	12		19-Jul-13	Planning;Specification;Design;Build;Test;Implement;	90	172	30	448	299	143	199
15191	B		2005	4	0	14	New Development	PC	3GL	Java	COSMIC	122	M1			2160	2160	1966	17.7	17.7	16.1						13-Oct-05			0	107	953	887	19	0									Web
15196	B	B	2012	5		6	Enhancement				IFPUG 4+	306	M2	306		23350	23350	23350	76.3	76.3	76.3		23.5	0.2	13		31-Dec-12	Planning;Specification;Design;Build;Test;Implement;Proj Management;	827	758	2835	7613	5792	2224	3301
15197	A	B	2003	11	0	21	Re-development	PC	3GL	C#	IFPUG 4+	253	M1	253		12601	12601	11719	49.8	49.8	46.3		19.5	1.5	13		3-Nov-03	Planning;Specification;Design;Build;Test;						0	11719			Client server	Yes	Run a computer-human interface;Data entry & validation;	Database server;Security/authentication;
15199	A	A	1997	9	0	3	New Development	PC	4GL	Access	IFPUG old	102	M1	102	1	183	244	183	1.8	2.4	1.8		20.4	10.2	5	0	Mar-97	Planning;Specification;Build;							183	Engineering;	No		No						Timeboxing;	Data Modelling;Prototyping;Object Oriented Analysis;
15208	B	A	1995				New Development		3GL	Object oriented language	IFPUG 4+	901	M2	901	1	19070	19070	19070	21.2	21.2	21.2	316.3	45.1	3.8	20	0	Jul-95	Planning;Specification;Build;Test;	790	1510		13320	3130		320		Don't Know
15209	A	A	1997	11	0	0	New Development	MF	3GL	COBOL	IFPUG 4+	253	M1	253	1	6232	6924	6232	24.6	27.4	24.6	11.9	31.6	4.5	8		Aug-97	Specification;Build;Test;Implement;					1342		4890	3;		Stand alone	No							Data Modelling;Process Modelling;
15210	B		2006	11	0	99	Enhancement	MF	3GL	COBOL	COSMIC	88	S			12341	12341	12341	140.2	140.2	140.2		5.2	0.5	16.8	0	6-Feb-06	Planning;Specification;Design;Build;Test;Implement;							12341			Multi-tier	Yes								Yes
15213	B		1999	9			Enhancement	MF	3GL	PL/I	LOC					5205	81113	73002							12	0	Sep-99	Specification;Build;Test;Implement;							5205	9;		Stand alone
15214	A	A	1999	7		Mixed;	Enhancement		3GL	C	IFPUG 4+	103	M1	115	1.12	1786	1786	1482	17.3	17.3	12.9		20.6	4.1	5		Jun-99	Specification;Build;Test;		1086		199	197		0	Tele7s;
15218	B	B	2012	16			New Development	Multi	4GL	.Net	NESMA	51	S	51		485	485	359	9.5	9.5	7		72.9		0.7			Design;Build;Test;							359			Client server	Yes
15223	B	A	2001	4	0	14	Enhancement	MF	3GL	PL/I	IFPUG 4+	46	S	46		640	640	640	13.9	13.9	13.9		19.2		2.4	0	26-Aug-01	Planning;Specification;Build;Test;							640	Don't Know;	No		Don't Know						Waterfall (includes Linear Processing);
15227	B	A	2000	7			Enhancement				IFPUG 4+	89	S	92	1.03	2601	3134	2601	29.2	35.2	28.3		9.9	1.4	9		Jun-00	Specification;Build;Test;							2601	Tele7s;
15229	B	B	2005	3			New Development	MF	3GL	COBOL	FiSMA	83	S			840	840	840	10.1	10.1	10.1				5.4	0.43	11-Nov-05	Planning;Specification;Design;Build;Test;Implement;		75	503	38	225	0	-1										Waterfall (includes Linear Processing);
15231	B	A	2001	10	0	14	Enhancement	Multi	4GL	Visual Basic	IFPUG 4+	401	M2	401		1646	1646	1530	4.1	4.1	3.8		80.2		5	0	31-Jul-01	Planning;Specification;Build;Test;							1530	Don't Know;	No	Multi-tier / Client server	Yes				C/S;		Waterfall (includes Linear Processing);
15232	B	B	2013	5		6	Enhancement				IFPUG 4+	12	XS	12		1105	1105	1105	92.1	92.1	92.1		1.3	0.1	9		10-Jan-13	Planning;Specification;Design;Build;Test;Implement;Proj Management;	4	178	105	443	171	57	147
15240	B	A	1998	4	0	Management system;	New Development	MF	3GL	PL/I	IFPUG 4+	228	M1	228		8631	8631	8027	37.9	37.9	35.2		28.9		7.9	0	30-May-98	Planning;Specification;Build;Test;							8027	Don't Know;	No		Don't Know						Waterfall (includes Linear Processing);
15241	B	B	2005	7	1	33	Enhancement	Multi	4GL		IFPUG 4+	171	M1	171		3861	3861	3861	22.6	22.6	22.6						first Quarter 2005								3861			Client server	Yes				Client Server;		Waterfall (includes Linear Processing);
15246	B	A	2000	2	0	3	New Development		3GL	COBOL	IFPUG 4+	707	M2	806	1.14		28696	26400		40.6	32.8		64.3		11		Jul-00	Specification;Build;Test;Implement;									No	Client server	Yes
15247	B	B	2003	7	0	581	Enhancement	MF	3GL	COBOL	NESMA	557	M2	557		3041	4752	3041	5.5	8.5	5.5		61.9		9			Design;Build;Test;							3041			Stand alone
15248	C	A	1995	15	0	3	New Development	PC	4GL	CLIPPER	IFPUG 4+	211	M1	234	1.11	2764	3953	3202	13.1	18.7	13.7		52.8	7.5	4		Feb-95	Specification;Build;Test;		1082		1153	59		0	Research & Development;	No	Stand alone	No							Data Modelling;Regression Testing;
15254	B	A	1999	3	0	14	Enhancement	Multi	3GL	Visual Basic	IFPUG 4+	15	XS	15		5191	5191	3842	346.1	346.1	256.1		5		3	0	30-Sep-99	Planning;Build;Test;							3842	Don't Know;	No	Multi-tier / Client server	Yes				C/S;		Waterfall (includes Linear Processing);
15258	B	A	2004				Enhancement				IFPUG 4+	192	M1	213	1.11	1245	1245	1245	6.5	6.5	5.8		193.9		0.99	0									1245			Client server	Yes				C/S;
15259	B	C	2006		0	14	Enhancement	Multi	3GL	Java	IFPUG 4+		XXS	6		12	12	12			2				0.12		2006								12									Web	Waterfall (includes Linear Processing);
15260	B	B	1999	9			New Development	PC	3GL	C++	FiSMA	636	M2			2207	2207	2207	3.5	3.5	3.5				15	7	14-Jan-99								2207											Prototyping;
15263	B	B	2007	11	0	14	Enhancement	MF	3GL	COBOL	IFPUG 4+	421	M2	421		4335	4335	4335	10.3	10.3	10.3	0	19.5		21.6		2007								4335			Stand alone	No
15264	B	B	2010	9	0	10;	New Development	PC	4GL	.Net	IFPUG 4+	115	M1	115			441	441		3.8	3.8	0	42.6		2.7		19-Jan-10	Specification;Design;Build;Test;Implement;								Purchasing & Supplier Relationship;	No	Stand alone	No			Stand alone;
15266	B	C	2006		0	14	Enhancement	Multi	3GL	Java	IFPUG 4+		S	71		798	798	798			11.2				5.5		2006								798									Web	Waterfall (includes Linear Processing);
15267	B		2009	4	0	14	New Development	MF	3GL	COBOL	COSMIC	1148	L			30345	30345	27614	26.4	26.4	24.1									0	7567	10973	7502	1572	0
15270	B	B	2000	2			New Development	PC	3GL	COBOL	FiSMA	175	M1			783	783	783	4.5	4.5	4.5				7		3-May-00	Specification;Design;Build;Test;Implement;		90	117	411	70	50	45
15274	B	A	1996	11	0	0	Enhancement	MF	ApG		IFPUG 4+	53	S	49	0.92	512	703	652	9.7	13.3	13.3	0	13.3	6.6	4	0	Feb-96	Specification;Build;Test;Implement;				461			0	Claims Processing - Product pays claim;	No	Stand alone	No							Regression Testing;
15277	B	A	2002	3	0	14	Enhancement	Multi	4GL	Visual Basic	IFPUG 4+	207	M1	207		798	798	742	3.9	3.9	3.6		69	34.5	3	0	30-Sep-02	Planning;Specification;Build;Test;							742	Don't Know;	No	Multi-tier / Client server	Yes				C/S;		Waterfall (includes Linear Processing);
15282	B	B	2005	3			New Development	Multi	3GL	Java	FiSMA	72	S			808	808	735	11.2	11.2	10.2				2	0.1	28-Jun-05	Build;Test;Implement;		1	100	600	20	14	0										Waterfall (includes Linear Processing);
15288	A	A	2000	10	0	42	Enhancement	PC	3GL	C++	IFPUG 4+	626	M2	814	1.3	6685	6685	6685	10.7	10.7	8.2	0	52.2		12	0	2000								6685		No								Joint Application Development (JAD);	Unified Modelling Language (UML);	Yes
15298	B	C	2006	9	2	52	Enhancement	Multi	4GL		IFPUG 4+		M2	435		2792	2792	2792			6.4						2006								2792			Client server	Yes						Waterfall (includes Linear Processing);
15309	B	A	1994	10	0	0	Enhancement		3GL	COBOL	IFPUG 4+	121	M1	109	0.9	1498	1498	1498	12.4	12.4	13.7		20.2		6		Jul-94								1498	10 (excluding 4);	Yes
15311	B	C	2006	7	2	52	Enhancement		4GL		IFPUG 4+		XS	20		559	559	559			28						2006								559										Waterfall (includes Linear Processing);
15313	B		2010	9	0	23	Enhancement	Multi	4GL	ABAP	COSMIC	5	XXS			123	123	48	24.6	24.6	9.6						2010	Specification;Test;Implement;							48			Multi-tier
15314	B	C	2004	10	0	5	Enhancement	Multi	4GL		IFPUG 4+		XXS	8		143	143	143			17.9				1.1	0	5-Mar-04								143			Client server	Yes				Client Server;
15315	A	B	1999	7			Enhancement		3GL	PERIPHONICS	IFPUG 4+	370	M2	370		6390	6390	5304	17.3	17.3	14.3		33.6	1.6	11		Jun-99	Specification;Build;Test;		1882		2828	594		0	Tele7s;
15327	B	B	1999		0	3	Re-development	MF	3GL	COBOL	IFPUG 4+	497	M2	497			6720	5040		13.5	10.1							Planning;Build;Test;Implement;									No	Stand alone	No
15328	B	B	2004	3			Enhancement	MF	3GL	PL/I	FiSMA	59	S			551	551	551	9.3	9.3	9.3				3	0.03	31-Dec-04	Planning;Specification;Design;Build;Test;Implement;		7	117	234	97	96	0										Waterfall (includes Linear Processing);
15329	B	A	2001	4	0	14	Enhancement	MF	3GL	PL/I	IFPUG 4+	18	XS	18		145	145	109	8.1	8.1	6.1		20		0.9	0	23-Feb-01	Planning;Specification;Build;							109	Don't Know;	No		Don't Know						Waterfall (includes Linear Processing);
15330	A		2004	5	0	Document management;Logistic or supply planning & control;	New Development	Multi	3GL	C#	COSMIC	966	M2			7228	7228	5782	7.5	7.5	6		64.4	3.8	15	1	21-Sep-04	Design;Build;Test;Implement;			507	4101	1070	104	0			Multi-tier								Data Modelling;Process Modelling;
15335	A	B	1999	3			New Development	MF	3GL	COBOL	IFPUG 4+	300	M2	288			1251	1251		4.2	4.3		27.3		11		Dec-99	Planning;Specification;Build;Test;Implement;								3;	No	Stand alone	No
15336	B	A	2002	8	0	8	Enhancement				IFPUG 4+	124	M1	87	0.7	2336	2336	2336	18.8	18.8	26.9						Jul-02								2336
15338	B	C	2006		0	14	New Development	Multi	3GL	Java	IFPUG 4+		M1	158		332	332	332			2.1				2.9		2006								332									Web	Waterfall (includes Linear Processing);
15347	A	B	1996	7	0	0	Enhancement	MF	4GL	FOCUS	IFPUG 4+	77	S	77			420	420		5.5	5.5		19.3		4		Jan-96	Planning;Specification;Build;Test;Implement;								Sales & Marketing;	No	Stand alone	No							Data Modelling;Prototyping;
15349	A	A	1999	7	0	0	Enhancement		4GL	NATURAL	IFPUG 4+	188	M1	199	1.06	1136	1136	943	6	6	4.7		23.5	4.7	8		Jun-99	Specification;Build;Test;		297		245	401		0	Tele7s;
15351	A	B	1999	7	2	28	Enhancement		3GL	C	IFPUG 4+	468	M2	468		10498	10498	8713	22.4	22.4	18.6		46.8	1.7	10		Jun-99	Specification;Build;Test;		3034		2565	3114		0	Tele7s;
15354	B	A	1995	10			New Development	MF	3GL	COBOL	IFPUG 4+	1121	L	1200	1.07	13410	13410	13410	12	12	11.2						Dec-95	Planning;Specification;Build;Test;Implement;							13410	78	No	Stand alone	No							Data Modelling;Process Modelling;
15355	B	B	2005	3			Enhancement	Multi	3GL	PL/I	FiSMA	529	M2			2648	2648	2648	5	5	5				7.4	0.4	30-Nov-05								2648											Object Oriented;Functional sizing;
15358	A		2005	3	0	114	New Development	Multi	3GL	C#	COSMIC	320	M2			1670	1670	1336	5.2	5.2	4.2		53.3		6		15-Aug-05				263	953	91	29	0			Client server	Yes
15364	B		2009	4	0	14	Enhancement	PC	3GL	Java	COSMIC	510	M2			4266	4266	3882	8.4	8.4	7.6		29.8		17.1					0	591	1577	1714	0	0
15366	B	B	1997	9	0	CAD;	New Development	PC	4GL	DELPHI	IFPUG 4+	254	M1	254		452	452	452	1.8	1.8	1.8		72.6	72.6	3.5		10-Dec-97								452										Rapid Application Development (RAD);
15371	B	B	2005	7	1	33	Enhancement	Multi	3GL		IFPUG 4+	372	M2	372		8604	8604	8604	23.1	23.1	23.1						first Quarter 2005								8604			Client server	Yes				Client Server;		Waterfall (includes Linear Processing);
15372	A	A	1999	7			New Development		3GL	PERIPHONICS	IFPUG 4+	155	M1	163	1.05	3234	3234	2684	20.9	20.9	16.5		14.1	2	11		Jun-99	Specification;Build;Test;		976		1151	557		0	Tele7s;
15376	B	B	2005	3			Enhancement	MF	ApG	COOL:Gen	FiSMA	347	M2			3953	3953	3953	11.4	11.4	11.4				14	7.4	30-Jun-05	Planning;Specification;Design;Build;Test;Implement;		98	1665	435	1095	660	0										Waterfall (includes Linear Processing);
15382	B	C	2006	7	2	52	Enhancement	Multi	3GL		IFPUG 4+		XS	22		3079	3079	3079			140						2006								3079			Client server	Yes						Waterfall (includes Linear Processing);
15392	B	B	2014	7	0	25	Enhancement	Multi			IFPUG 4+	70	S	70		253	253	253	3.6	3.6	3.6						31-Jan-14								253			Multi-tier						Web	Waterfall (incl Linear Processing & SSADM);	Business Area Modelling;Data Modelling;Object Oriented;Prototyping;
15398	B	C	2004	10	0	5	Enhancement	Multi	4GL		IFPUG 4+		S	31		360	360	360			11.6				1.9	0	19-Feb-04								360			Client server	Yes				Client Server;
15401	B	A	2004				Enhancement		4GL	PowerBuilder	IFPUG 4+	5	XXS	5	1.05	57	57	57	11.4	11.4	11.4		5.9		0.85	0									57			Client server	Yes				C/S;
15402	B	A	1998				New Development		3GL	Visual Basic	IFPUG 4+	224	M1	224	1	2444	2444	2444	10.9	10.9	10.9		37.3		6	0	Oct-98	Planning;Specification;Build;Test;	494	69		586	640		655		Don't Know
15406	B	B	2000	3			New Development	MR	4GL		FiSMA	420	M2			2285	2285	1622	5.4	5.4	3.9				7	1	13-Dec-00	Build;Test;Implement;				1030	455	137	0
15408	A	A	1993	9			Enhancement	MF	3GL	PL/I	IFPUG old	126	M1	97	0.77		729	729		5.8	7.5		14	1.2	9		Feb-93									9;	No	Stand alone
15410	C		2008	9	2	49	Enhancement		3GL	C	COSMIC	20	XS			281	281	180	14.1	14.1	9		0.8		24		17-Nov-08					110	70		0
15411	B	B	1999		0	3	New Development	MF	3GL	COBOL	IFPUG 4+	57	S	57			2806	1880		49.2	33																No	Stand alone	No
15414	B	C	2004		0	15	New Development	Multi	4GL		IFPUG 4+		M2	597		9015	9015	9015			15.1				7.8		prior to Feb-2004								9015			Multi-tier / Client server	Yes				Client Server;
15416	B	B	2004	4	0	Client Server;	New Development	Multi	4GL	Visual Basic	IFPUG 4+	192	M1	192		1589	1640	1338	8.3	8.5	7	0					31-Aug-04		36		708	396	144	3				Client server	Yes
15422	A	A	1995	4	0	0	Enhancement	MF	4GL	NATURAL	IFPUG old	418	M2	439	1.04	3630	3630	3630	8.7	8.7	8.3	2.4	59.7		7	0	Sep-95								3630	4;	No		No
15423	C	A	2001	3			New Development	PC	3GL	Java	IFPUG 4+	2360	L	2360									393.3		6	0	30-Sep-01	don't know							0	Don't Know;	No						Web;	Web	Waterfall (includes Linear Processing);
15424	B	A	2002	10	0	14	Enhancement	MF	3GL	COBOL	IFPUG 4+	77	S	100	1.3	252	252	252	3.3	3.3	2.5														252
15427	A	A	1999	11	0	43	Enhancement	MF	3GL	COBOL	IFPUG 4+	49	S	45	0.92	284	316	284	5.8	6.4	6.3	20.4	7	3.5	7		Sep-99	Specification;Build;Test;Implement;					112		172	3;		Stand alone	No							Data Modelling;Process Modelling;
15440	B	B	2004		0	15	Enhancement	Multi	3GL	Java	IFPUG 4+	51	S	51		301	301	301	5.9	5.9	5.9		30		1.7										301			Multi-tier with web public interface					Web;	Web
15441	B	A	2002	3	0	14	Enhancement	MF	3GL	COBOL	IFPUG 4+	88	S	88		805	805	805	9.1	9.1	9.1		14.7		6	0	30-Nov-02	Planning;Specification;Build;Test;Implement;							805	Don't Know;	No		Don't Know						Waterfall (includes Linear Processing);
15443	A	A	1992	10			New Development	MF	3GL	COBOL	IFPUG 4+	3113	XL	3113	1	42080	42080	34085	13.5	13.5	10.9		129.7		24		Oct-92	Planning;Specification;Build;Test;Implement;	15853			7894	6076	4262	0	78	No	Stand alone	No							Data Modelling;Process Modelling;
15444	B	A	2002	3	0	14	New Development	PC	4GL	Visual Basic	IFPUG 4+	1236	L	1236		2504	2504	2504	2	2	2		73.1		16.9	0	31-Mar-02	don't know							2504	Don't Know;	No						Web;	Web	Waterfall (includes Linear Processing);
15446	B	B	2009	9	0	Car logistic management;	Enhancement	PC	3GL	Java	IFPUG 4+	87	S	87			1130	1130		13	13	0	24.9		3.5		15-Dec-09	Specification;Design;Build;Test;Implement;								Outbound 16;	No	Client server	Yes			Client server;
15449	A	A	1998	4	0	3	New Development	MR	4GL	PowerBuilder	IFPUG 4+	143	M1	153	1.07		3283	2856		23	18.7		47.7		3	0	Mar-98	Planning;Specification;Build;Implement;								4;	No	Client server	Yes			Unix;	Client: presentation, processing;		Multifunctional Teams;	Business Area Modelling;Data Modelling;Event Modelling;Process Modelling;Prototyping;Regression Testing;
15451	B	B	2005	7	1	33	Enhancement	Multi	3GL		IFPUG 4+	51	S	51		412	412	412	8.1	8.1	8.1						first Quarter 2005								412			Client server	Yes				Client Server;		Waterfall (includes Linear Processing);
15455	B	A	1999	3	0	14	New Development	MF	3GL	COBOL	IFPUG 4+	176	M1	176		2811	2811	2811	16	16	16		62.9		2.8	0	31-Mar-99	Planning;Specification;Build;Test;							2811	Don't Know;	No		Don't Know						Waterfall (includes Linear Processing);
15456	A	A	2000	7	0	0	Enhancement	MR	4GL	SQL	IFPUG 4+	644	M2	670	1.04	6936	6936	5757	10.8	10.8	8.6		107.3	6.7	6		Jan-00	Specification;Build;Test;		1140		2917	1700		0	Tele7s;		Stand alone
15463	B	A	1997				New Development				IFPUG 4+	676	M2	676	1	4731	4731	3927	7	7	5.8		75.1	9.4	9	0	Oct-97	Specification;Build;Test;		140		3346	441		0		Don't Know
15464	B		2007	4	0	14	New Development	MF	4GL	FOCUS	COSMIC	278	M1			7676	7676	6985	27.6	27.6	25.1		7.9		35.3		9-Jul-07			321	1031	2373	2813	447	0
15468	A	B	2000	7			New Development	MR	3GL	C++	IFPUG 4+	1171	L	1171		9231	11122	9231	7.9	9.5	7.9		146.4	9.8	8		Jun-00	Specification;Build;Test;							9231	Tele7s;	Yes							Web	Rapid Application Development (RAD);	Data Modelling;Prototyping;
15469	B	B	2013	5		6	Enhancement				IFPUG 4+	9	XXS	9		1336	1336	1189	148.4	148.4	132.1		1.3	0	7		22-Jan-13	Planning;Design;Build;Test;Implement;Proj Management;	6	0	220	252	301	130	280
15479	B	C	2006		0	14	New Development	Multi	3GL	Java	IFPUG 4+		M1	201		5225	5225	5225			26				11.6		2006								5225									Web	Waterfall (includes Linear Processing);
15480	B	B	2002	11			New Development	Multi	4GL	Oracle	FiSMA	388	M2			1347	1347	970	3.5	3.5	2.5				13		25-Feb-02	Specification;Design;Build;Implement;		70	200	670		30	0										Waterfall (includes Linear Processing);
15481	B	B	2006	3			Enhancement	Multi	3GL	PL/I	FiSMA	243	M1			1645	1645	1645	6.8	6.8	6.8				7		15-Dec-06								1645
15484	B	B	2010	9	0	81	Enhancement	MR	4GL	Visual Basic	IFPUG 4+	52	S	52			414	414		8	8	0	11.6		4.5		3-May-10	Specification;Design;Build;Test;Implement;								Inbound 16;	No	Client server	Yes			Client server;
15486	B	B	2004				Enhancement				IFPUG 4+	9	XXS	9		240	240	240	26.7	26.7	26.7		6		1.5	0									240									Web
15493	B	C	1995	10	0	3	Enhancement				IFPUG old		M2	879			2500	2500			2.8				8		Feb-95	Planning;Specification;Build;Test;Implement;								10 (excluding 4);	No		Don't Know
15498	B	B	2012	5		6	Enhancement				IFPUG 4+	9	XXS	9		734	734	734	81.6	81.6	81.6		0.9	0.1	10		7-Nov-12	Planning;Specification;Design;Build;Test;Implement;	25	39	47	279	269	45	30
15500	B	B	2012	5		6	Enhancement				IFPUG 4+	24	XS	24		5298	5298	5298	220.8	220.8	220.8		2.2	0	11		23-Mar-12	Planning;Specification;Design;Build;Test;Implement;Proj Management;	116	170	148	1046	2626	643	549
15502	C		2008	9	2	49	Enhancement		3GL	C	COSMIC	69	S			500	500	320	7.2	7.2	4.6		2.9		24		17-Nov-08					240	80		0
15504	B	A	2002			Local;	Enhancement	MF	3GL	C	IFPUG 4+	79	S	83	1.05	2386	2386	2386	30.2	30.2	28.7						Apr-02								2386			Stand alone
15509	B	B	2004		0	15	Enhancement	Multi	4GL		IFPUG 4+	33	S	33		366	366	366	11.1	11.1	11.1	30.3	15.7		2.1		prior to Feb-2004								366			Multi-tier / Client server	Yes				Client Server;
15521	B	B	2012	7	0	Logistic or supply planning & control;	Enhancement	Multi	3GL	Java	IFPUG 4+	73	S	73		199	199	199	2.7	2.7	2.7		11.6		6.3		15-Sep-12								199			Multi-tier							Waterfall (incl Linear Processing & SSADM);	Business Area Modelling;Data Modelling;Object Oriented;Prototyping;
15522	B	B	2005	7	1	33	Enhancement	Multi	3GL		IFPUG 4+	46	S	46		1389	1389	1389	30.2	30.2	30.2						first Quarter 2005								1389			Client server	Yes				Client Server;		Waterfall (includes Linear Processing);
15523	A	A	1997	3			Enhancement	MF	3GL	COBOL	IFPUG old	155	M1	129	0.83		631	631		4.1	4.9		10.3		15	0	Oct-97	Planning;Specification;Build;Test;Implement;									No	Stand alone	No						Joint Application Development (JAD);Multifunctional Teams;	Regression Testing;	Yes
15530	B		2005	7		96	Enhancement	MR	3GL	C++	LOC					10044	10824	8916							6.7		14-May-05		1026		1872	1848	3240	150
15531	A		2013	11	0	Identity Card Emission;Data or database management;	Re-development	Multi	4GL	Visual Basic	COSMIC	186	M1			900	1194	1194	4.8	6.4	6.4	32.3	18.6	4.7	10	2	13-May-13	Planning;Specification;Design;Build;Test;Implement;	105	227	35	365	71	97	0			Client server	Yes	Business logic or rule processing;Data entry & validation;Data retrieval & presentation;	Database server;Mail server;				Scrum;	Data Modelling;Process Modelling;
15535	B		1999	9			Enhancement	MF	3GL	PL/I	LOC						4816	4816							4	0	May-99	Planning;Specification;Build;Test;Implement;								9;		Stand alone
15537	B	A	1999	7	0	Logistic or supply planning & control;	New Development	Multi	4GL	Oracle	IFPUG 4+	1570	L	1570		18040	18040	5232	11.5	11.5	3.3		168.8		9.3	0	30-May-99	Planning;Specification;							5232	Don't Know;	No	Multi-tier / Client server	Yes				C/S;		Waterfall (includes Linear Processing);
15538	A	A	2006	11	0	115	Enhancement	PC	4GL	PowerBuilder	IFPUG 4+	401	M2	401	1	3558	3558	3558	8.9	8.9	8.9	39.9	44.6	5.6	9	0	5-May-06	Planning;Specification;Design;Build;Test;Implement;							3558			Client server	Yes	Run a computer-human interface;Business logic or rule processing;Data entry & validation;Data retrieval & presentation;	Database server;Security/authentication;
15543	D	B	2011	6			Enhancement	MR	4GL	ABAP	IFPUG 4+	27	XS	25	0.91	1194	1194	1194	44.2	44.2	47.8	74.1	4.5	0.3	6		17-Jan-11		0	0	0	816	164	213	1			Stand alone							Waterfall (includes Linear Processing);
15549	B	A	2001	3	0	14	Enhancement	Multi	3GL	Visual Basic	IFPUG 4+	54	S	54		2396	2396	2396	44.4	44.4	44.4		18.6		2.9	0	29-Jun-01	Planning;Specification;Build;Test;Implement;							2396	Don't Know;	No	Multi-tier / Client server	Yes				C/S;		Waterfall (includes Linear Processing);
15554	B	B	1995	3	0	3	New Development				IFPUG 4+	470	M2	470			6000	6000		12.8	12.8		52.2		9		Mar-95	Planning;Specification;Build;Test;Implement;								3;	No		Don't Know
15561	B	A	2002	10	0	14	Enhancement	MF	3GL	Shell, C	IFPUG 4+	112	M1	136	1.21	1597	1597	1597	14.3	14.3	11.7						Mar-02								1597
15569	B	C	2006		0	14	Enhancement	Multi	4GL	.Net	IFPUG 4+		S	38		125	125	125			3.3				1		2006								125									Web	Waterfall (includes Linear Processing);
15570	B	A	2006	11	0	42	New Development	PC	3GL	C#	IFPUG 4+	202	M1	202	1	7602	7602	7602	37.6	37.6	37.6		25.3	3.6	8	0		Planning;Specification;Design;Build;Test;Implement;	1544	1416	2439	1908	167	128	0			Client server	Yes	Run a computer-human interface;Business logic or rule processing;Data entry & validation;Data retrieval & presentation;Web/HTML browser;	Database server;HTML/web server;Messaging server;Object/component server;Security/authentication;DR;			Web
15572	B	B	2012	5		6	Enhancement				IFPUG 4+	14	XS	14		5718	5718	5718	408.4	408.4	408.4		0.6	0	22		9-Aug-12	Planning;Specification;Design;Build;Test;Implement;Proj Management;	111	187	164	920	3078	768	490
15574	B	B	2012	5		6	Enhancement				IFPUG 4+	34	S	34		10351	10351	9419	304.4	304.4	277		2.8	0.1	12		30-Nov-12	Specification;Design;Build;Test;Implement;Proj Management;	0	1468	1627	2907	2394	326	697
15575	B	A	2004				Enhancement				IFPUG 4+	39	S	39	1	564	564	564	14.5	14.5	14.5		27.9		1.4	0									564			Client server	Yes				C/S;	Web
15577	A	A	1995	3	0	3	Enhancement	MF	ApG	TELON	IFPUG 4+	406	M2	329	0.81	2059	2184	2184	5.1	5.4	6.6		50.8	12.7	8		Feb-95	Planning;Specification;Build;Test;Implement;	125	456		1086	309	83	0	3;	No	Stand alone	No							Data Modelling;Process Modelling;Prototyping;
15584	B	B	2013	5		6	Enhancement				IFPUG 4+	16	XS	16		1277	1277	1277	79.8	79.8	79.8		1	0	16		11-Jan-13	Planning;Specification;Design;Build;Test;Implement;Proj Management;	101	260	150	333	259	92	82
15586	B	B	2013	5		6	Enhancement				IFPUG 4+	27	XS	27		1537	1537	1537	56.9	56.9	56.9		2.1	0	13		11-Jan-13	Planning;Specification;Design;Build;Test;Implement;Proj Management;	248	287	108	240	239	203	212
15589	B		2007	4	0	14	Enhancement	PC	4GL	.Net	COSMIC	54	S			1151	1151	1047	21.3	21.3	19.4		12.3		4.4		7-Nov-07			0	252	436	350	9	0									Web
15592	B	A	2004				Enhancement				IFPUG 4+	3	XXS	3	1.02	28	28	28	9.3	9.3	9.3		1.1		2.7	0									28									Web
15596	B	B	2000	7	0	0	New Development	PC	ApG	COOL:Gen	NESMA	214	M1	214		1167	1823	1167	5.5	8.5	5.5	0	71.3		3		Apr-00	Build;Test;							1167		No	Stand alone	No
15598	B	B	2004	4	0	31	Enhancement	PC	4GL	.Net	IFPUG 4+	347	M2	347		994	1028	1028	2.9	3	3	0	204.1		1.7		2-Nov-04		0	163	0	739	61	31										Web
15601	B	B	2013	7	0	18	Enhancement	Multi	3GL	Java	IFPUG 4+	73	S	73		180	180	180	2.5	2.5	2.5		9.5		7.7		17-Nov-13								180			Multi-tier							Waterfall (incl Linear Processing & SSADM);	Business Area Modelling;Data Modelling;Object Oriented;Prototyping;
15602	B	B	2013	5		6	Enhancement				IFPUG 4+	24	XS	24		5575	5575	5575	232.3	232.3	232.3		3	0.1	8		7-Feb-13	Planning;Specification;Design;Build;Test;Implement;Proj Management;	66	618	270	2120	1300	10	1191
15603	B	B	2004		0	15	Enhancement	Multi	3GL	Java	IFPUG 4+	124	M1	124		756	756	756	6.1	6.1	6.1		20.7		6										756			Multi-tier with web public interface					Web;	Web
15607	B	B	2014	7	0	Billing and ERP;	Enhancement	Multi	3GL	Java	IFPUG 4+	69	S	69		40	40	40	0.6	0.6	0.6		27.6		2.5		21-May-14								40			Multi-tier							Waterfall (incl Linear Processing & SSADM);	Business Area Modelling;Data Modelling;Object Oriented;Prototyping;
15608	C	A	1998		0	0	Enhancement	MF	3GL	COBOL	IFPUG 4+	148	M1	172	1.16	24554	24554	6384	165.9	165.9	37.1		15.4	2.6	9.6	0	19-Oct-98			744				5640	0		Yes	Multi-tier	No
15610	B	A	1995	10			New Development	MF	3GL	COBOL	IFPUG 4+	732	M2	732	1	850	850	850	1.2	1.2	1.2						May-95	Planning;Specification;Build;Test;Implement;							850	78	No	Stand alone	No							Data Modelling;Process Modelling;
15612	B	B	2012	7	0	18	Enhancement	Multi	3GL	Java	IFPUG 4+	71	S	71		99	99	99	1.4	1.4	1.4		9.7		7.3		18-Nov-12								99			Multi-tier							Waterfall (incl Linear Processing & SSADM);	Business Area Modelling;Data Modelling;Object Oriented;Prototyping;
15613	A	A	2007	11	0	14	Enhancement	MF	3GL	PL/I	IFPUG 4+	146	M1	146	1	2982	2982	2982	20.4	20.4	20.4	47.9	14.6	2.9	10	0	15-Oct-07	Planning;Specification;Design;Build;Test;Implement;							2982			Stand-alone	No
15614	B	A	1999	0	0	Information systems;	New Development	Multi	3GL	BASIC	IFPUG 4+	1012	L	1012		2384	2384	2218	2.4	2.4	2.2		168.7		6	0	14-Nov-99	Planning;Specification;Build;Test;							2218	Don't Know;	No	Multi-tier / Client server	Yes				C/S;		Waterfall (includes Linear Processing);
15619	A	A	1993	2	0	0	New Development	MF	4GL	IDEAL	IFPUG old	4943	XL	5684	1.15	23349	23349	21014	4.7	4.7	3.7	2.2	133.6	16.7	37		Jan-93			2627		12612	4914	861	0	10 (excluding 4);	No	Stand alone							Joint Application Development (JAD);	Business Area Modelling;Data Modelling;Process Modelling;	Yes
15621	B	C	2006	9	2	52	Enhancement	Multi	4GL		IFPUG 4+		S	74		1246	1246	1246			16.8						2006								1246			Client server	Yes						Waterfall (includes Linear Processing);
15622	B	B	2012	5		6	Enhancement				IFPUG 4+	114	M1	114		15480	15480	15480	135.8	135.8	135.8		7.1	0.1	16		13-Jan-12	Planning;Specification;Design;Build;Test;Implement;Proj Management;	1619	430	2307	3638	4180	382	2924
15625	B	C	2006		0	14	Enhancement	Multi	3GL	Java	IFPUG 4+		M1	106		201	201	201			1.9				2.4		2006								201									Web	Waterfall (includes Linear Processing);
15628	D	B	2009	9	0	88	New Development	Multi	3GL	Java	IFPUG 4+	829	M2	829			7668	7668		9.2	9.2	6	63.3		13.1		4-Nov-09	Specification;Design;Build;Test;Implement;								Customer Relationship;	No	Client server	Yes			Client server;
15629	B	B	2005	7	3	System Software;	New Development	PC			IFPUG 4+	500	M2	500		2199	2716	2078	4.4	5.4	4.2		89.3	17.9	5.6		16-May-05				142	992	422	5
15631	B	C	2006	7	2	52	Enhancement	Multi	3GL		IFPUG 4+		XXS	6		172	172	172			28.7						2006								172			Client server	Yes						Rapid Application Development (RAD);
15633	B	B	2010	9	0	87	Enhancement		3GL	Java	IFPUG 4+	84	S	84			255	255		3	3	11.9	19.1		4.4		16-Mar-10	Specification;Design;Build;Test;Implement;								General;	Yes	Client server	Yes			Client server;
15636	B	B	2005	7	1	33	Enhancement	Multi	4GL		IFPUG 4+	143	M1	143		1762	1762	1762	12.3	12.3	12.3						first Quarter 2005								1762			Client server	Yes				Client Server;		Waterfall (includes Linear Processing);
15638	B	C	2006		0	14	New Development	Multi	3GL	Java	IFPUG 4+		M2	393		1060	1060	1060			2.7				3.2		2006								1060									Web	Waterfall (includes Linear Processing);
15648	B	B	2011	9	0	IT project Management;	Enhancement	PC	3GL	PHP	IFPUG 4+	77	S	77			485	446		6.3	5.8	0	28.5		2.7		31-Mar-11	Specification;Design;Build;Test;Implement;								General;	No	Client server	Yes			Client server;
15649	B	C	2004		0	15	New Development	Multi	3GL	Java	IFPUG 4+		M2	386		2818	2818	2818			7.3				7.5										2818			Multi-tier with web public interface					Web;	Web
15651	B	A	1998				New Development		3GL	C	IFPUG 4+	551	M2	551	1	16380	16380	16380	29.7	29.7	29.7		55.1	3.2	10	0	Mar-98								16380		Don't Know
15655	A	A	2008	7	1	Network Management;Telecom & Networking;	Enhancement	PC	3GL	C++	IFPUG 4+	430	M2	541	1.26	1524	1524	1524	3.5	3.5	2.8	0	71.7	10.2	6		23-Jul-08		400	240	160	200	500	24	0			Client server	Yes	Business logic or rule processing;Web/HTML browser;	Database server;Object/component server;Security/authentication;					Data Modelling;Object Oriented Analysis;Object Oriented Design;
15657	A	A	2007	11	0	Logistic or supply planning & control;1	Enhancement	Multi	4GL	ABAP	IFPUG 4+	883	M2	883	1	10004	10004	10004	11.3	11.3	11.3	4.5	67.9	9.7	13	0	1-Mar-07	Planning;Specification;Design;Build;Test;Implement;							10004			Client server	Yes	Run a computer-human interface;Data entry & validation;Data retrieval & presentation;	Database server;File &/or print server;FTP server;Mail server;Security/authentication;
15658	B	A	1999	4	0	14	Enhancement	MF	3GL	PL/I	IFPUG 4+	38	S	38		429	429	399	11.3	11.3	10.5		9.7		3.9	0	1-Mar-99	Planning;Specification;Build;Test;							399	Don't Know;	No		Don't Know						Waterfall (includes Linear Processing);
15661	C		2008	9	2	49	Enhancement		3GL	C	COSMIC	33	S			250	250	160	7.6	7.6	4.8		1.4		24		17-Nov-08					120	40		0
15668	B	B	2003	3			New Development	Multi	3GL	COBOL	FiSMA	271	M1			2130	2130	2130	7.9	7.9	7.9				22	0	28-Feb-03	Planning;Specification;Design;Build;Test;Implement;		80	1100	550	300	100	0										Waterfall (includes Linear Processing);
15675	B	A	2002	8	0	14	New Development	MR	3GL	Java	IFPUG 4+	297	M1	297		2762	2762	2762	9.3	9.3	9.3		76.2		3.9	0	31-May-02	Planning;Specification;Build;Test;Implement;							2762	Don't Know;	No						Web;	Web	Waterfall (includes Linear Processing);
15677	B	A	2000		0	0	Enhancement	MF	3GL	COBOL	IFPUG 4+	75	S	77	1.02	2130	2130	1512	28.4	28.4	19.6		17.4	8.3	4.3	0	20-Oct-00					1112	296	104	0		No	Stand alone	No
15680	A		2008	11	0	74	New Development	Multi	3GL	Java	COSMIC	643	M2			9398	9398	5545	14.6	14.6	8.6		42.9		15		28-Nov-08					4811	734		0			Client server	Yes					Web
15683	B		2005			Client Server;	New Development	Multi	3GL	Java	LOC					312	342	342									13-Mar-05		96	0	72	138	0	6				Client server	Yes
15686	B	B	2000	3			New Development	MF	3GL	PL/I	FiSMA	110	M1			2085	2085	1105	19	19	10				4	1	11-Feb-00	Build;Implement;				1105			0
15692	B	A	2002	8	0	14	New Development	MR	3GL	Java	IFPUG 4+	1285	L	1285		11949	11949	11949	9.3	9.3	9.3		329.5		3.9	0	31-May-02	Planning;Specification;Build;Test;Implement;							11949	Don't Know;	No						Web;	Web	Waterfall (includes Linear Processing);
15694	B	C	2004	10	0	5	Enhancement	Multi	4GL		IFPUG 4+		XS	27		211	211	211			7.8				2.9	0	30-Sep-04								211			Client server	Yes				Client Server;
15696	B	C	2006		0	14	Enhancement	Multi	4GL	.Net	IFPUG 4+		M1	104		291	291	291			2.8				1.4		2006								291									Web	Waterfall (includes Linear Processing);
15704	B	B	2013	7	0	Logistic or supply planning & control;	Enhancement	Multi	3GL	Java	IFPUG 4+	91	S	91		124	124	124	1.4	1.4	1.4		37.9		2.4		13-Oct-13								124			Multi-tier							Waterfall (incl Linear Processing & SSADM);	Business Area Modelling;Data Modelling;Object Oriented;Prototyping;
15710	B	A	2002	3	0	Management system;	New Development	MF	3GL	COBOL	IFPUG 4+	60	S	60		1760	1760	1760	29.3	29.3	29.3		20.7		2.9	0	31-Mar-02	Planning;Build;Test;							1760	Don't Know;	No		Don't Know						Waterfall (includes Linear Processing);
15711	B	B	2000	4			New Development	MF	3GL	COBOL	FiSMA	119	M1			834	834	751	7	7	6.3				20	10	31-Jul-00	Specification;Design;Build;Test;Implement;		123	63	411	38	116	0
15714	B	C	2006		0	14	Enhancement	Multi	4GL	.Net	IFPUG 4+		M1	243		528	528	528			2.2				3.7		2006								528									Web	Waterfall (includes Linear Processing);
15715	B	B	2012	5		6	Enhancement				IFPUG 4+	38	S	38		9112	9112	8292	239.8	239.8	218.2		1.8	0	21		30-Jun-12	Specification;Design;Build;Test;Implement;Proj Management;	0	99	423	2135	4790	290	555
15719	A	B	1999	7			Enhancement		4GL	SQL	IFPUG 4+	1494	L	1494		20396	20396	16929	13.7	13.7	11.3		74.7	2.8	20		Jun-99	Specification;Build;Test;		7844		6306	2779		0	Tele7s;
15720	B	A	2006	11	0	14	Enhancement	Multi	3GL	PL/I	IFPUG 4+	44	S	44	1	934	934	934	21.2	21.2	21.2	68.2	7.3	1.8	6	0	31-May-06	Planning;Specification;Design;Build;Test;Implement;							934			Client server	Yes	Run a computer-human interface;Data entry & validation;Data retrieval & presentation;Web/HTML browser;	Database server;Security/authentication;			Web
15723	B		2012	4	0	27	Enhancement	PC	3GL	C#	COSMIC	12	XS			34	34	26	2.8	2.8	2.2		1	1	12		31-Dec-12	Design;Build;Test;							26			Stand alone							Agile Development;			Yes	1
15728	B	A	2004				New Development			Upfront	IFPUG 4+	262	M1	262	1	2240	2240	2240	8.5	8.5	8.5		44.4		5.9	0									2240									Web
15729	B	C	2006		0	14	Enhancement	Multi	3GL	Java	IFPUG 4+		M1	151		1374	1374	1374			9.1				8.8		2006								1374									Web	Waterfall (includes Linear Processing);
15733	B	B	2012	5		6	Enhancement				IFPUG 4+	87	S	87		4820	4820	4820	55.4	55.4	55.4		6.7	0.3	13		21-May-12	Planning;Specification;Design;Build;Test;Implement;Proj Management;	31	532	225	1731	1744	40	517
15734	B	C	2006	9	2	52	Enhancement	Multi	4GL		IFPUG 4+		S	77		2062	2062	2062			26.8						2006								2062			Client server	Yes						Waterfall (includes Linear Processing);
15740	B	A	2002				New Development				IFPUG 4+	454	M2	454	1	327	327	242	0.7	0.7	0.5							Planning;Build;Test;	30			110	102		0		Don't Know
15745	B	A	2004				Enhancement				IFPUG 4+	76	S	68	0.9	37	37	37	0.5	0.5	0.5		54.3		1.4	0									37									Web
15749	B		2005	11	0	99	Enhancement	Multi	3GL	COBOL	COSMIC	579	M2			21700	21700	21700	37.5	37.5	37.5	34.5	24.1	1	24	0	1-Dec-05	Planning;Specification;Design;Build;Test;Implement;							21700			Client server	Yes					Web			Yes
15751	B	B	2000	3			Enhancement	MF	3GL	PL/I	FiSMA	112	M1			854	854	854	7.6	7.6	7.6				6	1	11-Dec-00								854											System testing;SRM model;
15752	B	A	2000	3	0	14	Enhancement	MF	3GL	Java	IFPUG 4+	413	M2	413		2982	2982	2982	7.2	7.2	7.2		137.7		3	0	30-Sep-00	Planning;Specification;Build;Test;Implement;							2982	Don't Know;	No		Don't Know						Waterfall (includes Linear Processing);
15769	B	C	2006	7	2	52	Enhancement		4GL		IFPUG 4+		L	1088		3773	3773	3773			3.5						2006								3773										Waterfall (includes Linear Processing);
15771	B	A	2001	10	0	14	Enhancement	MF	4GL	Oracle	IFPUG 4+	101	M1	112	1.11	398	398	398	3.9	3.9	3.6						Dec-01								398
15773	A	A	1999	7	0	3	New Development	MR	4GL	Oracle	IFPUG 4+	72	S	61	0.85	417	502	417	5.8	7	6.8		18	9	4		Dec-99	Specification;Build;Test;							417	Tele7s;		Stand alone
15775	A	A	1994	9	0	0	New Development	MF	ApG		IFPUG old	515	M2	494	0.96	2910	2910	2910	5.7	5.7	5.9		28.6	7.2	18		Oct-94								2910	9;	No	Stand alone								Business Area Modelling;Data Modelling;Process Modelling;
15795	B	B	2010	9	0	Parts Database;	Enhancement	MR			IFPUG 4+	83	S	83			732	673		8.8	8.1	0	18.9		4.4		13-Dec-10	Specification;Design;Build;Test;Implement;								Outbound 16;	No	Client server	Yes			Client server;
15796	A	A	1993	12	0	0	New Development	MR	4GL	SQL	IFPUG 4+	3886	XL	4352	1.12	26664	34004	34004	6.9	8.8	7.8		138.8		28	0	Feb-93								26664	Engineering;	No	Client server	Yes			Unix;	Client: presentation, processing;		Joint Application Development (JAD);Multifunctional Teams;	Data Modelling;Process Modelling;	Yes
15798	B	A	1995	10			New Development	MF	3GL	COBOL	IFPUG 4+	496	M2	496	1		5625	5625		11.3	11.3		55.1		9		Jun-95	Planning;Specification;Build;Test;Implement;								78	No	Multi-tier	No							Data Modelling;Process Modelling;
15810	B	A	1999				Enhancement				IFPUG 4+	508	M2	508	1	2377	2377	2211	4.7	4.7	4.4	0	36.3	6	14	0	Apr-99	Planning;Specification;Build;Test;	776	70		1085	280		0		Don't Know
15813	B		2002	1	0	98	Enhancement	Multi	3GL	C++	COSMIC	165	M1			1200	1200	300	7.3	7.3	1.8		15		11	0	2002	Test;Implement;							300	Engineering;		Multi-tier	Yes
15817	A	A	1998	3			Enhancement	MF	3GL	COBOL	IFPUG old	334	M2	267	0.8		2683	2683		8	10		37.1		9	0	Nov-98	Planning;Specification;Build;Test;Implement;									No	Stand alone	No						Joint Application Development (JAD);Multifunctional Teams;	Regression Testing;	Yes
15823	A	A	2007	11	0	24	Enhancement	MF	ApG	COOL:Gen	IFPUG 4+	251	M1	301	1.2	4093	4093	3725	16.3	16.3	12.4	0	16.1		15.6		May-07			429	498	1032	1242	523	1			Stand alone
15824	A		2002	10			Enhancement	PC	4GL	Visual Basic	LOC					2874	2874	2874							3	0	31-Dec-02	Full Life Cycle;	125	80		1470	1176	21	2			Stand alone								Erwin;
15828	B	B	2004		0	15	Enhancement	Multi	4GL		IFPUG 4+	95	S	95		751	751	751	7.9	7.9	7.9		43.2		2.2										751			Multi-tier / Client server	Yes				Client Server;
15834	B	A	1997				New Development				IFPUG 4+	123	M1	123	1	337	337	337	2.7	2.7	2.7		41	13.7	3	0	Oct-97	Planning;Specification;Build;Test;	27	28		203	49		30		Don't Know
15838	B	B	2005	3			Enhancement	Multi	4GL		FiSMA	341	M2			1355	1355	1355	4	4	4				8		17-Jun-05								1355										Waterfall (includes Linear Processing);	Reviews;Seer method;Test planning;Functional sizing;Risk analysis;System testing;
15848	B	B	2007	11	0	14	Enhancement	MF	3GL	COBOL	IFPUG 4+	65	S	65		1041	1041	1041	16	16	16	30.8	3		21.6		2007								1041			Stand alone	No
15850	B	B	2012	5		6	Enhancement				IFPUG 4+	4	XXS	4		494	494	395	123.5	123.5	98.8		0.8	0.1	5		7-Nov-12	Design;Build;Test;Implement;Proj Management;	0	0	75	88	169	37	26
15852	A		2011	6	3	47	New Development	MR	3GL	Java	COSMIC	156	M1			1869	1869	1402	12	12	9	32.1	19.5	19.5	8	0	28-Aug-11	Specification;Design;Build;Implement;		35	64	1288		15	0			Multi-tier with web public interface	Yes	Web/HTML browser;	HTML/web server;			Web		Prototyping;Evolutionary with weekly demo;
15860	A	B	1996	3	0	44	Enhancement	MF			IFPUG 4+	261	M1	261			4422	4422		16.9	16.9		43.5		6	0	Aug-96	Planning;Specification;Build;Test;Implement;								3;	No	Stand alone	No							Data Modelling;Process Modelling;
15861	B	B	1999	11			New Development	PC	4GL	DELPHI	FiSMA	286	M1			1051	1051	1051	3.7	3.7	3.7				5	0	31-May-99	Test;Implement;							1051											Effort estimates;
15862	B	B	2012	11	0	Website;	New Development	PC	3GL	PHP	NESMA	173	M1	173		327	327	242	1.9	1.9	1.4		29.3	14.7	5.9	0	31-Oct-12	Design;Build;Test;		0	0	203	0	0	39	11 National;	Yes	Multi-tier with web public interface	Yes	front-end;	webserver;	webserver;		Web
15864	A	A	2000	7	0	0	New Development	PC	4GL	Visual Basic	IFPUG 4+	227	M1	218	0.96	5532	6665	5532	24.4	29.4	25.4		56.8	3.2	4		Aug-00	Specification;Build;Test;							5532	Tele7s;		Stand alone								Data Modelling;Prototyping;
15866	C	B	2000	7	0	0	New Development	PC	4GL	ASP	NESMA	67	S	67		213	333	213	3.2	5	3.2	0	67		1		Jul-00	Build;Test;							213		No	Client server	Yes
15873	A	A	2001	7	2	22	New Development		4GL	Visual Basic	IFPUG 4+	884	M2	919	1.04	5801	5801	4815	6.6	6.6	5.2		147.3	9.2	6		Jan-01	Specification;Build;Test;		777		3283	755		0	Tele7s;		Client server	Yes			Proprietary Midrange;	Client: presentation; Server: processing;			Business Area Modelling;Data Modelling;Event Modelling;Process Modelling;
15876	B	B	2010	9	0	Production management;	Enhancement	MR	4GL	Visual Basic	IFPUG 4+	42	S	42			138	138		3.3	3.3	0	10.5		4		18-May-10	Specification;Design;Build;Test;Implement;								Inbound 16;	No	Client server	Yes			Client server;
15877	B	B	2009	9	0	13	Enhancement	Multi	3GL	Java	IFPUG 4+	163	M1	163			2448	2448		15	15	6.1	19		8.6		26-Nov-09	Specification;Design;Build;Test;Implement;								Sales;	No	Client server	Yes			Client server;
15881	B	B	2007	11			New Development	Multi	3GL	Java	FiSMA	671	M2			10723	10723	9758	16	16	14.5				12.1	0.13	31-Dec-07	Specification;Design;Build;Test;Implement;		1899	176	460	5624	1599	0			Multi-tier
15885	B	A	2000	3	0	14	Enhancement	MF	3GL	COBOL	IFPUG 4+	106	M1	106		1599	1599	1599	15.1	15.1	15.1		35.3		3	0	31-Mar-00	Planning;Specification;Build;Test;							1599	Don't Know;	No		Don't Know						Waterfall (includes Linear Processing);
15886	D	A	2009	6			Enhancement	MR	4GL	ABAP	IFPUG 4+	56	S	56	1	2746	2746	2252	49	49	40.2	0	8	0.5	7	0.5	24-Jun-09				778	1027	392	55	0			Stand alone							Incremental;
15896	B		2009	11	0	Document management;Management or performance 55	New Development	Multi	3GL	Java	COSMIC	210	M1			3500	3524	3524	16.7	16.8	16.8		30	6	7		15-Feb-09								3500			Multi-tier						Web
15897	B		2004	7			Enhancement	MR	3GL	COBOL	LOC					5356	5356	4338							7	0	16-Apr-04	Partial Life Cycle;	42		1566	1065	1390	275	0
15899	B	B	1999		0	3	New Development	MR			IFPUG 4+	3411	XL	3411			110624	82968		32.4	24.3							Planning;Build;Test;Implement;									No	Stand alone	No
15902	B	C	2007	5		Engineering Software;	Enhancement	PC	4GL	Visual C++	IFPUG 4+		S	65		1004	1004	954			14.7				5.9				14	17	212	474	129		108			Stand alone							Waterfall (includes Linear Processing);
15905	B	B	1995	10	0	3	New Development				IFPUG 4+	699	M2	699			7678	7678		11	11						Dec-95	Planning;Specification;Build;Test;Implement;								10 (excluding 4);	No		Don't Know						Rapid Application Development (RAD);	Object Oriented Design;
15907	B	B	2003				Enhancement	MF	3GL	COBOL	IFPUG 4+	13	XS	13		1185	1185	1185	91.2	91.2	91.2		8.7		1.5		17-May-03	From Feasibility to Implementation;							1185
15913	B	B	2004	11			New Development	Multi	4GL	Visual C++	FiSMA	268	M1			2606	2606	2606	9.7	9.7	9.7				11	0.45	1-Dec-04	Planning;Specification;Design;Test;Implement;		447	1618	129	209	203	0
15917	B	C	2004		0	15	New Development	Multi	4GL		IFPUG 4+		M2	782		12668	12668	12668			16.2				11.9										12668			Multi-tier / Client server	Yes				Client Server;
15918	A	A	1998	11	0	0	New Development	MF	3GL	COBOL	IFPUG 4+	316	M2	351	1.11	5023	5581	5023	15.9	17.7	14.3	3.2	24.3	3	13		Mar-98	Specification;Build;Test;Implement;					1578		3445	3;		Stand alone	No							Data Modelling;Process Modelling;
15920	A		2008	7	0	Instant Messaging client;	New Development	PC	3GL	Java	COSMIC	98	S			6763	6763	6763	69	69	69		6.5	0.8	15	0	22-Aug-08	Planning;Specification;Design;Build;Test;Implement;Proj Management;							6763			Stand alone	No		Mail server;Messaging server;				Multifunctional Teams;
15925	B	B	2011	9	0	Car logistic management;	Enhancement	PC	3GL	Java	IFPUG 4+	96	S	96			1879	1729		19.6	18	0	18.8		5.1		30-Mar-11	Specification;Design;Build;Test;Implement;								Outbound 16;	No	Client server	Yes			Client server;
15927	B	B	2000	4			New Development	MR	3GL	Java	FiSMA	224	M1			1952	1952	1757	8.7	8.7	7.8				12	1	30-Oct-00	Specification;Design;Build;Test;Implement;		400	506	700	100	51	0
15930	B	B	2011	9	0	13	Enhancement	MR	3GL	Java	IFPUG 4+	210	M1	210			2816	2591		13.4	12.3	19	35		6		22-Feb-11	Specification;Design;Build;Test;Implement;								Sales;	No	Client server	Yes			Client server;
15935	D	A	2002	3	0	14	Enhancement	MF	3GL	COBOL	IFPUG 4+	63	S	63		2688	2688	2688	42.7	42.7	42.7		21		3	0	31-Dec-02	Planning;Specification;Build;Test;							2688	Don't Know;	No		Don't Know						Waterfall (includes Linear Processing);
15940	B	B	2004		0	15	Enhancement	Multi	3GL	Java	IFPUG 4+	15	XS	15		66	66	66	4.4	4.4	4.4	0	21.4		0.7		prior to Feb-2004								66			Multi-tier with web public interface					Web;	Web
15944	B	C	2004	10	0	5	Enhancement	Multi	4GL		IFPUG 4+		XS	21		449	449	449			21.4				2.9	0	9-Jun-04								449			Client server	Yes				Client Server;
15945	A	A	2000	7	2	28	Enhancement	MR	3GL	C++	IFPUG 4+	59	S	66	1.12	296	296	246	5	5	3.7		29.5		2		Sep-00	Specification;Build;Test;		58		88	100		0	Tele7s;		Stand alone								Object Oriented Analysis;Object Oriented Design;Regression Testing;
15947	B	B	2011	5		6	Enhancement				IFPUG 4+	7	XXS	7		1466	1466	953	209.4	209.4	136.1		1.2	0.2	6		28-Sep-11	Build;Test;Implement;Proj Management;	0	0	0	286	455	60	152
15948	B	A	2002			Local;	Enhancement	MF	3GL	C	IFPUG 4+	158	M1	204	1.29	4341	4341	4341	27.5	27.5	21.3						Apr-02								4341			Stand alone
15951	B	C	2006	9	2	52	Enhancement	Multi	4GL		IFPUG 4+		XXS	5		1482	1482	1482			296.4						2006								1482			Client server	Yes						Waterfall (includes Linear Processing);
15955	B		2005	0		31	Enhancement	PC	4GL	ASP	LOC					1182	2682	2682							5.2		14-Jul-05		156	192	0	804	0	30										Web
15957	B		2005	4	0	14	New Development	MF	3GL	COBOL	COSMIC	57	S			6734	6734	6128	118.1	118.1	107.5						12-Sep-05			0	799	3927	1402	0	0									Web
15964	B		2002	1	0	98	Enhancement	Multi	3GL	C++	COSMIC	95	S			240	240	60	2.5	2.5	0.6		8.6		11	0	2002	Test;Implement;							60	Engineering;		Multi-tier	Yes
15966	D	A	2002	3	0	14	Enhancement	MF	3GL	COBOL	IFPUG 4+	108	M1	108		3080	3080	3080	28.5	28.5	28.5		36		3	0	31-Dec-02	Planning;Specification;Build;							3080	Don't Know;	No		Don't Know						Waterfall (includes Linear Processing);
15973	B		2005	4	0	14	New Development	MF	3GL	COBOL	COSMIC	39	S			3897	3897	3546	99.9	99.9	90.9						22-Jan-05			823	893	832	712	286	0
15977	B	C	2000	10	0	3	New Development	PC	3GL	C++	IFPUG 4+		L	1164		6428	6428	4821			4.1						1998 to 2000	Planning;Specification;Build;	967	967		2887			0	78	No	Stand alone	No							Data Modelling;Regression Testing;
15979	B	C	2006		0	14	Enhancement	Multi	3GL	Java	IFPUG 4+		M1	104		178	178	178			1.7				2		2006								178									Web	Waterfall (includes Linear Processing);
15983	B	C	2004	10	0	5	Enhancement	Multi	4GL		IFPUG 4+		S	76		504	504	504			6.6				2.4	1.7	31-Mar-04								504			Client server	Yes				Client Server;
15986	B		2007	4	0	14	New Development	MF	3GL	Java	COSMIC	19	XS			255	255	232	13.4	13.4	12.2		6.1		3.1		5-Apr-07			0	58	120	54	0	0									Web
15989	B		2000	9			Enhancement	MF	3GL	PL/I	LOC					784	15087	13578							7	0	Jun-00	Specification;Build;Test;Implement;							784	9;		Stand alone
15992	B	A	2000	7			Enhancement				IFPUG 4+	58	S	68	1.17	1668	2010	1668	28.8	34.7	24.5		9.7	1.4	6		Aug-00	Specification;Build;Test;							1668	Tele7s;
15994	A	A	1993	11			New Development	MF	4GL	CSP	Mark II	379	M2	297	0.785	5457	5457	4529	14.4	14.4	15.2		63.2	10.5	6		Jun-93			1828		1495	1206		0	EPOS;	No	Stand alone
15999	B	C	2004	10	0	86	Enhancement		4GL		IFPUG 4+		M1	185		476	476	476			2.6				1.2	0	1-Jul-04								476
16000	A	B	2000	7	0	0	Enhancement		4GL	Oracle	IFPUG 4+	134	M1	134		3899	3899	3236	29.1	29.1	24.1		33.5	2.8	4		Feb-00	Specification;Build;Test;		1702		1035	499		0	Tele7s;
16001	C		2005	7		Client Server;	Porting	Multi	3GL	C	LOC					1019	1063	1063							3.8		30-Apr-05		56	0	126	813	24	0				Client server	Yes
16003	B	A	2000	3	0	14	Enhancement	MR	3GL	C	IFPUG 4+	1827	L	1827		2258	2258	2100	1.2	1.2	1.1		609		3	0	31-Mar-00	Planning;Specification;Build;Test;							2100	Don't Know;	No		Don't Know						Waterfall (includes Linear Processing);
16005	B	B	1999	2			Enhancement	MR	3GL	Visual Basic	FiSMA	173	M1			769	769	546	4.4	4.4	3.2				7	1	26-Nov-99	Design;Build;Test;Implement;			16	48	466	16	0
16011	B	C	1998	7	0	0	Enhancement		3GL	C++	IFPUG 4+		M1	166		2898	3492	2898			17.5				4		Nov-98	Specification;Build;Test;							2898			Stand alone	No
16016	B	C	2004	10	0	86	Enhancement		4GL		IFPUG 4+		M1	110		1239	1239	1239			11.3				3.4	0	10-Sep-04								1239
16017	B	B	2014	7	0	25	Enhancement	Multi			IFPUG 4+	353	M2	353		548	548	548	1.6	1.6	1.6		117.7		3		12-Sep-14								548			Multi-tier						Web	Waterfall (incl Linear Processing & SSADM);	Business Area Modelling;Data Modelling;Object Oriented;Prototyping;
16023	B	B	2004		0	15	Enhancement	Multi	3GL	Java	IFPUG 4+	101	M1	101		525	525	525	5.2	5.2	5.2		26.6		3.8										525			Multi-tier with web public interface					Web;	Web
16024	B	B	1997	7	0	Switching;	New Development	PC	4GL	DELPHI	IFPUG 4+	156	M1	156		3305	3305	3305	21.2	21.2	21.2		52	7.4	3		25-Jan-97								3305										Rapid Application Development (RAD);
16026	B		2006	2	0	Logistic or supply planning & control;	New Development	PC	3GL	Java	LOC					4146	4146	4146							2.6			Planning;Specification;Design;Build;Test;Implement;	512	421	680	2148	189	101	95	Logistic (2/Storage);		Client server					Browser-server Architecture;		Waterfall (includes Linear Processing);
16029	B		2000	7	2		New Development	MR	3GL		COSMIC	76	S			2459	2459	2459	32.4	32.4	32.4		19		4		31-Jul-00								2459
16030	A	A	2000	7	0	43	Enhancement	PC	4GL	Oracle	IFPUG 4+	52	S	54	1.04	686	827	686	13.2	15.9	12.7		52		1		Sep-00	Specification;Build;Test;							686	Tele7s;		Client server	Yes			Proprietary Midrange;	Client: presentation; Server: processing;			Data Modelling;
16032	A		2001	3	3	104	New Development	PC	3GL	Java	COSMIC	143	M1			210	210	210	1.5	1.5	1.5	7	71.5	71.5	2		15-Nov-01								210			Stand alone	No
16033	A	A	2005	11	0	24	Enhancement	MF	ApG	COOL:Gen	IFPUG 4+	175	M1	210	1.2	1782	1782	499	10.2	10.2	2.4	5.7	25		7		May-05	Planning;Test;	32				467		0
16034	B	A	1992	9			Enhancement	MF	ApG	TELON	IFPUG old	226	M1	219	0.97		2660	2660		11.8	12.1		22.6	2.1	10		Jun-92									Inventory;	No	Stand alone
16037	B	A	2002	7		9	Enhancement	MF	3GL	C	IFPUG 4+	84	S	97	1.16	1034	1034	1034	12.3	12.3	10.7						Nov-02								1034			Stand alone
16039	A	A	2010		0	Security/Authentication;	Enhancement	Multi	3GL	C#	IFPUG 4+	47	S	47	1	1002	1002	1002	21.3	21.3	21.3	21.3	9.4	3.1	5	0	1-Jul-10	Planning;Specification;Design;Build;Test;Implement;Proj Management;							1002			Multi-tier with web public interface	Yes		HTML/web server;Security/authentication;			Web	Agile Development;	Prototyping;Object Oriented Design;		Yes	2
16041	A	A	1999	3	0	3	New Development	PC	4GL	Visual Basic	IFPUG 4+	299	M1	245	0.82	470	870	470	1.6	2.9	1.9	36.8	23		13	0	Nov-99	Planning;Specification;Test;Implement;							470	3;	No	Stand alone	No							Object Oriented Design;
16042	B	B	2011	5		6	Enhancement				IFPUG 4+	137	M1	137		2533	2533	2305	18.5	18.5	16.8		15.2	0.5	9		14-Oct-11	Specification;Design;Build;Test;Implement;Proj Management;	0	269	461	61	1280	10	224
16043	B	B	2013	5		6	Enhancement				IFPUG 4+	26	XS	26		3776	3776	3436	145.2	145.2	132.2		1.7	0.1	15		17-Aug-13	Specification;Design;Build;Test;Implement;	0	762	391	1363	409	312	199
16046	B	C	2004	10	0	86	Enhancement		4GL		IFPUG 4+		M1	126		1419	1419	1419			11.3				4.7	0	16-Jul-04								1419
16059	B	B	2010	9	0	Parts catalogue management;	Enhancement		3GL	Java	IFPUG 4+	256	M1	256			3159	2906		12.3	11.4	0	51.2		5		31-Mar-10	Specification;Design;Build;Test;Implement;								Sales;	No	Client server	Yes			Client server;
16061	B	B	2007	11	0	14	Enhancement	MF	3GL	COBOL	IFPUG 4+	33	S	33		506	506	506	15.3	15.3	15.3	30.3	1.5		21.6		2007								506			Stand alone	No
16065	B	B	1999	14	0	Back-Office;	New Development	PC	4GL	DELPHI	IFPUG 4+	2412	L	2412		11582	11582	11582	4.8	4.8	4.8		207.9	29.7	11.6		23-Dec-99								11582			Multi-tier							Rapid Application Development (RAD);
16066	B	B	2013	5		6	Enhancement				IFPUG 4+	12	XS	12		630	630	479	52.5	52.5	39.9		2	0.3	6		13-Feb-13	Specification;Build;Test;Implement;Proj Management;	0	30	0	123	174	125	27
16068	B	B	2005	7	1	33	Enhancement	Multi	3GL		IFPUG 4+	83	S	83		1151	1151	1151	13.9	13.9	13.9						first Quarter 2005								1151			Client server	Yes				Client Server;		Waterfall (includes Linear Processing);
16072	B	A	1998				New Development				IFPUG 4+	426	M2	426	1	2622	2622	1678	6.2	6.2	3.9		71	17.8	6	0	Mar-98	Build;Test;				1521	157		0		Don't Know
16075	B	A	2004				Enhancement				IFPUG 4+	5	XXS	6	1.28	34	34	34	6.8	6.8	5.7		16.7		0.3	0									34									Web
16076	B	B	2004		0	15	Enhancement	Multi	3GL	Java	IFPUG 4+	19	XS	19		105	105	105	5.5	5.5	5.5		13.6		1.4										105			Multi-tier with web public interface					Web;	Web
16077	B	A	2002	3	0	4	Enhancement	MF	3GL	COBOL	IFPUG 4+	262	M1	262		4253	4253	3955	16.2	16.2	15.1		26.2		10	0	31-Jul-02	Planning;Specification;Build;Test;							3955	Don't Know;	No		Don't Know						Waterfall (includes Linear Processing);
16081	B	A	2002	10	0	14	Enhancement	MF	4GL	Oracle	IFPUG 4+	43	S	51	1.19	128	128	128	3	3	2.5						Nov-02								128
16082	B	B	2005	7	1	33	Enhancement	MF	4GL		IFPUG 4+	48	S	48		1781	1781	1781	37.1	37.1	37.1						first Quarter 2005								1781										Waterfall (includes Linear Processing);
16083	B		2005	6		31	New Development	PC	3GL	Java	LOC					1655	10679	9504							8.6		16-Mar-05		240	240														Web
16084	B	B	1999	9			New Development	PC	3GL	C++	FiSMA	231	M1			750	750	750	3.2	3.2	3.2				11	3	14-Jan-99								750											Prototyping;
16087	B	A	1997				Enhancement				IFPUG 4+	915	M2	915	1	1392	1392	1295	1.5	1.5	1.4	7.7	228.8	57.2	4	0	Nov-97	Planning;Specification;Build;Test;	455	140		560	140		0		Don't Know
16089	B		2011	4	0	Cards and Payments;	New Development	PC	3GL	Java	COSMIC	331	M2			8960	9585	9585	27.1	29	29	0	36.8	1.2	9		9-Jun-11	Planning;Specification;Design;Build;Test;Implement;	288		328	4272	3984	88	0			Stand alone							Lean;
16103	D	A	2011	6			Enhancement	MF	3GL	PL/I	IFPUG 4+	122	M1	143	1.17	2738	2738	2738	22.4	22.4	19.1	8.2	24.4	2	5		20-Mar-11		0	0	313	1564	562	299	0			Stand alone							Waterfall (includes Linear Processing);
16106	B	A	1998				Enhancement				IFPUG 4+	113	M1	113	1	196	196	196	1.7	1.7	1.7		56.5	18.8	2	0	Nov-98	Planning;Build;Test;	11			450	35		-300		Don't Know
16109	A	A	2000	7	2	22	Enhancement		4GL	SQL	IFPUG 4+	52	S	54	1.04	395	476	395	7.6	9.2	7.3		26		2		Feb-00	Specification;Build;Test;							395	Tele7s;		Client server	Yes			Proprietary Midrange;	Client: presentation; Server: processing;			Process Modelling;Regression Testing;
16115	B	C	2003	10	0	5	Enhancement	Multi	4GL		IFPUG 4+		M1	208		838	838	838			4				5.3	0	18-Dec-03								838			Client server	Yes				Client Server;
16117	B	B	1998	7	0	0	Enhancement	MF	ApG	COOL:Gen	NESMA	73	S	73		1866	1866	1194	25.6	25.6	16.4	0	48.7		1.5	0	May-98	Build;Test;	0	0				0	1194	Tele7s;	No	Stand alone	No
16118	B	A	1999				New Development				IFPUG 4+	149	M1	149	1	518	518	518	3.5	3.5	3.5		29.8	9.9	5	0	Mar-99	Planning;Specification;Build;Test;	35	14		358	97		14		Don't Know
16121	B	B	1997	6	3	64	New Development	PC	4GL	DELPHI	IFPUG 4+	113	M1	113		1160	1160	1160	10.3	10.3	10.3		7.5	7.5	15		25-Sep-97								1160										Rapid Application Development (RAD);
16124	B		1999	6	0	7	New Development	PC			COSMIC	69	S				290	235		4.2	3.4		46		1.5	0.1	1999
16127	B		2003	9			Enhancement	MF	4GL	SQL	LOC					2643	2643	2643							4	0	15-Jan-03	Full Life Cycle;		280	519	1190		504	150									Web		CA ERwin (AET);
16130	A	B	2004	0	0	Management or performance 5523	New Development	Multi		Datastage	IFPUG 4+	472	M2	472		2783	2783	2783	5.9	5.9	5.9	2.1	26.2	6.6	18	2	1-Oct-04	Planning;Specification;Design;Build;Test;Implement;							2783			Multi-tier	Yes	Run a computer-human interface;Web/HTML browser;	Database server;File &/or print server;HTML/web server;Mail server;Security/authentication;
16132	B	B	2012	5		6	Enhancement				IFPUG 4+	3	XXS	3		2333	2333	2333	777.7	777.7	777.7		0.2	0	14		27-Jun-12	Planning;Specification;Design;Build;Test;Implement;Proj Management;	311	247	116	325	978	80	276
16134	B	B	2008	9	0	Management or performance 55	New Development	MR	4GL	Datastage	IFPUG 4+	498	M2	498		9283	9283	6034	18.6	18.6	12.1		99.6	14.2	5		26-Dec-08					3046	1008	1980	0			Client server	Yes	Data retrieval & presentation;	Database server;HTML/web server;Security/authentication;ETL Server;					Data Modelling;
16137	B	B	2000	7	0	0	New Development	MF	4GL	Oracle	NESMA	68	S	68		380	594	380	5.6	8.7	5.6		68		1		Jun-00	Build;Test;							380	78	No	Stand alone	No
16143	B		2009	4	0	14	New Development	MF	3GL	COBOL	COSMIC	263	M1			2158	2158	1964	8.2	8.2	7.5									125	478	694	629	38	0
16147	B	B	2005	7	1	33	Enhancement	Multi	3GL		IFPUG 4+	99	S	99		3494	3494	3494	35.3	35.3	35.3						first Quarter 2005								3494			Client server	Yes				Client Server;		Waterfall (includes Linear Processing);
16150	B	B	2011	9	0	Follow up of car failure;	New Development	MR	3GL	Java	IFPUG 4+	1188	L	1188			24639	22668		20.7	19.1	15.2	69.9		17		4-Mar-11	Specification;Design;Build;Test;Implement;								Quality;	No	Client server	Yes			Client server;
16152	B	C	2006	7	2	52	Enhancement	MF	3GL		IFPUG 4+		M1	150		639	639	639			4.3						2006								639										Waterfall (includes Linear Processing);
16160	B	B	2012	5		6	Enhancement				IFPUG 4+	25	XS	25		5981	5981	5981	239.2	239.2	239.2		1.6	0	16		12-Jul-12	Planning;Specification;Design;Build;Test;Implement;Proj Management;	319	171	319	924	3776	151	321
16161	B		2005	0	0	2142	Enhancement	PC	4GL	ASP	Fuzzy Logic					7170	7830	7830							10		1-Jun-05	Planning;Specification;Design;Build;Test;Implement;	10	160	480	4480	1920	120	0			Stand alone	No
16162	B		2004	4	0	14	New Development	MF	3GL	COBOL	COSMIC	223	M1			1785	1785	1624	8	8	7.3						4-Jun-04			325	167	775	270	87	0
16164	B	B	2003	3			Enhancement	MF	3GL	COBOL	FiSMA	26	XS			380	380	380	14.6	14.6	14.6				3		30-May-03	Planning;Specification;Design;Build;Test;Implement;		8	150	159	48	15	0										Waterfall (includes Linear Processing);
16165	A	A	2008	11	0	24	Enhancement	MF	ApG	COOL:Gen	IFPUG 4+	155	M1	186	1.2	3864	3864	3516	24.9	24.9	18.9	38.7	7.7		20.2		Nov-08			700	355	1341	669	452	-1			Stand alone
16167	B	A	1996				New Development				IFPUG 4+	601	M2	601	1	10866	10866	10866	18.1	18.1	18.1		37.6		16	0	Oct-96	Specification;Build;Test;		520		8178	1688		480		Don't Know
16174	B	B	2013	7	0	18	Enhancement	Multi	4GL	Visual Basic	IFPUG 4+	76	S	76		190	190	190	2.5	2.5	2.5		19		4		11-Feb-13								190			Multi-tier							Waterfall (incl Linear Processing & SSADM);	Business Area Modelling;Data Modelling;Object Oriented;Prototyping;
16177	B	B	2002		0	0	Enhancement	MF	3GL	COBOL	IFPUG 4+	826	M2	826		6418	6418	5776	7.8	7.8	7		91.8	13.1	9	9				231		3754	1733	58	0		No	Multi-tier
16180	B	C	2006		0	14	Enhancement	Multi	3GL	Java	IFPUG 4+		XXS	4		24	24	24			6				0.3		2006								24									Web	Waterfall (includes Linear Processing);
16182	B	A	1994	11	0	12	Re-development	MR	4GL	INGRES	IFPUG old	3962	XL	4913	1.24	106480	150040	150040	26.9	37.9	30.5	0	50.8	2.1	78		Apr-94								106480	Valuation;	No	Stand alone								Business Area Modelling;Data Modelling;
16185	B	A	2002	10	0	14	Enhancement	MF	4GL	Oracle	IFPUG 4+	89	S	100	1.12	2823	2823	2823	31.7	31.7	28.2						Jun-02								2823
16188	B	A	1998				New Development				IFPUG 4+	109	M1	109	1	486	486	272	4.5	4.5	2.5		54.5	18.2	2	0	Jun-98	Planning;Build;	21			251			0		Don't Know
16190	A	A	2005	11	0	24	Enhancement	MF	ApG	COOL:Gen	IFPUG 4+	53	S	64	1.2	927	927	686	17.5	17.5	10.7	0	17.7		3		Feb-05	Planning;Build;Test;	50			4	632		0
16194	A	A	1994	9	0	0	New Development	MF	ApG		IFPUG old	675	M2	736	1.09	2842	2842	2842	4.2	4.2	3.9		42.2	10.5	16		Feb-94								2842	9;	No	Stand alone							Joint Application Development (JAD);	Business Area Modelling;Data Modelling;Process Modelling;	Yes
16196	A	A	1999	11	0	0	New Development	MF	3GL	COBOL	IFPUG 4+	57	S	63	1.1	623	692	623	10.9	12.1	9.9	0	57	13.6	1		Jan-99	Specification;Build;Test;Implement;					110		513	3;		Stand alone	No							Data Modelling;Process Modelling;
16198	A	A	1997	11	0	16	Enhancement	MF	3GL	COBOL	IFPUG 4+	42	S	45	1.07	647	719	647	15.4	17.1	14.4	47.6	7	2.3	6		Oct-97	Specification;Build;Test;Implement;					25		622	3;		Stand alone	No							Data Modelling;Process Modelling;
16199	B	B	2003	7	0	58Network Management;	Enhancement	MF	3GL	COBOL	NESMA	342	M2	342		445	695	445	1.3	2	1.3		114		3			Design;Build;Test;							445			Stand alone
16201	A		2001	7	2	28	New Development	PC	3GL	C++	LOC					10604	10712	10712							6.7	0	15-Apr-01		793	457	2724	3904	2486	240	0			Client server	Yes	Run a computer-human interface;Business logic or rule processing;Data entry & validation;
16211	A	A	1998	4	0	3	Enhancement	PC	4GL	PowerBuilder	IFPUG 4+	130	M1	151	1.16		1241	1080		9.5	7.2		43.3		3	0	Mar-98	Planning;Specification;Build;Implement;								4;	No	Client server	Yes			LAN Based;	Client: presentation, processing;		Multifunctional Teams;Rapid Application Development (RAD);	Data Modelling;
16217	B		2007	4	0	14	Enhancement	PC	3GL	Visual Basic	COSMIC	577	M2			9382	9382	8538	16.3	16.3	14.8		17.2		33.6		11-Jul-07			0	2659	3060	2612	207	0
16222	D	D	1996	4	0	Application Security Control;	Enhancement	MR	4GL	NATURAL	IFPUG 4+	196	M1	127	0.87	780	780	632	4	4	5	10.2							163			358	88	23	0	4;	No	Stand alone							Joint Application Development (JAD);	Data Modelling;Process Modelling;	Yes
16232	B	A	2002				New Development				IFPUG 4+	759	M2	759	1	1100	1100	110	1.4	1.4	0.1							Planning;	110						0		Don't Know
16234	C	A	1994	15	0	3	Enhancement	MF	4GL		IFPUG 4+	946	M2	1012	1.07	3772	4021	3297	4	4.3	3.3		105.1	21	9		Oct-94	Specification;Build;Test;		931		1474	726		0	Engineering;	No	Stand alone								Data Modelling;Regression Testing;
16239	A	A	2005	11	0	744216	Enhancement	Multi	3GL	PL/I	IFPUG 4+	212	M1	212	1	2337	2337	2337	11	11	11	14.2	19.3	4.8	11	0	1-Jul-05	Planning;Specification;Build;Test;Implement;							2337			Client server	Yes	Data retrieval & presentation;
16241	B	A	1997	3	0	0	New Development	MF	4GL	Visual Basic	IFPUG 4+	473	M2	464	0.98		1304	1304		2.8	2.8	40.2	94.6		5	0	May-97	Planning;Specification;Build;Test;Implement;								10 (excluding 4);	No	Stand alone	No
16243	C	B	2006	3			Enhancement	Multi	3GL	Java	FiSMA	199	M1			3926	3926	1688	19.7	19.7	8.5				9.1	0.13	31-Dec-06	Design;Test;Implement;							1688			Multi-tier							Waterfall (includes Linear Processing);
16244	A	B	1999	3			New Development	MF	3GL	COBOL	IFPUG 4+	105	M1	103			1396	1396		13.3	13.6		15		7		Sep-99	Planning;Specification;Build;Test;Implement;								3;	No	Client server	Yes			75	Client: presentation; Server: processing;
16247	A	A	1994	11	0	3EDI;	Enhancement	MF	4GL	NATURAL	IFPUG 4+	280	M1	300	1.07	2933	2933	2933	10.5	10.5	9.8		28	11.2	10		Nov-94								2933	Legal;	No								Multifunctional Teams;	Data Modelling;Process Modelling;Regression Testing;
16250	B	A	2004				Enhancement		3GL	Java	IFPUG 4+	219	M1	208	0.95	5317	5317	5317	24.3	24.3	25.6														5317
16258	B	A	2004				Enhancement		3GL	COBOL	IFPUG 4+	59	S	67	1.13	1008	1008	1008	17.1	17.1	15		31.1		1.9	0									1008			Client server	Yes				C/S;
16262	B	A	2004				New Development				IFPUG 4+	153	M1	155	1.01	1840	1840	1840	12	12	11.9		25.9		5.9	0									1840									Web
16266	B	B	2009	9	0	54	Enhancement	Multi	3GL	C	IFPUG 4+	113	M1	113			3808	3503		33.7	31		5.7		20		26-Oct-09	Specification;Design;Build;Test;Implement;								Product, Process &;		Client server	Yes			Client server;
16267	B	B	2003	3			New Development	MF	3GL	PL/I	FiSMA	781	M2			6394	6394	6394	8.2	8.2	8.2				9	2	31-Oct-03								6394										Waterfall (includes Linear Processing);	Functional sizing;Test planning;Effort estimates;System testing;
16268	B	B	2010	9	0	56	Enhancement	MR	3GL	Java	IFPUG 4+	76	S	76			1392	1392		18.3	18.3	0	13.8		5.5		18-Jun-10	Specification;Design;Build;Test;Implement;								Product, Process & Design;	No	Client server	Yes			Client server;
16279	B	A	1998	3	0	0	Enhancement	MF	3GL	COBOL	IFPUG 4+	449	M2	364	0.81		2670	2670		5.9	7.3	8.9	44.9		10	0	Feb-98	Planning;Specification;Build;Test;Implement;								10 (excluding 4);	No	Stand alone	No
16280	B	B	1996	7		Knowledge Based;	New Development				IFPUG 4+	402	M2	402			2470	2470		6.1	6.1		30.9		13		Apr-96	Planning;Specification;Build;Test;Implement;									No		Don't Know
16284	B	A	1990	12	0	3	Enhancement	MF	3GL	COBOL	IFPUG old	397	M2	496	1.25	423	423	423	1.1	1.1	0.9		16.5		24		Jun-90								423	Generate & Distribute Electricity;	No	Stand alone								In-house, Project Life Cycle;
16285	B		1999	6	0	7	New Development	PC			COSMIC	32	S				86	70		2.7	2.2		74.4		0.43	0.04	1999
16287	B	B	2013	5		6	Enhancement				IFPUG 4+	14	XS	14		412	412	309	29.4	29.4	22.1		1.4	0.1	10		1-May-13	Specification;Design;Build;Implement;Proj Management;	0	49	26	122	0	21	91
16297	D	A	2008	6			New Development	MR	3GL	PL/I	IFPUG 4+	26	XS	26	1	1240	1240	1240	47.7	47.7	47.7		8.7	1.1	3		4-Apr-08		64	21	104	830	40	180	1			Stand alone							Waterfall (includes Linear Processing);
16299	B	A	2000	8	0	3	New Development	MF	3GL	COBOL	IFPUG 4+	6000	XL	6000	1	55860	55860	55860	9.3	9.3	9.3		300	7.5	20		Jan-00	Planning;Specification;Build;Test;Implement;							55860	10;	No	Stand alone								Data Modelling;
16302	B	B	2013	5		6	Enhancement				IFPUG 4+	7	XXS	7		3456	3456	3249	493.7	493.7	464.1		0.6	0	11		15-Feb-13	Planning;Specification;Design;Build;Test;Proj Management;	10	86	59	929	1892	0	273
16303	B	B	2010	9	0	Retailler sells 55	Enhancement	MR	4GL	SQL	IFPUG 4+	113	M1	113			952	952		8.4	8.4	0	5.3		21.4		3-Feb-10	Specification;Design;Build;Test;Implement;								Dealer Operations;	Yes	Client server	Yes			Client server;
16305	B	B	2012	7	0	18	Enhancement	Multi	3GL	Java	IFPUG 4+	522	M2	522		186	186	186	0.4	0.4	0.4		82.9		6.3		15-Sep-12								186			Multi-tier							Waterfall (incl Linear Processing & SSADM);	Business Area Modelling;Data Modelling;Object Oriented;Prototyping;
16307	A	A	1997	11	0	16	New Development	PC	4GL	DELPHI	IFPUG 4+	169	M1	204	1.21	1476	1640	1476	8.7	9.7	7.2	5.9	42.3	7	4		Jul-97	Specification;Build;Test;Implement;					176		1300	3;		Client server	Yes			LAN Based;	Presentation and logic on client;		Joint Application Development (JAD);Rapid Application Development (RAD);	Object Oriented Analysis;Object Oriented Design;	Yes
16309	B	A	1998				Enhancement				IFPUG 4+	187	M1	187	1	343	343	343	1.8	1.8	1.8		93.5	46.8	2	0	Aug-98	Planning;Build;Test;	13			298	22		10		Don't Know
16312	B	C	2006		0	14	Enhancement	Multi	4GL	.Net	IFPUG 4+		M1	236		620	620	620			2.6				4		2006								620									Web	Waterfall (includes Linear Processing);
16313	B	C	2004	10	0	5	Enhancement	Multi	4GL		IFPUG 4+		XS	19		35	35	35			1.8				2.5	0	26-Apr-04								35			Client server	Yes				Client Server;
16324	B	B	1999		0	3	New Development	MF	3GL	COBOL	IFPUG 4+	196	M1	196			3872	3872		19.8	19.8																No	Stand alone	No
16325	B	B	2013	5		6	Enhancement				IFPUG 4+	6	XXS	6		737	737	737	122.8	122.8	122.8		0.9	0	7		30-Apr-13	Planning;Specification;Design;Build;Test;Implement;Proj Management;	94	64	244	153	68	42	72
16332	B	A	2001	3	0	14	New Development	PC	4GL	ASP	IFPUG 4+	257	M1	257		2258	2258	2100	8.8	8.8	8.2		85.7		3	0	30-Jun-01	Planning;Specification;Build;Test;							2100	Don't Know;	No						Web;	Web	Waterfall (includes Linear Processing);
16335	B	B	2012	5		6	Enhancement				IFPUG 4+	29	XS	29		2138	2138	2138	73.7	73.7	73.7		2.6	0.1	11		7-Dec-12	Planning;Specification;Design;Build;Test;Implement;Proj Management;	67	569	80	698	254	26	444
16341	B	B	2002	7			Enhancement	MF	4GL	Pro*C	FiSMA	102	M1			828	828	828	8.1	8.1	8.1				6	0	30-Nov-02	Planning;Specification;Build;Test;Implement;		80		582	91	75	0
16344	B	B	1998	4			New Development	MR	3GL	COBOL	FiSMA	78	S			85	85	85	1.1	1.1	1.1				2	1	23-May-98	Build;Implement;							85
16346	B	B	2011	5		6	Enhancement				IFPUG 4+	53	S	53		4050	4050	4050	76.4	76.4	76.4		4.4	0.1	12		12-Feb-11	Planning;Specification;Design;Build;Test;Implement;Proj Management;	51	177	431	1446	1235	455	255
16350	B	B	1994	10	0	12	New Development	MF	4GL	CSP	IFPUG 4+	234	M1	234		1932	1932	1932	8.3	8.3	8.3		78	19.5	3		May-94								1932	10 (excluding 4);	No	Stand alone							Joint Application Development (JAD);Multifunctional Teams;Rapid Application Development (RAD);Timeboxing;		Yes
16353	B		2006	7	3	47	Enhancement	PC	3GL	C	LOC					911	911	847							50			Planning;Specification;Design;Build;Test;	35	148	258	243	163		0	7s;		Client server	Yes				Client-server Architecture;		Waterfall (includes Linear Processing);
16355	B		2005		2	28	Enhancement	PC	3GL	C	LOC					6884	6884	6884							6.5			Planning;Specification;Design;Build;Test;Implement;		514	311	1739	4320	0	0	General;		Stand-alone	No				Stand-alone;		Waterfall (includes Linear Processing);
16358	B	B	2004				Enhancement				IFPUG 4+	14	XS	14		160	160	160	11.4	11.4	11.4		3.1		4.5	0									160			Client server	Yes				C/S;
16360	A	A	2008	9	0	Supplier Warranty Charge Back;	Enhancement	Multi	3GL	Java	IFPUG 4+	1238	L	1238	1		16240	15266		13.1	12.3	4	147.4		8.4	0	Dec-08	Specification;Design;Build;Test;Implement;								Purchasing;	No	Multi-tier	Yes
16362	B	B	2012	5		6	Enhancement				IFPUG 4+	68	S	68		26157	26157	26157	384.7	384.7	384.7		2.3	0	29		15-Aug-12	Planning;Specification;Design;Build;Test;Implement;Proj Management;	1404	99	2257	4203	15081	625	2488
16368	B	C	1998	7	0	0	Enhancement		4GL	Oracle	IFPUG 4+		M2	649		4540	5470	4540			7				3		Sep-98	Specification;Build;Test;							4540			Client server	Yes
16373	A	B	2004	0	0	Document management;Management or performance 552342	Enhancement	Multi	3GL	Visual Basic	IFPUG 4+	249	M1	249		4551	4551	4551	18.3	18.3	18.3	60.2	27.7	2.1	9	0	28-Jan-04								4551			Multi-tier / Client server	Yes	Run a computer-human interface;Business logic or rule processing;Data entry & validation;Data retrieval & presentation;	Database server;Security/authentication;Law-based business logic;
16374	D		2005	5		Web-based App. DOTNet;	New Development	PC	3GL	C#	LOC					5630	5503	4433							5.3		2-Sep-05		0		838	2379	1216	127										Web
16377	B	B	2012	5		6	Enhancement				IFPUG 4+	182	M1	182		8755	8755	8755	48.1	48.1	48.1		10.1	0.1	18		1-Oct-12	Planning;Specification;Design;Build;Test;Implement;Proj Management;	417	1141	998	2802	2622	252	523
16379	B	B	2003	7	0	5810	Enhancement	PC	ApG	COOL:Gen	NESMA	154	M1	154		322	503	322	2.1	3.3	2.1		51.3		3			Design;Build;Test;							322			Stand alone
16384	A	A	2001	7	0	0	Enhancement		4GL	SQL	IFPUG 4+	216	M1	224	1.04	3613	3613	2999	16.7	16.7	13.4		54	3.9	4		Jan-01	Specification;Build;Test;		552		1385	1062		0	Tele7s;
16386	A	A	1994	2	0	0	New Development	MR	3GL	COBOL	IFPUG 4+	829	M2	779	0.94	3377	3377	3377	4.1	4.1	4.3		31.9	10.6	26		Jul-94								3377	78	No	Stand alone	No						Joint Application Development (JAD);	Data Modelling;	Yes
16387	C	A	1996	7	0	12	Enhancement	MR	3GL	C	NESMA	453	M2	448	0.99	4568	4568	4248	10.1	10.1	9.5	15.5	56.6	18.9	8		Oct-96	Planning;Specification;Build;Test;	903	499		1654	1192		0	Tele7s;	No									Process Modelling;
16388	B	B	1999		0	3	Enhancement	MF	4GL	NATURAL	IFPUG 4+	179	M1	179			3463	2320		19.3	13							Build;Test;Implement;									No	Stand alone	No
16391	C		2007	9	2	49	Enhancement		3GL	C	COSMIC	6	XXS			40	40	40	6.7	6.7	6.7		0.3		24		17-Nov-07								40
16396	B	B	2010	9	0	Dealer network management;	Enhancement		3GL	Java	IFPUG 4+	645	M2	645			7965	7328		12.3	11.4	0	86		7.5		30-Jun-10	Specification;Design;Build;Test;Implement;								Dealer Operations;	No	Client server	Yes			Client server;
16401	B	B	2005	3			Enhancement	Multi	3GL	PL/I	FiSMA	505	M2			1827	1827	1827	3.6	3.6	3.6				6		13-May-05								1827											Object Oriented;Effort estimates;Test planning;Risk analysis;Reviews;Functional sizing;
16405	B	A	2002	10	0	14	New Development	Multi	3GL	Visual Basic	IFPUG 4+	747	M2	747		6767	6767	6293	9.1	9.1	8.4		135.8		5.5	0	30-Nov-02	Planning;Specification;Build;Test;							6293	Don't Know;	No	Multi-tier / Client server	Yes				C/S;			DOA;
16410	B	B	2005	7	1	33	Enhancement	Multi	4GL		IFPUG 4+	73	S	73		672	672	672	9.2	9.2	9.2						first Quarter 2005								672			Client server	Yes				Client Server;		Waterfall (includes Linear Processing);
16414	B	B	2013	5		6	Enhancement				IFPUG 4+	19	XS	19		1247	1247	1247	65.6	65.6	65.6		1.1	0.1	18		24-Apr-13	Planning;Specification;Design;Build;Test;Implement;Proj Management;	55	50	181	403	406	43	109
16415	B		2006	6	3	47	New Development	PC	3GL	C++	LOC					5618	5748	5130							4	0	29-Aug-06	Planning;Design;Build;Test;Implement;	100		200	3900	800	0	0			Stand-alone	No
16417	B	B	2012	5		6	Enhancement				IFPUG 4+	77	S	77		13614	13614	13614	176.8	176.8	176.8		7	0.1	11		30-Nov-12	Planning;Specification;Design;Build;Test;Implement;Proj Management;	460	1496	1806	3618	4968	192	1074
16419	B	C	2006	15	2	52	Enhancement	Multi	4GL		IFPUG 4+		XS	13		1410	1410	1410			108.5						2006								1410			Client server	Yes						Waterfall (includes Linear Processing);
16420	C	B	2007	3			Enhancement	MF	ApG	COOL:Gen	FiSMA	331	M2			7953	7953	3420	24	24	10.3				12.1	0.13	16-Feb-07	Design;Test;Implement;							3420			Stand alone							Waterfall (includes Linear Processing);
16421	A	A	2006	11	0	1421Personal productivity (e.g. spreadsheet);42	New Development	Multi	4GL	ABAP	IFPUG 4+	279	M1	279	1	4628	4628	4628	16.6	16.6	16.6	10.8	19.9	2.2	14	0	5-May-06	Planning;Specification;Design;Build;Test;Implement;							4628			Client server	Yes	Run a computer-human interface;Data entry & validation;Data retrieval & presentation;	Database server;File &/or print server;Security/authentication;
16424	C		2007	9	2	49	New Development		3GL	C	COSMIC	14	XS			90	90	90	6.4	6.4	6.4		0.6		24		15-Jun-07								90
16430	B	C	2006		0	14	Enhancement	Multi	3GL	Java	IFPUG 4+		S	68		123	123	123			1.8				1.4		2006								123									Web	Waterfall (includes Linear Processing);
16431	B	B	2012	5		6	Enhancement				IFPUG 4+	72	S	72		9957	9957	9957	138.3	138.3	138.3		3.1	0.1	23		17-Dec-12	Planning;Specification;Design;Build;Test;Implement;Proj Management;	191	704	951	2096	4542	343	1130
16432	B		2010	9	0	7423	Enhancement	Multi	4GL	ABAP	COSMIC	9	XXS			205	205	80	22.8	22.8	8.9						2010	Specification;Test;Implement;							80			Multi-tier
16434	A	B	2004	11	0	14	Enhancement	Multi	3GL	PL/I	IFPUG 4+	344	M2	344		5963	5963	5963	17.3	17.3	17.3	14.5	49.1	6.1	7		19-Nov-04	Planning;Specification;Design;Build;Test;Implement;							5963			Client server	Yes	Data retrieval & presentation;	Database server;
16435	B	A	2002	3	0	14	New Development	Multi	4GL	Visual Basic	IFPUG 4+	358	M2	358		2389	2389	2389	6.7	6.7	6.7		123.4		2.9	0	27-Sep-02	Planning;Specification;Build;Test;Implement;							2389	Don't Know;	No	Multi-tier / Client server	Yes				C/S;		Waterfall (includes Linear Processing);
16437	A	A	1994	10	0	0	Enhancement	MF	3GL	COBOL	IFPUG old	1401	L	1523	1.09	23491	61891	61891	16.8	44.2	40.6	43.5	50	4.5	28		Apr-94		1221	1691		16842	3315	422	0	4;	No	Stand alone							Joint Application Development (JAD);	Data Modelling;Process Modelling;Prototyping;Prototyping screens & dialogue sequences, help creens;	Yes
16439	B	B	2013	5		6	Enhancement				IFPUG 4+	10	XS	10		2188	2188	2188	218.8	218.8	218.8		0.9	0	11		1-May-13	Planning;Specification;Design;Build;Test;Implement;Proj Management;	39	314	98	325	657	58	697
16445	A	A	2008	11	0	24	Enhancement	Multi	3GL	Java	IFPUG 4+	103	M1	124	1.2	2827	2827	2573	27.4	27.4	20.8	0	6.2		16.7		Feb-08			231	643	1029	450	220	0			Multi-tier
16446	A	A	2008	0	0	114	New Development	PC	3GL	C#	IFPUG 4+	127	M1	146	1.15	1972	1972	1972	15.5	15.5	13.5	15.7	11.5	1.3	11	5	30-Nov-08		299	447	141	581	454	50	0			Multi-tier with web public interface	Yes	Run a computer-human interface;Business logic or rule processing;Data entry & validation;Data retrieval & presentation;Web/HTML browser;Web public interface;Security;	Database server;FTP server;HTML/web server;Mail server;Messaging server;Object/component server;Security/authentication;			Web	Iterative;	Object Oriented Design;
16447	B	B	2005	11			New Development	Multi	4GL	Oracle	FiSMA	336	M2			1231	1231	1231	3.7	3.7	3.7				7.1	0.07	31-Dec-05	Planning;Specification;Design;Build;Test;Implement;		307	246	62	431	185	0
16451	B	B	2004		0	15	Enhancement	MF	3GL		IFPUG 4+	78	S	78		1006	1006	1006	12.9	12.9	12.9		26		3										1006			Stand alone
16452	C	A	1995	11	0	0	Re-development	MR	4GL	PowerBuilder	IFPUG 4+	272	M1	258	0.95	1595	2010	2010	5.9	7.4	7.8		13.6		20		Sep-95								1595	Regulatory hazardous waste movement monitoring;	No	Client server	Yes				Client: presentation, processing;			Data Modelling;
16457	A	B	1999	3			New Development	MR			IFPUG 4+	1613	L	1984			2540	2540		1.6	1.3		146.6		11		Jul-99	Planning;Specification;Build;Test;Implement;								3;	No	Stand alone	No
16460	B	A	2004				Enhancement			Upfront	IFPUG 4+	388	M2	388	1	799	799	799	2.1	2.1	2.1		228.2		1.7	0									799									Web
16462	B	C	2006	15	2	52	Enhancement	Multi	4GL		IFPUG 4+		M1	281		3721	3721	3721			13.2						2006								3721			Client server	Yes						Waterfall (includes Linear Processing);
16465	A		2002	7	2	49	Enhancement	MR	3GL	C	COSMIC	42	S			8286	8286	8286	197.3	197.3	197.3	0	3.5	0.9	12	0	10-May-02		69	572	1046	464	5951	184	0			Stand alone	No
16466	A	B	2004	0	0	Management or performance 5522	Enhancement	PC	3GL	Visual Basic	IFPUG 4+	245	M1	245		1149	1149	1149	4.7	4.7	4.7	16.3	35	7	7	0	1-Sep-04	Planning;Specification;Design;Build;Test;Implement;							1149				No
16467	B	A	1995				New Development		4GL	SQL	IFPUG 4+	693	M2	693	1	12510	12510	12510	18.1	18.1	18.1	411.3	34.7	3.9	20	0	Jul-95	Planning;Specification;Build;Test;	520	1160		10420	210		200		Don't Know
16471	B	B	2002	3			New Development	MF	3GL	PL/I	FiSMA	934	M2			7245	7245	7245	7.8	7.8	7.8				11	0	12-Dec-02								7245										Waterfall (includes Linear Processing);	Functional sizing;Functional sizing;Test planning;Reviews;Reviews;Test planning;System testing;System testing;
16472	A	B	2000	7	0	0	Enhancement	MR			IFPUG 4+	151	M1	151		1586	1587	1316	10.5	10.5	8.7		18.9	3.8	8		Mar-00	Specification;Build;Test;		316		775	225		0	Tele7s;		Stand alone								Data Modelling;Prototyping;Object Oriented Design;Regression Testing;
16478	B	A	2002	3	0	14	New Development	MF	3GL	Visual Basic	IFPUG 4+	57	S	57		1505	1505	1400	26.4	26.4	24.6		19		3	0	30-Sep-02	Planning;Specification;Build;Test;							1400	Don't Know;	No		Don't Know						Waterfall (includes Linear Processing);
16492	B	C	2006	7	2	52	Enhancement		4GL		IFPUG 4+		XS	27		3632	3632	3632			134.5						2006								3632										Waterfall (includes Linear Processing);
16493	C		2007	9	2	49	New Development		3GL	C	COSMIC	45	S			180	180	180	4	4	4		1.9		24		15-Jun-07								180
16497	B	B	1999		0	3	Re-development	PC	3GL	C	IFPUG 4+	719	M2	719			13045	9784		18.1	13.6							Planning;Build;Test;Implement;									No	Client server	Yes
16501	B		2009	3	0	23	Enhancement	MF	3GL	COBOL	COSMIC	57	S			600	600	600	10.5	10.5	10.5	0	28.5	9.5	2		25-Jan-09								600			Stand alone
16502	B	B	2000	6			New Development	MF	3GL	PL/I	IFPUG 4+	88	S	88		2639	2639	1214	30	30	13.8	181.8					1998 to 2000	Build;				1214			0		No	Stand alone	No							Data Modelling;
16509	B	A	2001	9	0	1	New Development	Multi	4GL	Visual Basic	IFPUG 4+	1265	L	1265		10770	10770	10770	8.5	8.5	8.5		140.6		9	0	30-Jun-01	Planning;Specification;Build;Test;Implement;							10770	Don't Know;	No	Multi-tier / Client server	Yes				C/S;		Waterfall (includes Linear Processing);
16515	B		1999	6	0	7	New Development	PC			COSMIC	39	S				27	15		0.7	0.4		433.3		0.09	0	1999
16523	A	A	2000	7	0	0	Enhancement	MR	4GL	SQL	IFPUG 4+	57	S	58	1.02	26	31	26	0.5	0.5	0.4		28.5	14.3	2		Sep-00	Specification;Build;Test;							26	Tele7s;		Stand alone								Business Area Modelling;Data Modelling;Process Modelling;
16524	B	B	2012	5		6	Enhancement				IFPUG 4+	109	M1	109		8134	8134	6507	74.6	74.6	59.7		18.2	0.3	6		20-Apr-12	Design;Build;Test;Implement;Proj Management;	0	0	421	646	2772	800	1868
16525	B	A	2002			Maintenance;	Enhancement	MF	3GL	C++	IFPUG 4+	283	M1	331	1.17	13716	13716	13716	48.5	48.5	41.4						Sep-02								13716
16526	B	B	2012	5		6	Enhancement				IFPUG 4+	21	XS	21		1069	1069	855	50.9	50.9	40.7		2.6	0.2	8		16-Nov-12	Design;Build;Test;Implement;Proj Management;	0	0	160	235	229	70	161
16528	D		2004	2		85	New Development	PC	3GL	Visual Basic	LOC					3267	3001	1825							5.4		26-Nov-04				470	1135	486
16530	B	C	2006	7	2	52	Enhancement	Multi	3GL		IFPUG 4+		XS	28		351	351	351			12.5						2006								351			Client server	Yes						Waterfall (includes Linear Processing);
16547	B	B	2010	9	0	111	Enhancement	MR	3GL	Java	IFPUG 4+	108	M1	108			1016	935		9.4	8.7	0	12		9		30-Sep-10	Specification;Design;Build;Test;Implement;								After Sales & Services;	No	Client server	Yes			Client server;
16551	B	B	2013	5		6	Enhancement				IFPUG 4+	16	XS	16		3269	3269	3269	204.3	204.3	204.3		0.7	0	23		17-Feb-13	Planning;Specification;Design;Build;Test;Implement;Proj Management;	258	1146	178	61	670	33	923
16557	B	B	2004	3			New Development	Multi	3GL	Java	FiSMA	1460	L			10986	10986	9997	7.5	7.5	6.8				9	0.2	16-Jun-04	Design;		0	9997	0	0	0	0											Object Oriented;
16561	B	A	2001	4	0	14	Enhancement	MF	3GL	PL/I	IFPUG 4+	56	S	56		568	568	426	10.1	10.1	7.6		29.5		1.9	0	11-May-01	Planning;Specification;Build;							426	Don't Know;	No		Don't Know						Waterfall (includes Linear Processing);
16562	B	A	1998	2	0	3	New Development	MR	3GL	C	IFPUG 4+	614	M2	712	1.16		23065	21220		37.6	29.8		34.1		18		Oct-98	Specification;Build;Test;Implement;									No	Client server	Yes
16563	B		2013	4	0	27	Enhancement	PC	3GL	C#	COSMIC	9	XXS			23	23	18	2.6	2.6	2		0.8	0.8	12		31-Dec-13	Design;Build;Test;							18			Stand alone							Agile Development;			Yes	1
16564	B	C	2006		0	14	Enhancement	Multi	3GL	Java	IFPUG 4+		S	84		712	712	712			8.5				3.5		2006								712									Web	Waterfall (includes Linear Processing);
16571	A	A	2000	7	0	0	Enhancement	MF	4GL	NATURAL	IFPUG 4+	53	S	56	1.06	540	540	448	10.2	10.2	8		26.5		2		Aug-00	Specification;Build;Test;		101		228	119		0	Tele7s;		Stand alone							Joint Application Development (JAD);Multifunctional Teams;	Data Modelling;Prototyping;Regression Testing;	Yes
16575	A	A	2006	11	0	816	Enhancement	Multi	4GL	ASP	IFPUG 4+	109	M1	109	1	1090	1090	1090	10	10	10	27.5	18.2	4.5	6	0	8-Jun-06	Planning;Specification;Design;Build;Test;Implement;							1090			Client server	Yes	Run a computer-human interface;Business logic or rule processing;Data entry & validation;Data retrieval & presentation;Web/HTML browser;	Database server;FTP server;HTML/web server;Mail server;Security/authentication;			Web
16581	B	A	1998				New Development				IFPUG 4+	291	M1	291	1	1827	1827	1827	6.3	6.3	6.3		41.6	4.6	7	0	Jul-98	Planning;Build;Test;	374			1204	161		88		Don't Know
16583	B	A	2002				Enhancement				IFPUG 4+	510	M2	510	1	1624	1624	1624	3.2	3.2	3.2							Planning;Specification;Build;Test;	360	12		868	382		2		Don't Know
16586	B	C	2006		0	14	Enhancement	Multi	3GL	Java	IFPUG 4+		S	72		425	425	425			5.9				4.2		2006								425									Web	Waterfall (includes Linear Processing);
16596	D		1999		0	3	New Development	PC	4GL		COSMIC	608	M2			918	1412	918	1.5	2.3	1.5		202.7	50.7	3			Specification;Build;	0	480		438	0	0	0		Yes	Client server	Yes
16598	B	A	1995	4	0	0	New Development	MF	3GL	COBOL	IFPUG 4+	213	M1	213	1	4044	4044	4044	19	19	19		35.5	3.2	6	0	Jul-95		158	848		1620	540	878	0	4;	Yes	Stand alone								Data Modelling;Process Modelling;
16600	B		2004	2			New Development				LOC					2577	2743	2253							5.3		30-Apr-04		199			892	992	4
16612	B	A	2001	7	0	14	Enhancement	MR	3GL	PL/SQL	IFPUG 4+	162	M1	162		621	621	465	3.8	3.8	2.9		36		4.5	0	17-Aug-01	Planning;Specification;Build;							465	Don't Know;	No						Web;	Web	Waterfall (includes Linear Processing);
16616	B	C	2006		0	14	Enhancement	Multi	4GL	.Net	IFPUG 4+		S	71		204	204	204			2.9				1.6		2006								204									Web	Waterfall (includes Linear Processing);
16617	A	A	2000	7	0	0	New Development	PC	4GL	Visual Basic	IFPUG 4+	257	M1	244	0.95	906	1092	906	3.5	4.2	3.7		85.7	42.8	3		Mar-00	Specification;Build;Test;							906	Tele7s;		Stand alone
16624	A	A	2007	0	0	Document management;21	Enhancement	Multi	3GL	C#	IFPUG 4+	329	M2	329	1	5760	5760	5760	17.5	17.5	17.5	24.3	36.6	4.1	9	0	28-Jun-07	Planning;Specification;Design;Build;Test;Implement;							5760			Client server	Yes	Data retrieval & presentation;	Database server;HTML/web server;Security/authentication;
16630	C	B	2000				Enhancement				IFPUG 4+	39	S	39		648	648	648	16.6	16.6	16.6		8.9		4.4	4.4	12-Jun-00								648		No	Stand alone	No
16637	B	B	2010	16			Enhancement	Multi	3GL	Java	NESMA	173	M1	173		1188	1188	915	6.9	6.9	5.3		157.3		1.1			Design;Build;Test;							915			Client server	Yes
16645	A	B	2000	7	0	0	Enhancement	MR	4GL	Oracle	IFPUG 4+	222	M1	222		2007	2007	1666	9	9	7.5		27.8	4.6	8		Mar-00	Specification;Build;Test;		396		947	323		0	Tele7s;		Stand alone								Business Area Modelling;Process Modelling;
16646	B	A	2001	4	0	14	New Development	MF	3GL	PL/I	IFPUG 4+	57	S	57		497	497	139	8.7	8.7	2.4		6.6		8.7	0	6-Feb-01	Planning;Test;							139	Don't Know;	No		Don't Know						Waterfall (includes Linear Processing);
16651	B		2002	1	0	98	Enhancement	Multi	3GL	C++	COSMIC	187	M1			792	792	198	4.2	4.2	1.1		17		11	0	2002	Test;Implement;							198	Engineering;		Multi-tier	Yes
16654	A	A	2009	11	0	1411418	Enhancement	MF	3GL	PL/I	IFPUG 4+	244	M1	244	1	6997	6997	6997	28.7	28.7	28.7	20.5	40.7	2.7	6	0	27-Nov-09	Planning;Specification;Design;Build;Test;Implement;Proj Management;							6997			Stand alone	No							Data Modelling;Event Modelling;Process Modelling;
16656	B	A	2002	2	0	2	Enhancement		3GL	C	IFPUG 4+	206	M1	212	1.03	3213	3213	3213	15.6	15.6	15.2						Oct-02								3213
16659	B	C	2006		0	14	Enhancement	Multi	3GL	Java	IFPUG 4+		XS	22		128	128	128			5.8				1.5		2006								128									Web	Waterfall (includes Linear Processing);
16665	A	A	1997	3			Enhancement	MF	3GL	COBOL	IFPUG old	13	XS	12	0.95		211	211		16.2	17.6		1		13	0	Jul-97	Planning;Specification;Build;Test;Implement;									No	Stand alone	No						Joint Application Development (JAD);Multifunctional Teams;	Regression Testing;	Yes
16668	B	B	2001	3			Enhancement	MF	3GL	PL/I	FiSMA	83	S			465	465	465	5.6	5.6	5.6				5	0	30-Oct-01								465											System testing;
16669	A	A	1994	9	0	0	New Development	MF	3GL	COBOL	IFPUG old	884	M2	822	0.93	4846	4846	4846	5.5	5.5	5.9		80.4	26.8	11		Jan-94								4846	9;	No	Stand alone							Joint Application Development (JAD);	Business Area Modelling;Data Modelling;Process Modelling;	Yes
16671	B	B	2012	5		6	Enhancement				IFPUG 4+	14	XS	14		214	214	180	15.3	15.3	12.9		2	0.1	7		31-Dec-12	Planning;Specification;Design;Build;Implement;Proj Management;	18	30	2	70	0	14	46
16672	B	B	2005	7	1	33	Enhancement	MF	3GL		IFPUG 4+	29	XS	29		553	553	553	19.1	19.1	19.1						first Quarter 2005								553										Waterfall (includes Linear Processing);
16674	B	B	2013	7	0	1	Enhancement	Multi	3GL	Java	IFPUG 4+	73	S	73		64	64	64	0.9	0.9	0.9		16.2		4.5		28-Apr-13								64			Multi-tier							Waterfall (incl Linear Processing & SSADM);	Business Area Modelling;Data Modelling;Object Oriented;Prototyping;
16677	A	B	2001	7			New Development	MR			IFPUG 4+	4911	XL	4911		71118	71118	59028	14.5	14.5	12		258.5		19		Jan-01	Specification;Build;Test;		22601		25858	10569		0	Tele7s;		Stand alone
16679	C	C	1998	11	0	3	New Development				IFPUG 4+		M2	695		8240	8240	8240			11.9				10	0		Planning;Specification;Build;Test;Implement;							8240	Parking;	No
16682	A	A	2008	10	0	14	Enhancement	Multi	4GL	SQL	IFPUG 4+	169	M1	169	1	778	778	778	4.6	4.6	4.6	5.9	33.8	11.3	5	0	15-Sep-08	Planning;Specification;Design;Build;Test;Implement;							778			Client server	Yes	Run a computer-human interface;Business logic or rule processing;Data entry & validation;Data retrieval & presentation;	Database server;HTML/web server;			Web
16683	B	B	2000	11			New Development	PC	3GL	Visual Basic	FiSMA	390	M2			831	831	831	2.1	2.1	2.1				12	1	12-Dec-00	Test;Implement;							831
16685	A	A	1999	10	0	Office Automation;	Enhancement	PC	3GL	C++	IFPUG 4+	1317	L	1475	1.12	13353	13353	13353	10.1	10.1	9.1	0	109.8		12	0	1999								13353		No								Joint Application Development (JAD);	Unified Modelling Language (UML);	Yes
16690	A	B	1999	3			Enhancement	MF	3GL	COBOL	IFPUG 4+	1151	L	1416			1724	1724		1.5	1.2		95.9		12		Jul-99	Planning;Specification;Build;Test;Implement;								3;	No	Client server	Yes			75	Client: presentation; Server: processing;
16693	B	B	2005	9			Enhancement	Multi	3GL	C++	FiSMA	349	M2			2861	2861	2861	8.2	8.2	8.2				28		19-Sep-05								2861											Object Oriented;
16694	A	A	2008	11	0	24	Enhancement	MF	ApG	COOL:Gen	IFPUG 4+	493	M2	592	1.2	9554	9554	8694	19.4	19.4	14.7	50.7	48.3		10.2		May-08			542	748	3385	3088	931	0			Stand alone
16701	B	A	2003	4	0	14	Enhancement	MF	3GL	PL/I	IFPUG 4+	30	S	30		1037	1037	965	34.6	34.6	32.2					0		Planning;Specification;Build;Test;							965	Don't Know;	No		Don't Know						Waterfall (includes Linear Processing);
16708	B	A	1994	9	0	3	Enhancement	MF	ApG	TELON	Mark II	202	M1	175	0.865		660	660		3.3	3.8	5	50.5	10.1	4		Feb-94									group as Sales & Marketing;	No	Stand alone	No						Joint Application Development (JAD);Rapid Application Development (RAD);		Yes
16716	B	A	2002	2	0	1	Enhancement		3GL	C	IFPUG 4+	52	S	52	1	361	361	361	6.9	6.9	6.9						Oct-02								361
16725	A	A	1998	4	0	3	New Development	MR	4GL	PowerBuilder	IFPUG 4+	71	S	67	0.93		1821	1584		25.6	23.6		14.2		5	0	Jun-98	Planning;Specification;Build;Implement;								4;	No	Client server	Yes			Unix;	Client: presentation, processing;		Multifunctional Teams;	Business Area Modelling;Data Modelling;Event Modelling;Process Modelling;Regression Testing;
16729	C		2007	9	2	49	New Development		3GL	C	COSMIC	24	XS			234	234	234	9.8	9.8	9.8		1		24		15-Jun-07								234
16735	A	B	1996	3		Knowledge-based App. w/ Interactive & Batch dbs;	Enhancement	MF			IFPUG 4+	62	S	62			650	650		10.5	10.5		4.1		15	0	Apr-96	Planning;Specification;Build;Test;Implement;								3;	No	Stand alone	No
16737	B	A	2002	2	0	2	Enhancement		3GL	C	IFPUG 4+	309	M2	318	1.03	4456	4456	4456	14.4	14.4	14						Apr-02								4456
16738	A	A	1999	7	0	12	Enhancement		4GL	Visual Basic	IFPUG 4+	92	S	95	1.03	178	178	148	1.9	1.9	1.6		13.1	13.1	7		Jun-99	Specification;Build;Test;		17		62	69		0	Tele7s;
16739	B	B	2005	3			New Development	Multi	4GL		FiSMA	88	S			718	718	718	8.2	8.2	8.2				14		31-May-05								718
16745	B	B	2011	5		6	Enhancement				IFPUG 4+	73	S	73		4701	4701	4701	64.4	64.4	64.4		6.1	0.1	12		1-Aug-11	Planning;Specification;Design;Build;Test;Implement;Proj Management;	23	386	115	1075	2191	370	541
16746	A	A	2000	7	0	0	New Development	MR	4GL	SQL	IFPUG 4+	2221	L	2376	1.07	25482	30701	25482	11.5	13.8	10.7		92.5	5.4	24		Jul-00	Specification;Build;Test;							25482	Tele7s;		Stand alone								Prototyping;
16747	A	A	1993	11	0	3120	Enhancement	MF	4GL	NATURAL	IFPUG old	475	M2	442	0.93	759	759	683	1.6	1.6	1.5	2.1	95	47.5	5		Nov-93			144		349	137	53	0	Legal;	No	Stand alone								Process Modelling;
16751	B	B	2005	7	1	33	Enhancement	MF	3GL		IFPUG 4+	184	M1	184		1324	1324	1324	7.2	7.2	7.2						first Quarter 2005								1324										Waterfall (includes Linear Processing);
16757	B	A	2004				Enhancement		4GL	PowerBuilder	IFPUG 4+	82	S	99	1.21	1456	1456	1456	17.8	17.8	14.7		31.5		2.6	0									1456			Client server	Yes				C/S;
16759	B	A	2004				Enhancement		4GL	Oracle	IFPUG 4+	7	XXS	8	1.08	45	45	45	6.4	6.4	5.6		1.1		6.5	0									45									Web
16763	B	B	2012	5		6	Enhancement				IFPUG 4+	107	M1	107		11458	11458	11458	107.1	107.1	107.1		5.4	0	20		12-Feb-12	Planning;Specification;Design;Build;Test;Implement;Proj Management;	1476	469	334	1609	6292	547	731
[truncated: 4,760 more rows]
[truncated: 48 more columns]
