# Supplementary material for: Enhancing analogy-based software cost estimation using Grey Wolf Optimization algorithm
Source: PeerJ Comput Sci. 2025 Jun 18;11:e2794. doi: 10.7717/peerj-cs.2794 (PMC12190706; doi:10.7717/peerj-cs.2794)
Supplement: Supplemental Information 8 [file peerj-cs-11-2794-s008.zip]

Archive with 9 entries (8 files):
- Simulation/
- Simulation/ABE.m
- Simulation/ABE_MRE.m
- Simulation/CostGWO.m
- Simulation/GWO.m
- Simulation/nfoldGWO.m
- Simulation/Normalize.m
- Simulation/Performance.m
- Simulation/solution.m
