# Supplementary material for: Enhancing analogy-based software cost estimation using Grey Wolf Optimization algorithm
Source: PeerJ Comput Sci. 2025 Jun 18;11:e2794. doi: 10.7717/peerj-cs.2794 (PMC12190706; doi:10.7717/peerj-cs.2794)
Supplement: Supplemental Information 8 [file peerj-cs-11-2794-s008.zip › Simulation/ABE.m]

%Analogy Based Estimation Method
%-----------------------------------------------------------------------------

function [EstimatedEffort]=ABE(Train,Test,w,knn)

ProjectNum=size(Train,1);
FeatureNum=size(Train,2)-1;  
     
Order=Similarity(Train,Test,ProjectNum,FeatureNum,w);
EstimatedEffort=Solution(Train,Order,FeatureNum,knn);

end
%------------------------------------------------------------------------------

function [Order]=Similarity(Train,Test,ProjectNum,FeatureNum,w)
for j=1:ProjectNum
      Sum=0;
for n=1:FeatureNum
     Sum=Sum+(double(w(n)*((Train(j,n)-Test(n))^2)));
end
        SimValue(j)=1/(sqrt(Sum)+0.0001);
end         
[~,Order]= sort(SimValue,'descend');
end
%------------------------------------------------------------------------------

function [EstEff]=Solution(Train,Order,FeatureNum,knn)

for i=1:knn
     effort(i)=Train(Order(i),FeatureNum+1);    
end
      EstEff=mean(effort);
end
