# Supplementary material for: Enhancing analogy-based software cost estimation using Grey Wolf Optimization algorithm
Source: PeerJ Comput Sci. 2025 Jun 18;11:e2794. doi: 10.7717/peerj-cs.2794 (PMC12190706; doi:10.7717/peerj-cs.2794)
Supplement: Supplemental Information 8 [file peerj-cs-11-2794-s008.zip › Simulation/CostGWO.m]

function out=CostGWO(w)
global train_data
n=size(train_data,1);
% n=size(data,1) ;  
fold=n;
%index=crossvalind('LeaveMOut',n,M);
index=crossvalind('kfold',n,fold);
for i=1:fold
     test_index=(index==i);
%     pivot_test_data=train_data(test_index,:);
%     pivot_test_target = targets(test_index, :);
    
    data_index=~test_index;    
    pivot_data=train_data(data_index,:);
%     pivot_targets = targets(data_index,:);
end
mre = ABE(train_data,pivot_data,w,3);
r=Performance(mre);
out=r.mmre-r.pred;
end
