# Supplementary material for: Enhancing analogy-based software cost estimation using Grey Wolf Optimization algorithm
Source: PeerJ Comput Sci. 2025 Jun 18;11:e2794. doi: 10.7717/peerj-cs.2794 (PMC12190706; doi:10.7717/peerj-cs.2794)
Supplement: Supplemental Information 8 [file peerj-cs-11-2794-s008.zip › Simulation/GWO.m]

function Alpha = GWO(pop_prev, FeatureNum)
% clc
% clear
% close all;

%% Problem Definintion

CostFunction=@(x) CostGWO(x);    % Cost Function

nVar = FeatureNum;             % Number Of Decision Variables

VarSize=[1 nVar];   % Decision Variables Matrix Size

VarMin=zeros(1,FeatureNum);          % Lower Bound of Decision Variables
VarMax=ones(1,FeatureNum);          % Upper Bound of Decision Variables

%% GWO Parameters
MaxIt = 100;   % Number of Maximum Iterations
nPop = 20;     % Population Size(Pack Size)

%% Initialization
empty_Gwo.Position = [];
empty_Gwo.Cost = inf;

Alpha.Cost=inf;

Gwo = repmat(empty_Gwo,nPop,1);
    if(~isempty(pop_prev))
        pop(1) = pop_prev;
        pop(1).inited = 1;
    end
    
Alpha = empty_Gwo;
Beta = empty_Gwo;
Delta = empty_Gwo;

for i = 1:nPop
    % Initialize Position
    Gwo(i).Position = unifrnd(VarMin,VarMax,VarSize);
    
    % Evaluation
    Gwo(i).Cost = CostFunction(Gwo(i).Position);
    
    % Update Alpha, Beta ,Delat
    if Gwo(i).Cost<Alpha.Cost
        Alpha = Gwo(i);
        if Gwo(i).Cost<Beta.Cost
            Beta = Gwo(i);
            if Gwo(i).Cost<Delta.Cost
                Delta = Gwo(i);
            end
        end
    end
    
end

BestCost = zeros(1,MaxIt);
%BestCost= zeros(MaxIt,1);
%% GWO Main Loop
NFE = 0;
for it = 1:MaxIt
    
    a = 2 - it*(2/MaxIt);
    
    for i = 1:nPop
        
        % Alpha Part
        r1 = rand(1,nVar);   % Random in [0,1]
        r2 = rand(1,nVar);   % Random in [0,1]
        
        A = 2*a*r1 - a;
        C = 2*r2;
        
        D = abs(C.*(Alpha.Position) - Gwo(i).Position);
        X1 = Alpha.Position - A.*D; % it is modified
        
        % Beta Part
        r1 = rand(1,nVar);   % Random in [0,1]
        r2 = rand(1,nVar);   % Random in [0,1]
        
        A = 2*a*r1 - a;
        C = 2*r2;
        
        D = abs(C.*(Beta.Position) - Gwo(i).Position);
        X2 = Beta.Position - A.*D; % it is modified
        
        
        % Delta Part
        r1 = rand(1,nVar);   % Random in [0,1]
        r2 = rand(1,nVar);   % Random in [0,1]
        
        A = 2*a*r1 - a;
        C = 2*r2;
        
        D = abs(C.*(Delta.Position) - Gwo(i).Position);
        X3 = Delta.Position - A.*D; % it is modified
        
        Gwo(i).Position = (X1 + X2 + X3)/3;
        
        FlagUb = Gwo(i).Position>VarMax;
        FlagLb = Gwo(i).Position<VarMin;
        
        Gwo(i).Position = (Gwo(i).Position.*(~(FlagUb+FlagLb))) ...
            + VarMax.*FlagUb + VarMin.*FlagLb;
        
        % Evaluation
        Gwo(i).Cost = CostFunction(Gwo(i).Position);
        
        % Update Alpha, Beta ,Delat
        if Gwo(i).Cost<Alpha.Cost
            Alpha = Gwo(i);
            if Gwo(i).Cost<Beta.Cost
                Beta = Gwo(i);
                if Gwo(i).Cost<Delta.Cost
                    Delta = Gwo(i);
                end
            end
        end
        
    end
    
    
    NFE = NFE + nPop;  % Number Of Function Evaluation
    BestCost(it) = Alpha.Cost;
    disp(['Iteration ',num2str(it),': NFE = ',num2str(NFE)...
        ', Best Cost = ',num2str(BestCost(it))]);
end


%% Plot Result

% figure
% plot(1:MaxIt,BestCost,'LineWidth',2);
% xlabel('Iteration')
% ylabel('Best Cost')
% title(' Trend Of GWO');

end
