# Supplementary material for: Enhancing analogy-based software cost estimation using Grey Wolf Optimization algorithm
Source: PeerJ Comput Sci. 2025 Jun 18;11:e2794. doi: 10.7717/peerj-cs.2794 (PMC12190706; doi:10.7717/peerj-cs.2794)
Supplement: Supplemental Information 8 [file peerj-cs-11-2794-s008.zip › Simulation/nfoldGWO.m]

%addpath('lem')
%format shortg
clc; 
close all;
clear all;
% lo]ad nasa18
% data;

%% load kardan data csv %%%%%%%%%%%%%%%%%%%%%%%%%%
if(~exist('origin_data', 'var'))
  fprintf('reading data ')
  [~, ~, origin_data] = xlsread('china.csv');
  fprintf('[done]\n')
end
% ignoring `id` column
    % titles = origin_data(1, 2:end);
% by ignoring `id` column consider the rest of data as working data!
    %data = origin_data(2:end, 2:end-4);
data = origin_data;
% target values [for effort only]
 features = cell2mat(origin_data(: , 1:end-1)) ;
 targets = cell2mat(origin_data(: , end)); 
 otarget= sort(targets);
 
 %% data set information %%%%%%%%%%%%%%%%%%%%%%%%%% 

% fprintf('Desharnais dataset information: ')
% [row_size, col_size] = size(data);
% min = min(targets);
% Max= max(targets);
% Mean = mean(targets);
% Median = median(targets);
% Skew = skewness(targets);

%%%%%%%%%%%%%%%%%%%%%%%%%%%%%%%%%%%%%%%%%%%%%%%%%%%%%%%%%%%%%
 %% convert chars to numeric data %%%%%%%%%%%%%%%%%
% dataset desh do not has categorical data (it has only numeric data)
fprintf('processing data\n ')
% for columns with chars as data
% replace the chars with 
% for col = 1:col_size-4
%   f = unique(data(:, col));
%   subdata = zeros(1, row_size);
%   for row = 1:row_size
%     find the appropriate index for current item
%     for index = 1:length(f)
%       if cell2mat(data(row, col)) == f{index} 
%         break;
%       end
%     end
%     replace the index as data
%     subdata(row) = index;
%   end
%   data(:, col) = num2cell(subdata);
% end
fprintf('[done]\n')
%%%%%%%%%%%%%%%%%%%%%%%%%%%%%%%%%%%%%%%%%%%%%%%%%%%%%%%%%%%%%

%% remove junk data and normalization %%%%%%%%%%%%%%%%%%%%%%%%%%%%%%
% in this section remove columns with one value
fprintf('remove junk data\n ')
temp = [];
junk_columns = [];
for col=1:size(data, 2)
  a = unique(cell2mat(data(:, col)));
  if length(a) == 1; 
    junk_columns(end+1) = col;
    continue
  end
  temp(:, end+1) = cell2mat(data(:, col));
end
fprintf('[done]\n')
data = temp;
[row_size, col_size] = size(data);
fprintf('Normalize data \n')
% describe Normalization with use effort estimation videos
data = Normalize(data);
fprintf('[done]\n')
[row_size, col_size] = size(data);
%  global train_data
%  tested
%%%%%%%%%%%%%%%%%%%%%%%%%%%%%%%%%%%%%%%%%%%%%%%%%%%%%%%%%%%%%
% %%%%%%%%%%%%%%%%%%%%%%%%%%%%%%%%%%%%%%%%%%%%%%%%%%%%%%%%
% test_index = ceil(rand * row_size);
% fprintf('Test data index: %i\n', test_index)
% 
% % test_data = data(test_index, :)';
% test_data = data(test_index, :);
% 
% test_target = targets(test_index, :);
% fprintf('Test data : %i\n', test_target)
% fprintf('Test data size: %i\n', size(test_data ,1))
% 
% train_data = data(1:end ~= test_index, :);
% train_targets = targets(1:end ~= test_index, :);
% 
%  [pop, h, desc] = train(train_data, train_targets, 5);
%  w = pop(1, 1:end-1);
% % w=[1 1];
% 
% knn=2;
% [EstimatedEffort, MRE]=ABE_MRE(train_data,test_data,w,knn);
% % Result=Performance(MRE)
% 
% Result=Performance(MRE)
%  MMRE=Result.mmre;
% PRED=Result.pred;
% MdMRE=Result.mdmre;
%%%%%%%%%%%%%%%%%%%%%%%%%%%%%%%%%%%%%%%
%% %% Test and Train data 
TrPercent = 80;
NSamples = numel(targets);
TrNum = round(NSamples * TrPercent /100);
TsNum = NSamples - TrNum;

R = randperm(NSamples);
trIndex = R (1 : TrNum );
tsIndex = R (1+TrNum : end );

TrainFeatures = features(trIndex, :);
TrainTargets = targets(trIndex, :);
TestFeatures = features(tsIndex, :);
TestTargets = targets(tsIndex, :);

 %% app
global train_data
%n=size(data,1) ;
n = numel(TrainTargets);
FeatureNum=size(data,2)-1;
K=3;
%index=crossvalind('LeaveMOut',n,M);
index=crossvalind('kfold',n,K);
w = zeros(1, FeatureNum);
Alpha = [];
for i=1:K
    % tic 
%     test_index=(index==i);
%     test_data=data(test_index,:);
%     test_target = targets(test_index, :);
%     
%     data_index=~test_index;    
%     train_data=data(data_index,:);
%     train_targets = targets(data_index,:);
   train_data = TrainFeatures(index~=i,:);  
   train_targets = TrainTargets(index~=i);
   test_data = TrainFeatures(index==i,:);  
   test_target = TrainTargets(index==i);
    
%     lb=zeros(1,FeatureNum);
%     ub=ones(1,FeatureNum);
%     Npop=30;          
%     Iteration=100;
%     w = PSO(w, lb, ub, Iteration, Npop, FeatureNum) ;
%     % w=[1 1]; 
Alpha = GWO(Alpha, FeatureNum);
w = Alpha.Position;

    knn=1;
    [EstimatedEffort, MRE]=ABE_MRE(train_data,test_data,w,knn);
    % Result=Performance(MRE)

    Result=Performance(MRE);
 
    MMRE(i)=Result.mmre;
    PRED(i)=Result.pred;
    MdMRE(i)=Result.mdmre;
end
TrainMMREmean=mean(MMRE)
TrainPREDmean=mean(PRED)
TrainMdMREmean=mean(MdMRE)

%% Test data

nm = numel(TestTargets);
FeatureNum=size(data,2)-1;
K=nm;
%index=crossvalind('LeaveMOut',n,M);
index1=crossvalind('kfold',nm,K);
w1 = zeros(1, FeatureNum);
for j=1:K
    % tic 
%     test_index=(index==i);
%     test_data=data(test_index,:);
%     test_target = targets(test_index, :);
%     
%     data_index=~test_index;    
%     train_data=data(data_index,:);
%     train_targets = targets(data_index,:);
   train1_data = TrainFeatures(index1~=j,:);  
   train1_targets = TrainTargets(index1~=j);
   test1_data = TrainFeatures(index1==j,:);  
   test1_target = TrainTargets(index1==j);
    
    [EstimatedEffort, MRE]=ABE_MRE(train1_data,test1_data,w,knn);
    % Result=Performance(MRE)

    Result=Performance(MRE);
 
    MMRE(i)=Result.mmre;
    PRED(i)=Result.pred;
    MdMRE(i)=Result.mdmre;
end

TestMMREmean=mean(MMRE)
TestPREDmean=mean(PRED)
TestMdMREmean=mean(MdMRE)


% [EstimatedEffort, MRE]=ABE_MRE(TrainFeatures,TestFeatures,w,knn);
% Result=Performance(MRE)
%[Class,score] = predict(svm,TestFeatures),
% B = confusionmat(TestTargets,Class);
% S = sum(diag(B));
% TestAccurecy = S/numel(TestTargets);
% figure,plotconfusion((TestTargets+1)/2,(Class'+1)/2); 

%%
% fprintf('Test data index: %i\n', test_index)
% fprintf('test data: [')
%fprintf('%d, ', test_data)
% fprintf('\n~> %.2f\n', test_target)
% fprintf('%d, ', train_data(order(1), :))
% fprintf('validated as: ~> %.2f\n', EstimatedEffort)
% fprintf(']\n~> %.2f\n', train_targets(order(1)))
% fprintf('MRE:~> %.2f\n', MRE)
% fprintf(']\n~> %.2f\n', train_targets(order(1)))
% fprintf('MMRE:~> %.2f\n', mean(MRE))
% fprintf('MdMRE:~> %.2f\n', median(MRE))
% fprintf(']\n~> %.2f\n', train_targets(order(1)))
% fprintf(']\n~> %.2f\n', train_targets(order(1)))
%  fprintf('best answers: ')
% fprintf('%2.f ', sort(train_targets(train_targets < (test_target + 5) & train_targets > (test_target - 5)), 'descend'))
% fprintf('\n')
