# Supplementary material for: Enhancing analogy-based software cost estimation using Grey Wolf Optimization algorithm
Source: PeerJ Comput Sci. 2025 Jun 18;11:e2794. doi: 10.7717/peerj-cs.2794 (PMC12190706; doi:10.7717/peerj-cs.2794)
Supplement: Supplemental Information 8 [file peerj-cs-11-2794-s008.zip › Simulation/Normalize.m]

function out=Normalize(data)
data1=data; 
for i=1:size(data,1)  
    for j=1:size(data,2)-1 
        data(i,j)=(data(i,j)-min(data1(:,j)))/(max(data1(:,j))-min(data1(:,j)));
    end
end
out=data; 
end
