# Supplementary material for: Enhancing analogy-based software cost estimation using Grey Wolf Optimization algorithm
Source: PeerJ Comput Sci. 2025 Jun 18;11:e2794. doi: 10.7717/peerj-cs.2794 (PMC12190706; doi:10.7717/peerj-cs.2794)
Supplement: Supplemental Information 8 [file peerj-cs-11-2794-s008.zip › Simulation/Performance.m]

function result=Performance(mre)
n=size(mre,2);
count=0;
sum=0;
for i=1:n  
    sum=sum+mre(i);
    if mre(i) <=0.25
        count=count+1;
    end
end
    result.mmre=sum/n;
    result.pred=count/n;
    result.mdmre=median(mre);
end
    
