# Supplementary material for: Enhancing analogy-based software cost estimation using Grey Wolf Optimization algorithm
Source: PeerJ Comput Sci. 2025 Jun 18;11:e2794. doi: 10.7717/peerj-cs.2794 (PMC12190706; doi:10.7717/peerj-cs.2794)
Supplement: Supplemental Information 8 [file peerj-cs-11-2794-s008.zip › Simulation/solution.m]

function out = solution(targets)
  % find first item
	out = find(targets == median(targets), 1);
end
